# Supplementary material for: Serum AGP-1-Lex Glycoforms Report on Survivorship of Patients with Septic Shock Upon Admission to Intensive Care Unit
Source: Mol Cell Proteomics. 2025 Nov 17;25(1):101470. doi: 10.1016/j.mcpro.2025.101470 (PMC12794580; doi:10.1016/j.mcpro.2025.101470)
Supplement: Supplementary Tables S1-S13 [file mmc4.xlsx]

## Sheet: Table S1
Supplementary Table S1 - Clinical information of the septic shock patients investigated in this study																				Blood transfusion details
											ICU sampling date									Pre-study enrolment					ICU day 1					ICU day 2					ICU day 3					ICU day 4					ICU day 5
Sample ID	Outcome	Sex	Age (years)	Height (m)	Weight (kg)	Body mass index (kg/m2)	Disease-causing pathogen	Baseline APACHE	Baseline SOFA	Total number of days in ICU	Day 1	Day 2	Day 3	Day 4	Day 5	Day 6	Day 7	Survivorship outcome	Overall blood products received	RBCs (bags)	Platelets (bags)	FF Plasma (bags)	4% Albumin (mL)	20% Albumin (mL)	RBCs (bags)	Platelets (bags)	FF Plasma (bags)	4% Albumin (mL)	20% Albumin (mL)	RBCs (bags)	Platelets (bags)	FF Plasma (bags)	4% Albumin (mL)	20% Albumin (mL)	RBCs (bags)	Platelets (bags)	FF Plasma (bags)	4% Albumin (mL)	20% Albumin (mL)	RBCs (bags)	Platelets (bags)	FF Plasma (bags)	4% Albumin (mL)	20% Albumin (mL)	RBCs (bags)	Platelets (bags)	FF Plasma (bags)	4% Albumin (mL)	20% Albumin (mL)
S-1	Survivor	Female	62	1.88	125	35.4	Pseudomonas aeruginosa	18	12	3	2017-07-05	2017-07-06	2017-07-07					Survivor	Yes				1000					1000					500					1500
S-2	Survivor	Male	72	N/A	N/A	N/A	Pseudomonas aeruginosa	21	9	4	2018-04-10	2018-04-11	2018-04-12	2018-04-13				Survivor	Yes	1			250					500					250					500					500
S-3	Survivor	Male	46	1.55	82	34.1	Escherichia coli	13	10	2	2017-01-19	2017-01-20						Survivor	No
S-4	Survivor	Female	54	1.85	167	48.8	Escherichia coli	15	10	2	2017-03-30	2017-03-31						Survivor	No
S-5	Survivor	Female	64	1.7	110	38.1	Escherichia coli	17	7	2	2018-04-27	2018-04-28						Survivor	Unavailable
S-6	Survivor	Male	70	N/A	N/A	N/A	Escherichia coli	41	16	2	2018-05-10	2018-05-11						Survivor	Yes	1	1		1000		1
S-7	Survivor	Female	69	N/A	N/A	N/A	Unknown	25	8	3	2017-05-23	2017-05-24	2017-05-25					Survivor	Yes	1	3
S-8	Survivor	Female	45	1.73	87	29.1	Unknown	9	11	2	2017-06-20	2017-06-21						Survivor	No
S-9	Survivor	Female	74	1.55	61	25.4	Unknown	15	9	2	2018-08-12	2018-08-13						Survivor	No
S-10	Survivor	Male	70	1.35	52	28.5	Unknown	35	14	3	2019-03-21	2019-03-22	2019-03-23					Survivor	Yes									500		1			250
S-11	Survivor	Female	86	N/A	60	N/A	Staphylococcus aureus	22	8	3	2017-01-16	2017-01-17	2017-01-18					Survivor	No
S-12	Survivor	Male	68	1.53	100	42.7	Staphylococcus aureus	26	10	6	2017-11-27	2017-11-28	2017-11-29	2017-11-30	2017-12-01	2017-12-02		Survivor	Yes													2						100											100
S-13	Survivor	Male	40	N/A	60	N/A	Staphylococcus aureus	23	8	4	2018-05-21	2018-05-22	2018-05-23	2018-05-24				Survivor	Yes																			500
S-14	Survivor	Female	54	1.8	58	17.9	Escherichia coli	12	4	3	2016-11-29	2016-11-30	2016-12-01					Survivor	Yes			2	1000
S-15	Survivor	Male	65	1.6	85	33.2	Pseudomonas aeruginosa	29	12	5	2016-12-06	2016-12-07	2106-12-08	2016-12-09	2016-12-10			Survivor	Yes																1	1
S-16	Survivor	Female	63	1.76	92	29.7	Prevotella melaninogenica	25	17	4	2016-12-07	2016-12-08	2016-12-09	2016-12-10				Survivor	No
S-17	Survivor	Female	70	N/A	174	N/A	Escherichia coli	17	12	4	2017-01-25	2017-01-26	2017-01-27	2017-01-28				Survivor	Yes									500					1500
S-18	Survivor	Male	53	1.65	64	23.5	Unknown	14	11	4	2017-01-30	2017-01-31	2017-02-01	2017-02-02				Survivor	Yes				1000										250
S-19	Survivor	Female	68	1.72	78	26.4	Pseudomonas aeruginosa	22	15	3	2017-05-19	2017-05-20	2017-05-21					Survivor	Yes		2	3	500			1		500			1
S-20	Survivor	Female	64	1.82	110	33.2	Staphylococcus aureus	33	13	5	2017-06-16	2017-06-17	2017-06-18	2017-06-19	2017-06-20			Survivor	Yes				1000					500		2										1
S-21	Survivor	Male	60	1.7	180	N/A	Unknown	18	11	4	2017-07-17	2017-07-18	2017-07-19	2017-07-20				Survivor	Yes				1000										500
S-22	Survivor	Female	67	1.79	86	26.8	Pseudomonas aeruginosa	16	6	2	2017-08-08	2017-08-09						Survivor	Yes				250
S-23	Survivor	Female	69	1.7	79	27.3	Escherichia coli	20	8	2	2017-08-10	2017-08-11						Survivor	No
S-24	Survivor	Female	71	1.8	95	29.3	Staphylococcus aureus	38	16	4	2017-08-18	2017-08-19	2017-08-20	2017-08-21				Survivor	Yes		1		500						200							1				1
S-25	Survivor	Female	82	N/A	84	N/A	Escherichia coli	20	10	3	2018-02-15	2018-02-16	2018-02-17					Survivor	Yes	1		2
S-26	Survivor	Female	73	N/A	N/A	N/A	Unknown	16	6	3	2018-02-27	2018-02-28	2018-03-01					Survivor	Yes				500					500					500
S-27	Survivor	Female	67	1.76	125	40.4	Escherichia coli	26	19	4	2018-05-11	2018-05-12	2018-05-13	2018-05-14				Survivor	Yes														500					500					500	200
S-28	Survivor	Female	56	1.75	70	22.9	Staphylococcus aureus	10	11	4	2018-07-08	2018-07-09	2018-07-10	2018-07-11				Survivor	No																			500
S-29	Survivor	Female	65	N/A	80	N/A	Escherichia coli	18	9	2	2019-01-07	2019-01-08						Survivor	Yes			4	4000					500
NS-1	Non-survivor	Female	81	N/A	75	N/A	Pseudomonas aeruginosa	35	13	6	2016-12-30	2016-12-31	2017-01-01	2017-01-02	2017-01-03	2017-01-04		Non-survivor	Yes				1000					500			1					1					1
NS-2	Non-survivor	Female	69	N/A	N/A	N/A	Unknown	24	10	4	2017-11-20	2017-11-21	2017-11-22	2017-11-23				Non-survivor	Yes														250
NS-3	Non-survivor	Male	80	1.65	79	29	Staphylococcus aureus	23	10	7	2017-04-24	2017-04-25	2017-03-26	2017-04-27	2017-04-28	2017-04-29	2017-04-30	Non-survivor	Yes				1000					1000															500
NS-4	Non-survivor	Male	69	N/A	80	N/A	Staphylococcus aureus	30	11	7	2019-05-30	2019-05-31	2019-06-01	2019-06-02	2019-06-03	2019-06-04	2019-06-05	Non-survivor	Yes				500
NS-5	Non-survivor	Female	45	1.75	70	22.9	Escherichia coli	27	13	3	2018-04-25	2018-04-26	2018-04-27					Non-survivor	Yes	2			1000	200							1
NS-6	Non-survivor	Male	70	N/A	N/A	N/A	Staphylococcus aureus	35	15	3	2018-05-21	2018-05-22	2018-05-23					Non-survivor	Yes	2			1000	200							1
NS-7	Non-survivor	Female	54	1.9	130	36	Staphylococcus aureus	27	15	4	2019-03-19	2019-03-20	2019-03-21	2019-03-22				Non-survivor	Yes		3	4	2000	100												1	2					2		200
NS-8	Non-survivor	Male	74	1.57	70	28.4	Escherichia coli	31	13	6	2019-09-02	2019-09-03	2019-09-04	2019-09-05	2019-09-06	2019-09-07		Non-survivor	Yes	2	3	4	2500			2					2				1									200	1
		Survivor age (mean)	64.3793	Weight (kg, mean)	92.5161														28 Yes (8 NS, 20 S)
		Non-survivor age (mean)	67.75	Plasma volume per patient (mL, 50 mL/kg)	4625.81														8 No (8 S)		Blood Product Use prior to first study sample blood draw:				Total blood products for combined cohort received through the study:						Packed red blood cells (bags)	Packed red blood cells (bags)	Platelets (bags)	Platelets (bags)	FFP (bags)	FFP (bags)	4% albumin (mL)	4% albumin (mL)	20% albumin (mL)	20% albumin (mL)
				Plasma volume cohort (mL)	171155														1 N/A		Product type	Non-survivors (n=8)	Survivors (n=29)		Blood product	Estimated volume (mL)	Bags			Group	Non-survivors	Survivors	Non-survivors	Survivors	Non-survivors	Survivors	Non-survivors	Survivors	Non-survivors	Survivors
		Survivor females	20																		Packed red blood cells (bags)	5 bags	4 bags		Packed red blood cells	5676	22			Day 0 (prior to study enrolment and first blood sample)	5	4	6	7	8	11	8000	14000	300	0
		Non-survivor females	4																		Platelets (bags)	6 bags	7 bags		Platelets	1620	27			Day 1	0	1	2	1	0	0	1500	6000	300	0
																					Fresh frozen plasma (bags)	8 bags	11 bags		Fresh frozen plasma (FFP)	7125	25			Day 2	1	3	4	1	0	2	250	4250	0	200
		Survivor gender split (F/all)	0.689655																		4% albumin (mL)	8,000 mL	14,000 mL		4% albumin	38600				Day 3	1	2	2	2	0	2	0	3100	0	0
		Non-survivor gender split (F/all)	0.5																		20% albumin (mL)	300 mL	0 mL		20% albumin	1800				Day 4	0	2	1	0	0	2	0	1500	0	0
																									Total (all products)	54821				Day 5	0	3	0	1	0	0	0	0	0	600
																														Day 6	0	0	0	0	0	0	0	0	0	100
																									Albumin proportion	0.736944
																									FFP ratio in patient	0.041629
[truncated: 10 more columns]

## Sheet: Table S2
Supplementary Table S2 - List of N-glycan compositions used for glycopeptide searches (compositions having the potential to match Lewis fucosylated structures are in red)
A. Byonic glycan search space							B. I-GPA glycan search space (Hex_HexNAc_Fuc_NeuAc_NeuGc)
HexNAc(1) @ NGlycan | rare1							3_2_0_0_0
HexNAc(2) @ NGlycan | rare1							3_2_1_0_0
HexNAc(2)Hex(1) @ NGlycan | rare1							4_2_0_0_0
HexNAc(2)Hex(2) @ NGlycan | rare1							3_3_0_0_0
HexNAc(1)Fuc(1) @ NGlycan | rare1							4_2_1_0_0
HexNAc(2)Fuc(1) @ NGlycan | rare1							5_2_0_0_0
HexNAc(2)Hex(1)Fuc(1) @ NGlycan | rare1							3_3_1_0_0
HexNAc(2)Hex(2)Fuc(1) @ NGlycan | rare1							4_3_0_0_0
HexNAc(2)Hex(3) @ NGlycan | rare1							3_4_0_0_0
HexNAc(2)Hex(4) @ NGlycan | rare1							5_2_1_0_0
HexNAc(3)Hex(3) @ NGlycan | rare1							6_2_0_0_0
HexNAc(2)Hex(3)Fuc(2) @ NGlycan | rare1							3_3_2_0_0
HexNAc(2)Hex(4)Fuc(1) @ NGlycan | rare1							4_3_1_0_0
HexNAc(2)Hex(5) @ NGlycan | rare1							5_3_0_0_0
HexNAc(3)Hex(3)Fuc(1) @ NGlycan | rare1							3_4_1_0_0
HexNAc(3)Hex(4) @ NGlycan | rare1							4_4_0_0_0
HexNAc(4)Hex(3) @ NGlycan | rare1							3_5_0_0_0
HexNAc(2)Hex(5)Fuc(1) @ NGlycan | rare1							6_2_1_0_0
HexNAc(2)Hex(6) @ NGlycan | rare1							7_2_0_0_0
HexNAc(3)Hex(3)Fuc(2) @ NGlycan | rare1							4_3_0_1_0
HexNAc(3)Hex(4)Fuc(1) @ NGlycan | rare1							4_3_2_0_0
HexNAc(3)Hex(5) @ NGlycan | rare1							5_3_1_0_0
HexNAc(4)Hex(3)Fuc(1) @ NGlycan | rare1							6_3_0_0_0
HexNAc(4)Hex(4) @ NGlycan | rare1							3_4_2_0_0
HexNAc(5)Hex(3) @ NGlycan | rare1							4_4_1_0_0
HexNAc(2)Hex(7) @ NGlycan | rare1							5_4_0_0_0
HexNAc(3)Hex(4)NeuAc(1) @ NGlycan | rare1							3_5_1_0_0
HexNAc(3)Hex(4)Fuc(2) @ NGlycan | rare1							4_5_0_0_0
HexNAc(3)Hex(4)NeuGc(1) @ NGlycan | rare1							7_2_1_0_0
HexNAc(3)Hex(5)Fuc(1) @ NGlycan | rare1							4_3_1_1_0
HexNAc(3)Hex(6) @ NGlycan | rare1							8_2_0_0_0
HexNAc(4)Hex(3)NeuAc(1) @ NGlycan | rare1							3_6_0_0_0
HexNAc(4)Hex(3)Fuc(2) @ NGlycan | rare1							5_3_0_1_0
HexNAc(4)Hex(3)NeuGc(1) @ NGlycan | rare1							5_3_2_0_0
HexNAc(4)Hex(4)Fuc(1) @ NGlycan | rare1							6_3_1_0_0
HexNAc(4)Hex(5) @ NGlycan | rare1							4_4_0_1_0
HexNAc(5)Hex(3)Fuc(1) @ NGlycan | rare1							4_4_2_0_0
HexNAc(5)Hex(4) @ NGlycan | rare1							5_4_1_0_0
HexNAc(3)Hex(4)Fuc(1)NeuAc(1) @ NGlycan | rare1							6_4_0_0_0
HexNAc(2)Hex(8) @ NGlycan | rare1							3_5_2_0_0
HexNAc(6)Hex(3) @ NGlycan | rare1							4_5_1_0_0
HexNAc(3)Hex(4)Fuc(1)NeuGc(1) @ NGlycan | rare1							5_5_0_0_0
HexNAc(3)Hex(5)NeuAc(1) @ NGlycan | rare1							4_3_2_1_0
HexNAc(3)Hex(5)NeuGc(1) @ NGlycan | rare1							8_2_1_0_0
HexNAc(3)Hex(6)Fuc(1) @ NGlycan | rare1							3_6_1_0_0
HexNAc(4)Hex(3)Fuc(3) @ NGlycan | rare1							5_3_1_1_0
HexNAc(4)Hex(4)NeuAc(1) @ NGlycan | rare1							9_2_0_0_0
HexNAc(4)Hex(4)Fuc(2) @ NGlycan | rare1							4_6_0_0_0
HexNAc(4)Hex(4)NeuGc(1) @ NGlycan | rare1							6_3_0_1_0
HexNAc(4)Hex(5)Fuc(1) @ NGlycan | rare1							6_3_2_0_0
HexNAc(4)Hex(6) @ NGlycan | rare1							4_4_1_1_0
HexNAc(5)Hex(4)Fuc(1) @ NGlycan | rare1							3_7_0_0_0
HexNAc(5)Hex(5) @ NGlycan | rare1							5_4_0_1_0
HexNAc(6)Hex(3)Fuc(1) @ NGlycan | rare1							5_4_2_0_0
HexNAc(2)Hex(9) @ NGlycan | rare1							6_4_1_0_0
HexNAc(6)Hex(4) @ NGlycan | rare1							7_4_0_0_0
HexNAc(3)Hex(6)NeuAc(1) @ NGlycan | rare1							4_5_0_1_0
HexNAc(3)Hex(6)NeuGc(1) @ NGlycan | rare1							4_5_2_0_0
HexNAc(4)Hex(4)Fuc(1)NeuAc(1) @ NGlycan | rare1							5_5_1_0_0
HexNAc(7)Hex(3) @ NGlycan | rare1							6_5_0_0_0
HexNAc(4)Hex(4)Fuc(1)NeuGc(1) @ NGlycan | rare1							3_6_2_0_0
HexNAc(4)Hex(5)NeuAc(1) @ NGlycan | rare1							5_3_2_1_0
HexNAc(4)Hex(5)Fuc(2) @ NGlycan | rare1							9_2_1_0_0
HexNAc(4)Hex(5)NeuGc(1) @ NGlycan | rare1							4_6_1_0_0
HexNAc(4)Hex(6)Fuc(1) @ NGlycan | rare1							6_3_1_1_0
HexNAc(5)Hex(3)Fuc(1)NeuAc(1) @ NGlycan | rare1							10_2_0_0_0
HexNAc(4)Hex(7) @ NGlycan | rare1							5_6_0_0_0
HexNAc(5)Hex(4)NeuAc(1) @ NGlycan | rare1							4_4_2_1_0
HexNAc(5)Hex(3)Fuc(1)NeuGc(1) @ NGlycan | rare1							3_7_1_0_0
HexNAc(5)Hex(4)Fuc(2) @ NGlycan | rare1							5_4_1_1_0
HexNAc(5)Hex(4)NeuGc(1) @ NGlycan | rare1							4_7_0_0_0
HexNAc(5)Hex(5)Fuc(1) @ NGlycan | rare1							6_4_0_1_0
HexNAc(5)Hex(6) @ NGlycan | rare1							6_4_2_0_0
HexNAc(6)Hex(3)Fuc(2) @ NGlycan | rare1							7_4_1_0_0
HexNAc(6)Hex(4)Fuc(1) @ NGlycan | rare1							4_5_1_1_0
HexNAc(3)Hex(6)Fuc(1)NeuAc(1) @ NGlycan | rare1							5_5_0_1_0
HexNAc(2)Hex(10) @ NGlycan | rare1							5_5_2_0_0
HexNAc(6)Hex(5) @ NGlycan | rare1							6_5_1_0_0
HexNAc(3)Hex(6)Fuc(1)NeuGc(1) @ NGlycan | rare1							7_5_0_0_0
HexNAc(4)Hex(4)Fuc(2)NeuAc(1) @ NGlycan | rare1							4_6_0_1_0
HexNAc(7)Hex(3)Fuc(1) @ NGlycan | rare1							4_6_2_0_0
HexNAc(4)Hex(5)Fuc(1)NeuAc(1) @ NGlycan | rare1							6_3_2_1_0
HexNAc(4)Hex(4)Fuc(2)NeuGc(1) @ NGlycan | rare1							10_2_1_0_0
HexNAc(4)Hex(5)Fuc(3) @ NGlycan | rare1							5_6_1_0_0
HexNAc(7)Hex(4) @ NGlycan | rare1							11_2_0_0_0
HexNAc(4)Hex(6)NeuAc(1) @ NGlycan | rare1							6_6_0_0_0
HexNAc(4)Hex(5)Fuc(1)NeuGc(1) @ NGlycan | rare1							3_7_2_0_0
HexNAc(4)Hex(6)Fuc(2) @ NGlycan | rare1							5_4_0_2_0
HexNAc(4)Hex(6)NeuGc(1) @ NGlycan | rare1							5_4_2_1_0
HexNAc(4)Hex(7)Fuc(1) @ NGlycan | rare1							4_7_1_0_0
HexNAc(5)Hex(4)Fuc(1)NeuAc(1) @ NGlycan | rare1							6_4_1_1_0
HexNAc(8)Hex(3) @ NGlycan | rare1							5_7_0_0_0
HexNAc(5)Hex(4)Fuc(1)NeuGc(1) @ NGlycan | rare1							7_4_0_1_0
HexNAc(5)Hex(5)NeuAc(1) @ NGlycan | rare1							7_4_2_0_0
HexNAc(5)Hex(5)Fuc(2) @ NGlycan | rare1							4_5_2_1_0
HexNAc(5)Hex(5)NeuGc(1) @ NGlycan | rare1							5_5_1_1_0
HexNAc(5)Hex(6)Fuc(1) @ NGlycan | rare1							6_5_0_1_0
HexNAc(6)Hex(3)Fuc(1)NeuAc(1) @ NGlycan | rare1							6_5_2_0_0
HexNAc(6)Hex(3)Fuc(3) @ NGlycan | rare1							7_5_1_0_0
HexNAc(5)Hex(7) @ NGlycan | rare1							4_6_1_1_0
HexNAc(6)Hex(4)NeuAc(1) @ NGlycan | rare1							5_6_0_1_0
HexNAc(6)Hex(3)Fuc(1)NeuGc(1) @ NGlycan | rare1							5_6_2_0_0
HexNAc(6)Hex(4)Fuc(2) @ NGlycan | rare1							11_2_1_0_0
HexNAc(6)Hex(5)Fuc(1) @ NGlycan | rare1							6_6_1_0_0
HexNAc(2)Hex(11) @ NGlycan | rare1							12_2_0_0_0
HexNAc(6)Hex(6) @ NGlycan | rare1							5_4_1_2_0
HexNAc(4)Hex(5)NeuAc(2) @ NGlycan | rare1							7_6_0_0_0
HexNAc(4)Hex(5)Fuc(2)NeuAc(1) @ NGlycan | rare1							4_7_0_1_0
HexNAc(4)Hex(5)Fuc(4) @ NGlycan | rare1							4_7_2_0_0
HexNAc(7)Hex(4)Fuc(1) @ NGlycan | rare1							6_4_0_2_0
HexNAc(4)Hex(5)NeuAc(1)NeuGc(1) @ NGlycan | rare1							6_4_2_1_0
HexNAc(4)Hex(5)Fuc(2)NeuGc(1) @ NGlycan | rare1							5_7_1_0_0
HexNAc(4)Hex(6)Fuc(1)NeuAc(1) @ NGlycan | rare1							7_4_1_1_0
HexNAc(4)Hex(6)Fuc(3) @ NGlycan | rare1							6_7_0_0_0
HexNAc(4)Hex(5)NeuGc(2) @ NGlycan | rare1							5_5_0_2_0
HexNAc(4)Hex(6)Fuc(1)NeuGc(1) @ NGlycan | rare1							5_5_2_1_0
HexNAc(4)Hex(7)NeuAc(1) @ NGlycan | rare1							6_5_1_1_0
HexNAc(4)Hex(7)Fuc(2) @ NGlycan | rare1							7_5_0_1_0
HexNAc(5)Hex(4)NeuAc(2) @ NGlycan | rare1							7_5_2_0_0
HexNAc(5)Hex(4)Fuc(2)NeuAc(1) @ NGlycan | rare1							4_6_2_1_0
HexNAc(8)Hex(3)Fuc(1) @ NGlycan | rare1							5_6_1_1_0
HexNAc(5)Hex(4)NeuAc(1)NeuGc(1) @ NGlycan | rare1							6_6_0_1_0
HexNAc(5)Hex(5)Fuc(1)NeuAc(1) @ NGlycan | rare1							6_6_2_0_0
HexNAc(5)Hex(4)Fuc(2)NeuGc(1) @ NGlycan | rare1							12_2_1_0_0
HexNAc(5)Hex(5)Fuc(3) @ NGlycan | rare1							5_4_2_2_0
HexNAc(8)Hex(4) @ NGlycan | rare1							7_6_1_0_0
HexNAc(5)Hex(4)NeuGc(2) @ NGlycan | rare1							4_7_1_1_0
HexNAc(5)Hex(5)Fuc(1)NeuGc(1) @ NGlycan | rare1							6_4_1_2_0
HexNAc(5)Hex(6)NeuAc(1) @ NGlycan | rare1							5_7_0_1_0
HexNAc(5)Hex(6)Fuc(2) @ NGlycan | rare1							5_7_2_0_0
HexNAc(6)Hex(3)Fuc(2)NeuAc(1) @ NGlycan | rare1							7_4_0_2_0
HexNAc(5)Hex(6)NeuGc(1) @ NGlycan | rare1							7_4_2_1_0
HexNAc(5)Hex(7)Fuc(1) @ NGlycan | rare1							6_7_1_0_0
HexNAc(6)Hex(3)Fuc(2)NeuGc(1) @ NGlycan | rare1							5_5_1_2_0
HexNAc(5)Hex(8) @ NGlycan | rare1							7_7_0_0_0
HexNAc(9)Hex(3) @ NGlycan | rare1							6_5_0_2_0
HexNAc(6)Hex(5)Fuc(2) @ NGlycan | rare1							6_5_2_1_0
HexNAc(6)Hex(6)Fuc(1) @ NGlycan | rare1							7_5_1_1_0
HexNAc(2)Hex(12) @ NGlycan | rare1							5_6_0_2_0
HexNAc(4)Hex(5)Fuc(1)NeuAc(2) @ NGlycan | rare1							5_6_2_1_0
HexNAc(6)Hex(7) @ NGlycan | rare1							6_6_1_1_0
HexNAc(7)Hex(4)Fuc(2) @ NGlycan | rare1							7_6_0_1_0
HexNAc(4)Hex(5)Fuc(1)NeuAc(1)NeuGc(1) @ NGlycan | rare1							7_6_2_0_0
HexNAc(4)Hex(5)Fuc(1)NeuGc(2) @ NGlycan | rare1							4_7_2_1_0
HexNAc(5)Hex(4)Fuc(1)NeuAc(2) @ NGlycan | rare1							6_4_2_2_0
HexNAc(7)Hex(6) @ NGlycan | rare1							5_7_1_1_0
HexNAc(5)Hex(5)NeuAc(2) @ NGlycan | rare1							7_4_1_2_0
HexNAc(5)Hex(4)Fuc(1)NeuAc(1)NeuGc(1) @ NGlycan | rare1							6_7_0_1_0
HexNAc(5)Hex(4)Fuc(1)NeuGc(2) @ NGlycan | rare1							6_7_2_0_0
HexNAc(5)Hex(5)NeuAc(1)NeuGc(1) @ NGlycan | rare1							5_5_2_2_0
HexNAc(5)Hex(6)Fuc(1)NeuAc(1) @ NGlycan | rare1							7_7_1_0_0
HexNAc(5)Hex(6)Fuc(3) @ NGlycan | rare1							6_5_1_2_0
HexNAc(6)Hex(3)Fuc(1)NeuAc(2) @ NGlycan | rare1							8_7_0_0_0
HexNAc(8)Hex(5) @ NGlycan | rare1							7_5_0_2_0
HexNAc(5)Hex(5)NeuGc(2) @ NGlycan | rare1							7_5_2_1_0
HexNAc(5)Hex(6)Fuc(1)NeuGc(1) @ NGlycan | rare1							5_6_1_2_0
HexNAc(6)Hex(3)Fuc(1)NeuAc(1)NeuGc(1) @ NGlycan | rare1							6_6_0_2_0
HexNAc(5)Hex(8)Fuc(1) @ NGlycan | rare1							6_6_2_1_0
HexNAc(9)Hex(3)Fuc(1) @ NGlycan | rare1							7_6_1_1_0
HexNAc(6)Hex(3)Fuc(1)NeuGc(2) @ NGlycan | rare1							5_7_0_2_0
HexNAc(9)Hex(4) @ NGlycan | rare1							5_7_2_1_0
HexNAc(6)Hex(6)Fuc(2) @ NGlycan | rare1							7_4_2_2_0
HexNAc(6)Hex(7)Fuc(1) @ NGlycan | rare1							6_7_1_1_0
HexNAc(7)Hex(6)Fuc(1) @ NGlycan | rare1							7_7_0_1_0
HexNAc(5)Hex(5)Fuc(1)NeuAc(2) @ NGlycan | rare1							7_7_2_0_0
HexNAc(7)Hex(7) @ NGlycan | rare1							6_5_0_3_0
HexNAc(5)Hex(5)Fuc(1)NeuAc(1)NeuGc(1) @ NGlycan | rare1							6_5_2_2_0
HexNAc(5)Hex(6)NeuAc(2) @ NGlycan | rare1							8_7_1_0_0
HexNAc(5)Hex(6)Fuc(2)NeuAc(1) @ NGlycan | rare1							7_5_1_2_0
HexNAc(8)Hex(5)Fuc(1) @ NGlycan | rare1							5_6_2_2_0
HexNAc(5)Hex(5)Fuc(1)NeuGc(2) @ NGlycan | rare1							6_6_1_2_0
HexNAc(5)Hex(6)NeuAc(1)NeuGc(1) @ NGlycan | rare1							7_6_0_2_0
HexNAc(5)Hex(7)Fuc(1)NeuAc(1) @ NGlycan | rare1							7_6_2_1_0
HexNAc(5)Hex(6)Fuc(2)NeuGc(1) @ NGlycan | rare1							5_7_1_2_0
HexNAc(8)Hex(6) @ NGlycan | rare1							6_7_0_2_0
HexNAc(5)Hex(6)NeuGc(2) @ NGlycan | rare1							6_7_2_1_0
HexNAc(5)Hex(9)Fuc(1) @ NGlycan | rare1							7_7_1_1_0
HexNAc(9)Hex(4)Fuc(1) @ NGlycan | rare1							6_5_1_3_0
HexNAc(6)Hex(6)Fuc(3) @ NGlycan | rare1							8_7_0_1_0
HexNAc(4)Hex(5)Fuc(3)NeuAc(2) @ NGlycan | rare1							7_5_2_2_0
HexNAc(4)Hex(5)Fuc(3)NeuAc(1) @ NGlycan | rare1							6_6_0_3_0
HexNAc(6)Hex(7)NeuAc(1) @ NGlycan | rare1							6_6_2_2_0
HexNAc(4)Hex(5)Fuc(3)NeuAc(1)NeuGc(1) @ NGlycan | rare1							7_6_1_2_0
HexNAc(6)Hex(7)NeuGc(1) @ NGlycan | rare1							9_8_0_0_0
HexNAc(4)Hex(5)Fuc(3)NeuGc(2) @ NGlycan | rare1							5_7_2_2_0
HexNAc(6)Hex(9) @ NGlycan | rare1							6_7_1_2_0
HexNAc(7)Hex(7)Fuc(1) @ NGlycan | rare1							7_7_0_2_0
HexNAc(5)Hex(6)Fuc(1)NeuAc(2) @ NGlycan | rare1							7_7_2_1_0
HexNAc(5)Hex(6)Fuc(3)NeuAc(1) @ NGlycan | rare1							6_5_2_3_0
HexNAc(7)Hex(8) @ NGlycan | rare1							8_7_1_1_0
HexNAc(5)Hex(6)Fuc(1)NeuAc(1)NeuGc(1) @ NGlycan | rare1							6_6_1_3_0
HexNAc(5)Hex(6)Fuc(3)NeuGc(1) @ NGlycan | rare1							7_6_0_3_0
HexNAc(5)Hex(6)Fuc(1)NeuGc(2) @ NGlycan | rare1							7_6_2_2_0
HexNAc(8)Hex(7) @ NGlycan | rare1							9_8_1_0_0
HexNAc(6)Hex(6)NeuAc(1) @ NGlycan | rare1							6_7_0_3_0
HexNAc(6)Hex(6)NeuAc(2) @ NGlycan | rare1							6_7_2_2_0
HexNAc(6)Hex(6)NeuAc(1)NeuGc(1) @ NGlycan | rare1							7_7_1_2_0
HexNAc(6)Hex(7)Fuc(1)NeuAc(1) @ NGlycan | rare1							8_7_0_2_0
HexNAc(9)Hex(6) @ NGlycan | rare1							6_6_2_3_0
HexNAc(6)Hex(6)NeuGc(2) @ NGlycan | rare1							7_6_1_3_0
HexNAc(6)Hex(7)Fuc(1)NeuGc(1) @ NGlycan | rare1							9_8_0_1_0
HexNAc(6)Hex(8)NeuAc(1) @ NGlycan | rare1							6_7_1_3_0
HexNAc(5)Hex(6)NeuAc(3) @ NGlycan | rare1							7_7_0_3_0
HexNAc(7)Hex(8)Fuc(1) @ NGlycan | rare1							7_7_2_2_0
HexNAc(5)Hex(6)NeuAc(2)NeuGc(1) @ NGlycan | rare1							8_7_1_2_0
HexNAc(5)Hex(7)Fuc(1)NeuAc(2) @ NGlycan | rare1							7_6_0_4_0
HexNAc(5)Hex(6)NeuAc(1)NeuGc(2) @ NGlycan | rare1							7_6_2_3_0
HexNAc(5)Hex(7)Fuc(1)NeuAc(1)NeuGc(1) @ NGlycan | rare1							9_8_1_1_0
HexNAc(5)Hex(8)Fuc(4) @ NGlycan | rare1							6_7_2_3_0
HexNAc(5)Hex(6)NeuGc(3) @ NGlycan | rare1							7_7_1_3_0
HexNAc(5)Hex(7)Fuc(1)NeuGc(2) @ NGlycan | rare1							8_7_0_3_0
HexNAc(6)Hex(6)Fuc(1)NeuAc(2) @ NGlycan | rare1							7_6_1_4_0
HexNAc(6)Hex(6)Fuc(1)NeuAc(1) @ NGlycan | rare1							9_8_0_2_0
HexNAc(8)Hex(8) @ NGlycan | rare1							7_7_0_4_0
HexNAc(6)Hex(6)Fuc(1)NeuAc(1)NeuGc(1) @ NGlycan | rare1							7_7_2_3_0
HexNAc(6)Hex(7)NeuAc(2) @ NGlycan | rare1							8_7_1_3_0
HexNAc(6)Hex(7)Fuc(4) @ NGlycan | rare1							7_6_2_4_0
HexNAc(9)Hex(6)Fuc(1) @ NGlycan | rare1							9_8_1_2_0
HexNAc(6)Hex(7)NeuAc(1)NeuGc(1) @ NGlycan | rare1							7_7_1_4_0
HexNAc(6)Hex(6)Fuc(1)NeuGc(2) @ NGlycan | rare1							8_7_0_4_0
HexNAc(6)Hex(8)Fuc(1)NeuAc(1) @ NGlycan | rare1							9_8_0_3_0
HexNAc(6)Hex(7)NeuGc(2) @ NGlycan | rare1							7_7_2_4_0
HexNAc(5)Hex(6)Fuc(1)NeuAc(3) @ NGlycan | rare1							8_7_1_4_0
HexNAc(7)Hex(8)NeuAc(1) @ NGlycan | rare1							9_8_1_3_0
HexNAc(5)Hex(6)Fuc(1)NeuAc(2)NeuGc(1) @ NGlycan | rare1							9_8_0_4_0
HexNAc(7)Hex(8)NeuGc(1) @ NGlycan | rare1							9_8_1_4_0
HexNAc(5)Hex(6)Fuc(1)NeuAc(1)NeuGc(2) @ NGlycan | rare1
HexNAc(6)Hex(5)Fuc(1)NeuAc(2) @ NGlycan | rare1
HexNAc(6)Hex(5)Fuc(1)NeuAc(1) @ NGlycan | rare1
HexNAc(6)Hex(5)Fuc(1)NeuAc(3) @ NGlycan | rare1
HexNAc(5)Hex(6)Fuc(1)NeuGc(3) @ NGlycan | rare1
HexNAc(6)Hex(5)Fuc(1)NeuAc(1)NeuGc(1) @ NGlycan | rare1
HexNAc(6)Hex(5)Fuc(1)NeuAc(2)NeuGc(1) @ NGlycan | rare1
HexNAc(8)Hex(8)Fuc(1) @ NGlycan | rare1
HexNAc(6)Hex(5)Fuc(1)NeuAc(1)NeuGc(2) @ NGlycan | rare1
HexNAc(6)Hex(7)Fuc(1)NeuAc(2) @ NGlycan | rare1
HexNAc(8)Hex(9) @ NGlycan | rare1
HexNAc(6)Hex(7)Fuc(5) @ NGlycan | rare1
HexNAc(6)Hex(5)Fuc(1)NeuGc(3) @ NGlycan | rare1
HexNAc(6)Hex(11)Fuc(1) @ NGlycan | rare1
HexNAc(10)Hex(7) @ NGlycan | rare1
HexNAc(6)Hex(6)Fuc(1)NeuAc(3) @ NGlycan | rare1
HexNAc(6)Hex(6)Fuc(1)NeuAc(2)NeuGc(1) @ NGlycan | rare1
HexNAc(6)Hex(7)NeuAc(3) @ NGlycan | rare1
HexNAc(6)Hex(7)Fuc(4)NeuAc(1) @ NGlycan | rare1
HexNAc(8)Hex(9)Fuc(1) @ NGlycan | rare1
HexNAc(6)Hex(7)NeuAc(2)NeuGc(1) @ NGlycan | rare1
HexNAc(6)Hex(6)Fuc(1)NeuAc(1)NeuGc(2) @ NGlycan | rare1
HexNAc(6)Hex(7)Fuc(4)NeuGc(1) @ NGlycan | rare1
HexNAc(6)Hex(6)Fuc(1)NeuGc(3) @ NGlycan | rare1
HexNAc(6)Hex(10)Fuc(1)NeuAc(1) @ NGlycan | rare1
HexNAc(7)Hex(7)Fuc(1)NeuAc(2) @ NGlycan | rare1
HexNAc(6)Hex(10)Fuc(1)NeuGc(1) @ NGlycan | rare1
HexNAc(6)Hex(7)Fuc(1)NeuAc(3) @ NGlycan | rare1
HexNAc(6)Hex(9)Fuc(1)NeuAc(2) @ NGlycan | rare1
HexNAc(6)Hex(9)Fuc(1)NeuAc(1)NeuGc(1) @ NGlycan | rare1
HexNAc(9)Hex(9)Fuc(1) @ NGlycan | rare1
HexNAc(7)Hex(8)Fuc(1)NeuAc(1) @ NGlycan | rare1
HexNAc(7)Hex(8)Fuc(1)NeuAc(2) @ NGlycan | rare1
HexNAc(9)Hex(10) @ NGlycan | rare1
HexNAc(7)Hex(8)Fuc(1)NeuAc(1)NeuGc(1) @ NGlycan | rare1
HexNAc(7)Hex(8)Fuc(1)NeuGc(2) @ NGlycan | rare1
HexNAc(6)Hex(7)NeuAc(4) @ NGlycan | rare1
HexNAc(6)Hex(7)NeuAc(3)NeuGc(1) @ NGlycan | rare1
HexNAc(6)Hex(7)NeuAc(2)NeuGc(2) @ NGlycan | rare1
HexNAc(7)Hex(7)Fuc(1)NeuAc(3) @ NGlycan | rare1
HexNAc(7)Hex(7)Fuc(1)NeuAc(2)NeuGc(1) @ NGlycan | rare1
HexNAc(9)Hex(10)Fuc(1) @ NGlycan | rare1
HexNAc(7)Hex(7)Fuc(1)NeuAc(1)NeuGc(2) @ NGlycan | rare1
HexNAc(6)Hex(7)Fuc(1)NeuAc(4) @ NGlycan | rare1
HexNAc(6)Hex(7)Fuc(1)NeuAc(3)NeuGc(1) @ NGlycan | rare1
HexNAc(7)Hex(6)Fuc(1)NeuAc(4) @ NGlycan | rare1
HexNAc(7)Hex(6)Fuc(1)NeuAc(3)NeuGc(1) @ NGlycan | rare1
HexNAc(7)Hex(8)Fuc(1)NeuAc(3) @ NGlycan | rare1
HexNAc(7)Hex(8)Fuc(1)NeuAc(2)NeuGc(1) @ NGlycan | rare1
HexNAc(7)Hex(8)Fuc(1)NeuAc(1)NeuGc(2) @ NGlycan | rare1
HexNAc(7)Hex(8)Fuc(1)NeuGc(3) @ NGlycan | rare1
HexNAc(10)Hex(10)Fuc(1) @ NGlycan | rare1
HexNAc(7)Hex(7)Fuc(1)NeuAc(4) @ NGlycan | rare1
HexNAc(7)Hex(8)Fuc(1)NeuAc(4) @ NGlycan | rare1
HexNAc(8)Hex(9)Fuc(1)NeuAc(3) @ NGlycan | rare1
HexNAc(8)Hex(9)Fuc(1)NeuAc(2)NeuGc(1) @ NGlycan | rare1
HexNAc(8)Hex(9)Fuc(1)NeuAc(1)NeuGc(2) @ NGlycan | rare1
HexNAc(11)Hex(11)NeuAc(1) @ NGlycan | rare1
HexNAc(11)Hex(11)NeuGc(1) @ NGlycan | rare1
HexNAc(8)Hex(9)Fuc(1)NeuAc(4) @ NGlycan | rare1
HexNAc(9)Hex(10)Fuc(1)NeuAc(4) @ NGlycan | rare1

## Sheet: Table S3
Supplementary Table S3 - N-glycome profiling data of all 134 septic shock serum samples (all longitudinal sampling points)													Area-under-the-curve (AUC)
					Monosaccharide composition				Glycan features				Raw file name	20210803_SC_NG_S-1-1	20210803_SC_NG_S-1-2	20210803_SC_NG_S-1-3	20210803_SC_NG_S-2-1	20210803_SC_NG_S-2-2	20210803_SC_NG_S-2-3	20210803_SC_NG_S-2-4	20210803_SC_NG_S-3-1	20210803_SC_NG_S-3-2	20210803_SC_NG_S-4-1	20210803_SC_NG_S-4-2	20210803_SC_NG_S-5-1	20210803_SC_NG_S-5-2	20210803_SC_NG_S-6-1	20210803_SC_NG_S-6-2	20210803_SC_NG_S-7-1	20210803_SC_NG_S-7-2	20210803_SC_NG_S-7-3	20210803_SC_NG_S-8-1	20210803_SC_NG_S-8-2	20210803_SC_NG_S-9-1	20210803_SC_NG_S-9-2	20210803_SC_NG_S-10-1	20210803_SC_NG_S-10-2	20210803_SC_NG_S-10-3	20210803_SC_NG_S-11-1	20210803_SC_NG_S-11-2	20210803_SC_NG_S-11-3	20210803_SC_NG_S-12-1	20210803_SC_NG_S-12-2	20210803_SC_NG_S-12-3	20210803_SC_NG_S-12-4	20210803_SC_NG_S-12-5	20210803_SC_NG_S-12-6	20210803_SC_NG_S-13-1	20210803_SC_NG_S-13-2
Glycan #	Glycan composition	Glycan class	Precursor m/z	Precursor charge	Hex (Man/ Gal/Glc)	HexNAc (GlcNAc)	dHex (Fuc)	NeuAc	Fucosyl-linkage	Sialyl-linkage	MS/MS		Patient-ICU day	S-1-1	S-1-2	S-1-3	S-2-1	S-2-2	S-2-3	S-2-4	S-3-1	S-3-2	S-4-1	S-4-2	S-5-1	S-5-2	S-6-1	S-6-2	S-7-1	S-7-2	S-7-3	S-8-1	S-8-2	S-9-1	S-9-2	S-10-1	S-10-2	S-10-3	S-11-1	S-11-2	S-11-3	S-12-1	S-12-2	S-12-3	S-12-4	S-12-5	S-12-6	S-13-1	S-13-2
1	(Hex)2 + (Man)3(GlcNAc)2	Oligomannose	617.217	-2	5	2					Yes			326752	157636	175258	235775	231292	420398	486759	229161	563081	479657	209985	298943	256061	281551	245350	319133	143668	137516	319148	163467	376852	373156	272574	169531	451371	259613	430144	336805	353848	473823	344209	340757	282271	337390	344217	230397
2	(Hex)3 + (Man)3(GlcNAc)2	Oligomannose	698.244	-2	6	2					Yes			394786	407218	158642	219727	392939	425408	235856	372267	858518	869827	383062	376230	330804	446638	261827	468155	154319	122184	286752	181065	582560	397903	347097	291294	711802	310139	253584	343487	558274	870196	374515	386283	319703	435830	666748	358189
3a	(Hex)4 + (Man)3(GlcNAc)2 A	Oligomannose	779.27	-2	7	2					Yes			187179	86029	101684	116829	57101	94408	206965	2711	91545	78183	54078	218636	188816	27863	36031	113612	78085	47087	174444	58242	118533	147369	38881	92702	90280	54061	144720	60356	77674	96039	163198	76905	102879	151373	67954	118596
3b	(Hex)4 + (Man)3(GlcNAc)2 B	Oligomannose	779.27	-2	7	2					Yes			104404	68406	22846	67503	96357	75502	72167	40977	129910	92018	36703	81324	66337	73266	32743	76413	19848	28625	52929	52635	58734	51554	28902	21200	80296	52078	24232	34190	86851	111683	100529	49191	53220	95916	118958	105407
4	(Hex)5 + (Man)3(GlcNAc)2	Oligomannose	860.296	-2	8	2					Yes			187672	135374	69119	136899	168428	203395	216963	16872	186370	15550	106081	183875	211398	117516	80858	230920	105839	75796	203186	128298	177329	165100	91328	119568	241923	129205	194932	96454	154854	232703	202478	155140	139975	257639	293111	269108
5	(Hex)6 + (Man)3(GlcNAc)2	Oligomannose	941.323	-2	9	2					Yes			496331	134691	219316	342240	100957	328043	503716	302299	473955	573605	225293	472151	405467	216845	179911	213098	192156	121010	309260	72976	185197	323637	187934	229672	285145	201709	313742	318606	331195	343039	444908	299169	380607	350820	262054	305832
6	(Hex)7 + (Man)3(GlcNAc)2	Oligomannose	1022.35	-2	10	2					Yes			36685	11670	23165	33930	21250	70680	68271	11042	36271	44836	28429	55169	35455	16863	19767	36580	10305	7337	26912	10356	13080	38317	28554	20046	26218	12139	18851	25336	52850	56844	51335	44266	40315	23360	45702	25205
7	(Hex)2 (HexNAc)1 + (Man)3(GlcNAc)2	Hybrid	718.783	-2	5	3					Yes			69872	45295	45791	47136	17735	12936	17476	26742	72746	81920	67181	46210	57418	18964	54927	51498	27186	28373	39708	27344	9656	20864	9662	7534	263764	37082	53743	46924	14940	4661	12135	10379	15490	10588	30324	21032
8	(Hex)2 (HexNAc)1 (NeuAc)1 + (Man)3(GlcNAc)2	Hybrid	864.305	-2	5	3		1		α2,6	Yes			204980	81698	108278	196703	111967	235914	239807	10921	392003	185042	133921	230069	219847	144897	134225	96940	77806	70546	106786	87921	233274	246748	156469	121724	281658	204369	181978	236376	188521	259123	246333	217302	169429	183855	88338	72754
9	(Hex)3 (HexNAc)1 + (Man)3(GlcNAc)2	Hybrid	799.783	-2	6	3					Yes			33036	31111	22132	45237	30740	58962	62681	33485	93404	30652	26820	22641	23594	27677	21652	40989	13958	12455	30308	16334	46880	61079	29759	25147	45591	38312	46843	17939	31995	51164	60809	47522	60900	58841	17551	7971
10	(Hex)3 (HexNAc)1 (NeuAc)1 + (Man)3(GlcNAc)2	Hybrid	945.331	-2	6	3		1		α2,6	Yes			131914	51892	58999	148899	101693	173954	206076	21451	239082	140686	106106	117988	120878	77492	64625	123663	36148	42311	77899	44073	158731	251887	157568	135027	300670	169877	163360	150490	134567	188098	195323	162529	135434	141027	66531	44425
11	(Hex)1 (HexNAc)1 (NeuAc)1 + (Man)3(GlcNAc)2	Complex-Monoantennary	783.278	-2	4	3		1		α2,6	Yes			503470	431513	474301	310424	182197	48667	311267	232867	381234	458686	291006	186891	225281	256782	221544	183224	121905	79394	194882	94229	160057	170135	72121	101197	210318	218030	335349	255166	358279	566305	454277	335881	293897	357857	533123	358312
12	(Hex)1 (HexNAc)1 (Deoxyhexose)1 (NeuAc)1 + (Man)3(GlcNAc)2	Complex-Monoantennary	856.307	-2	4	3	1		Core	α2,6	Yes			49879	22873	31413	51863	90626	148486	175509	30097	43658	40268	25057	37183	33392	45903	39758	47605	33581	33290	68500	39511	52410	67556	29474	20684	49176	27836	36994	26507	44284	46942	52052	40291	42415	57021	240013	202120
13	(HexNAc)2 (Deoxyhexose)1 + (Man)3(GlcNAc)2	Complex-Biantennary	731.273	-2	3	4	1		Core		Yes			1067439	849255	647007	895623	927806	1581198	880594	324491	611236	1555920	796394	609027	469618	419349	447523	730594	457810	412403	456791	133654	1363706	1125029	599375	333416	692518	937480	569158	583479	761668	960502	779417	691251	799480	1057840	2444064	2911131
14	(Hex)1 (HexNAc)2 + (Man)3(GlcNAc)2	Complex-Biantennary	739.27	-2	4	4					Yes			46460	27225	7785	75127	19238	41213	36907	23846	89443	31202	22122	37846	46797	33885	40660	47234	23090	22907	39818	19739	34308	52796	37184	27681	32707	42286	74296	47936	44257	61053	77452	56182	46706	36767	50101	34682
15	(Hex)1 (HexNAc)2 (Deoxyhexose)1 + (Man)3(GlcNAc)2	Complex-Biantennary	812.299	-2	4	4	1		Core		Yes			710361	410266	478506	427223	566798	787696	763155	385324	783077	793973	367062	288304	316260	325105	447285	659242	358434	350594	568959	214564	981993	602770	373804	252779	469714	833684	681722	817524	575843	716946	528097	492361	554745	766617	1129420	948998
16a	(Hex)1 (HexNAc)2 (NeuAc)1 + (Man)3(GlcNAc)2 A	Complex-Biantennary	884.818	-2	4	4		1		α2,6	Yes			32924	32528	20664	18214	13677	7770	22925	23622	140490	28016	27853	46100	43881	50336	22002	24025	16160	17871	33214	30497	37340	14787	13068	14202	56129	31662	61102	47028	29125	33222	60916	40271	32977	58461	32910	18210
16b	(Hex)1 (HexNAc)2 (NeuAc)1 + (Man)3(GlcNAc)2 B	Complex-Biantennary	884.818	-2	4	4	1	1		α2,6	Yes			274451	147826	190321	247102	170543	244524	325784	166579	390244	289768	194549	230499	201517	241096	188066	159228	87813	120659	151394	110439	222029	123752	119927	90904	287296	304985	311560	304838	349314	458949	462926	330345	268961	418404	451268	426900
17	(Hex)1 (HexNAc)2 (Deoxyhexose)1 (NeuAc)1 + (Man)3(GlcNAc)2	Complex-Biantennary	957.847	-2	4	4	1	1	Core	α2,6	Yes			86609	64678	61849	90597	112285	175025	188953	65606	149748	58849	88094	63676	55568	57175	58895	66093	59494	44527	59222	39177	84698	112953	50218	43969	80614	87525	84725	71387	87040	132858	126605	110489	100974	142015	193734	163878
18	(Hex)2 (HexNAc)2 + (Man)3(GlcNAc)2	Complex-Biantennary	820.297	-2	5	4					Yes			55884	37459	29146	52790	36497	42006	35473	36223	65914	41518	42684	64295	67182	90948	69222	58100	29621	30933	61050	77917	64221	33613	39616	11773	61200	97119	106347	82700	39014	54151	79354	45128	69792	116726	17398	45959
19	(Hex)2 (HexNAc)2 (Deoxyhexose)1 + (Man)3(GlcNAc)2	Complex-Biantennary	893.326	-2	5	4	1		Core		Yes			173286	178656	97794	191989	166977	272805	258007	148693	232000	145804	156091	153686	78282	164124	144187	141170	73787	81838	177221	121818	161647	187957	94259	94283	140074	232814	400309	219425	229994	204885	232509	221084	223083	224797	156531	210340
20a	(Hex)2 (HexNAc)2 (NeuAc)1 + (Man)3(GlcNAc)2 A	Complex-Biantennary	965.844	-2	5	4		1		α2,6	Yes			3610278	1575045	2115180	1582011	1527439	2835401	3155315	1525674	5090320	2672078	1934965	3512559	4505189	2679243	2346600	2437715	1177865	1278246	2376819	1875600	3792294	1886575	2459775	1705989	4761197	5382727	4799838	4203480	4789662	5774722	5672857	4347319	3677849	5075351	2172153	753618
20b	(Hex)2 (HexNAc)2 (NeuAc)1 + (Man)3(GlcNAc)2 B	Complex-Biantennary	965.844	-2	5	4		1		α2,3	Yes			76749	36445	31349	55429	54276	79090	79510	43939	110048	48404	45582	72681	103239	68940	69961	129340	52077	41338	88246	70617	62046	62071	68033	49093	117999	120337	93937	93953	61969	97533	107204	112602	85853	101792	45972	40215
21a	(Hex)2 (HexNAc)2 (NeuAc)2 + (Man)3(GlcNAc)2 A	Complex-Biantennary	1111.39	-2	5	4		2		α2,6-α2,6	Yes			18473498	10477920	14019962	10822811	8902304	15218530	19568706	9447910	27953726	15257491	13855604	15511485	19654324	13607448	11579213	10410583	6215411	7061898	11015578	6931870	11634631	12021113	9983793	5339349	18715832	15082418	17472844	16511641	19272744	19876268	26653104	25422336	21415628	20107564	10044227	10814473
21b	(Hex)2 (HexNAc)2 (NeuAc)2 + (Man)3(GlcNAc)2 B	Complex-Biantennary	1111.39	-2	5	4		2		α2,6-α2,3	Yes			1546763	841913	792072	846450	516362	809991	965909	910260	2530138	1399963	1189081	1441769	1649409	1251317	1133868	1491332	862461	781399	1585943	742730	706369	626383	929551	899252	2168474	1792404	1853743	1381540	1493523	2323292	2127856	1812610	1658870	1849519	1104923	914754
22a	(Hex)2 (HexNAc)2 (Deoxyhexose)1 (NeuAc)1 + (Man)3(GlcNAc)2 A	Complex-Biantennary	1038.87	-2	5	4	1	1	Antenna	α2,6	Yes			136411	66601	129108	122329	99843	249299	281757	52318	181481	33761	33945	42951	55887	85863	119872	80781	36410	58695	47193	23117	224606	162115	47937	44636	183354	98520	61106	88900	176260	250817	284185	260822	286692	383379	143614	134743
22b	(Hex)2 (HexNAc)2 (Deoxyhexose)1 (NeuAc)1 + (Man)3(GlcNAc)2 B	Complex-Biantennary	1038.87	-2	5	4	1	1	Core	α2,6	Yes			816652	406009	380137	634169	936153	1331366	1326826	614002	1577077	706727	526195	610293	609533	533427	513765	729361	392640	336188	868835	564155	704380	726164	425809	314996	705785	738567	900942	825971	782346	895979	955365	651469	718876	858844	1188566	1076353
22c	(Hex)2 (HexNAc)2 (Deoxyhexose)1 (NeuAc)1 + (Man)3(GlcNAc)2 C	Complex-Biantennary	1038.87	-2	5	4	1	1	Core	α2,3	Yes			120425	76733	68188	171168	127402	192461	204764	57602	149900	116430	77203	92566	92151	111771	101110	102794	61547	67802	109411	68794	126434	132010	75500	73949	131863	173815	166407	148765	145037	212948	205331	172844	195747	206807	88554	66071
23a	(Hex)2 (HexNAc)2 (Deoxyhexose)1 (NeuAc)2 + (Man)3(GlcNAc)2 A	Complex-Biantennary	1184.42	-2	5	4	1	2	Antenna	α2,6-α2,3	Yes			390265	210608	299737	338550	305729	621960	788159	163412	548127	156212	127867	81562	87906	151435	1252051	434967	251257	228213	213651	59191	576078	493674	145421	133559	461178	264064	216918	199013	420313	771022	928608	1021538	1376636	1591606	575381	478905
23b	(Hex)2 (HexNAc)2 (Deoxyhexose)1 (NeuAc)2 + (Man)3(GlcNAc)2 B	Complex-Biantennary	1184.42	-2	5	4	1	2	Core	α2,6-α2,6	Yes			1410808	796739	881970	1765206	1352720	2654062	3090921	691778	2122378	1357215	1164148	1620557	1809800	1360554	1252051	1823970	941808	812981	1644242	803096	1338102	1496521	1197835	1062489	2845535	1639853	1471800	1284175	2499056	3277519	3134311	2840241	2820850	3131575	1968059	1886570
23c	(Hex)2 (HexNAc)2 (Deoxyhexose)1 (NeuAc)2 + (Man)3(GlcNAc)2 C	Complex-Biantennary	1184.42	-2	5	4	1	2	Core	α2,6-α2,3	Yes			203191	104478	102613	207017	111054	181548	227950	108552	227988	149120	121049	156747	157913	137781	1252051	211530	130068	138675	234349	102741	147018	142329	121533	111565	293496	196391	188228	141959	217995	274401	245711	235869	234594	266764	191675	160805
23d	(Hex)2 (HexNAc)2 (Deoxyhexose)1 (NeuAc)2 + (Man)3(GlcNAc)2 D	Complex-Biantennary	1184.42	-2	5	4	1	2	Core	α2,3-α2,6	Yes			265088	133483	134228	388914	202894	346170	417137	124106	333164	180257	146067	172719	167135	204829	1252051	218519	140745	107702	245711	148601	274962	298390	150577	131829	308624	328769	327059	246801	380879	468191	457144	409800	402626	433991	186357	138595
24	(Hex)3 (HexNAc)2 (NeuAc)1 + (Man)3(GlcNAc)2	Complex-Biantennary	1046.87	-2	6	4		1		α2,6	Yes			94510	47341	54033	34961	33922	61249	71862	25180	132421	61441	42812	85489	93769	61575	60939	35651	17626	16598	42484	21322	46839	36034	38386	25487	89269	39372	75756	98735	66650	99331	90296	66850	50744	67545	29151	23766
25	(HexNAc)3 + (Man)3(GlcNAc)2	Complex-Bisecting GlcNAc	759.783	-2	3	5					Yes			333940	52809	199607	328228	130682	254189	402616	20322	168232	217027	62081	218728	161133	6859	79607	378182	79175	285599	193551	60085	420831	328789	75692	206650	148131	119210	154153	59098	66967	273365	280015	10210	173430	63599	87077	336127
26	(HexNAc)3 (Deoxyhexose)1 + (Man)3(GlcNAc)2	Complex-Bisecting GlcNAc	832.812	-2	3	5	1		Core		Yes			247143	268940	217714	432097	184577	157718	256861	30309	156336	221138	97862	115275	116290	37160	83545	224101	65567	61874	80287	36240	444333	387649	88898	194218	131766	82583	86325	88966	161789	199435	334870	248553	301618	295487	147383	278338
27	(Hex)1 (HexNAc)3 (Deoxyhexose)1 + (Man)3(GlcNAc)2	Complex-Bisecting GlcNAc	913.839	-2	4	5	1		Core		Yes			367514	237433	177549	444877	322567	435285	389748	117366	270682	201141	164013	171599	89375	185046	206575	269317	173624	187877	218862	72274	355205	298485	239068	163283	337941	351655	236034	235472	359339	450995	291525	285504	245285	286031	451230	270493
28	(Hex)1 (HexNAc)3 (NeuAc)1 + (Man)3(GlcNAc)2	Complex-Bisecting GlcNAc	986.358	-2	4	5		1		α2,6	Yes			124878	74921	55464	298930	205027	305623	245034	34570	136771	166379	71493	91186	92986	24936	134487	201246	88860	119443	104037	58037	168182	187514	207706	134000	439862	159907	172018	114853	244010	411752	262646	291496	281521	263844	146790	93646
29	(Hex)1 (HexNAc)3 (Deoxyhexose)1 (NeuAc)1 + (Man)3(GlcNAc)2	Complex-Bisecting GlcNAc	1059.39	-2	4	5	1	1	Core	α2,6	Yes			98562	67719	56285	320031	146768	227078	241951	35734	93522	91689	59748	58092	51394	87625	59093	130397	97383	68624	76903	28500	150843	159484	61653	60950	104286	52745	46690	82884	117181	151396	146455	112686	122856	134905	234865	280992
30	(Hex)2 (HexNAc)3 (Deoxyhexose)1 + (Man)3(GlcNAc)2	Complex-Bisecting GlcNAc	994.86	-2	5	5	1		Core		Yes			81994	48741	44563	70299	98146	125783	82309	38349	112688	73691	50572	63318	39208	47374	51682	79669	49651	45045	88860	42127	71857	75794	51589	39712	104960	73776	33848	83127	64502	90080	66913	49828	45225	66991	106470	65195
31	(Hex)2 (HexNAc)3 (NeuAc)1 + (Man)3(GlcNAc)2	Complex-Bisecting GlcNAc	1067.39	-2	5	5		1		α2,6	Yes			108476	70403	54106	152780	144886	205879	211949	97348	296954	171016	96364	135034	137808	179934	139552	227141	87269	132517	168891	85722	226807	248704	227712	175524	506360	363148	204884	182860	424641	630667	501505	486653	482535	557849	95647	99669
32	(Hex)2 (HexNAc)3 (Deoxyhexose)1 (NeuAc)1 + (Man)3(GlcNAc)2	Complex-Bisecting GlcNAc	1140.41	-2	5	5	1	1	Core	α2,6	Yes			324678	200403	137596	498631	427680	661034	631867	173751	515742	258787	182604	288785	260869	294587	264422	434339	262078	216170	448997	321798	451473	597326	294552	274381	491598	371328	300328	304224	407540	462100	461792	337706	455715	461316	545972	453079
33	(Hex)2 (HexNAc)3 (Deoxyhexose)1 (NeuAc)2 + (Man)3(GlcNAc)2	Complex-Bisecting GlcNAc	1285.96	-2	5	5	1	2	Core	α2,6	Yes			384422	192448	160931	616187	449095	750173	881272	249999	545413	367898	331162	401275	381862	349879	326130	519840	250911	233798	417180	211633	520223	721554	455584	414786	854930	514107	422483	340528	951329	1216656	1110446	1016184	1003356	1068859	467085	372917
34	(Hex)3 (HexNAc)3 (NeuAc)1 + (Man)3(GlcNAc)2	Complex-Triantennary	1148.41	-2	6	5		1		α2,6	Yes			325749	310264	273780	170918	146716	295884	292777	105923	265474	187562	116212	162689	179688	203106	236547	95090	49643	43626	141006	80010	124887	125148	84796	78667	150427	87381	194272	193901	280338	332575	300215	219857	191683	244600	309607	231220
35	(Hex)3 (HexNAc)3 (NeuAc)2 + (Man)3(GlcNAc)2	Complex-Triantennary	1293.9	-2	6	5		2		α2,6-α2,6	Yes			158503	98099	125819	59003	38263	78497	74981	32255	116190	76792	69006	62144	91091	79447	86556	49953	24741	19460	48592	27158	37422	36787	33968	25333	49285	68208	75369	70431	144587	192324	171778	110815	94896	96355	93471	71325
36	(Hex)3 (HexNAc)3 (Deoxyhexose)1 (NeuAc)3 + (Man)3(GlcNAc)2	Complex-Triantennary	1512.53	-2	6	5	1	3	Antenna	α2,6-α2,6-α2,3	Yes			879481	497942	532539	1422186	1657915	3244690	5058653	430427	1951445	630364	620525	493020	534099	640264	632143	1416587	866759	759558	828096	275026	1582378	1396393	560911	396291	1230047	810758	875281	773206	845019	1002615	1270081	1272985	1348273	1611170	1174987	941866
														3.57544e+07	2.03067e+07	2.40885e+07	2.5735e+07	2.17395e+07	3.6772e+07	4.42641e+07	1.76364e+07	5.16101e+07	3.08386e+07	2.45747e+07	2.94833e+07	3.45759e+07	2.55247e+07	2.60449e+07	2.60199e+07	1.44966e+07	1.4991e+07	2.47261e+07	1.44347e+07	2.93114e+07	2.7216e+07	2.08041e+07	1.42803e+07	4.01907e+07	3.3194e+07	3.4918e+07	3.18774e+07	3.88781e+07	4.56592e+07	5.11096e+07	4.59495e+07	4.18046e+07	4.45089e+07	2.88493e+07	2.68632e+07
	A,B,C,D = Isomers
[truncated: 232 more columns]

## Sheet: Table S4
Supplementary Table S4 - Presence of Lex- vs Lea-specific diagnostic ions in LC-MS/MS glycomics data of all 37 septic shock patients (ICU day 1)
		Proportion of diagnostic ion positive fragment spectra
Survivorship	Sample ID	Lex (m/z 364)	Lea (m/z 348)
Non-survivor	NS-1	0.013363	0
Non-survivor	NS-2	0.0179153	0.000814332
Non-survivor	NS-3	0.0114099	0.000814996
Non-survivor	NS-4	0.0232945	0
Non-survivor	NS-5	0.0076746	0.00153492
Non-survivor	NS-6	0.000740192	0.000740192
Non-survivor	NS-7	0.0052356	0.000747943
Non-survivor	NS-8	0.00148368	0
Survivor	S-1	0.0158479	0.000792393
Survivor	S-2	0.0196232	0.000784929
Survivor	S-3	0.0107858	0.000770416
Survivor	S-4	0.0165877	0
Survivor	S-5	0.0129032	0
Survivor	S-6	0.0142379	0
Survivor	S-7	0.0163265	0
Survivor	S-8	0.0162532	0.000855432
Survivor	S-9	0.0150628	0
Survivor	S-10	0.0157415	0
Survivor	S-11	0.0176565	0.00160514
Survivor	S-12	0.0143098	0.00252525
Survivor	S-13	0.0204809	0.000890472
Survivor	S-14	0.00648415	0.000720461
Survivor	S-15	0.00870196	0.00145033
Survivor	S-16	0.00657895	0.00146199
Survivor	S-17	0.00758725	0
Survivor	S-18	0.00548589	0.000783699
Survivor	S-19	0.00615858	0.000769823
Survivor	S-20	0.00645161	0.00286738
Survivor	S-21	0.00954479	0
Survivor	S-22	0.00521998	0.000745712
Survivor	S-23	0.00576369	0.00288184
Survivor	S-24	0.00373972	0.000747943
Survivor	S-25	0.00753012	0.00225904
Survivor	S-26	0.0103245	0.00147493
Survivor	S-27	0.0104478	0.00149254
Survivor	S-28	0.00297841	0.00223381
Survivor	S-29	0.00440529	0.00146843

## Sheet: Table S5
Supplementary Table S5 - Presence of (s)Lex-specific diagnostic ions in LC-MS/MS glycoproteomics data of all 37 septic shock patients (ICU day 1)
Lex-specific (or fragment from sLex) diagnostic ions (m/z 512.20)													sLex-specific diagnostic ions (m/z 803.29)
In-house Python Script						GlyCounter							In-house Python Script						GlyCounter
Survivorship	Sample ID	Total spectra	512 containing spectra	MS/MS spectral ratio (512 containing/all)		Survivorship	Sample ID	Total spectra	512 containing spectra	MS/MS spectral ratio (512 containing/all)			Survivorship	Sample ID	Total spectra	803 containing spectra	MS/MS spectral ratio (803 containing/all)		Survivorship	Sample ID	Total spectra	803 containing spectra	MS/MS spectral ratio (803 containing/all)
Non-survivor	NS-1	138664	3012	0.0217216		Non-survivor	NS-1	138664	1731	0.0124834			Non-survivor	NS-1	138664	640	0.00461547		Non-survivor	NS-1	138664	343	0.00247361
Non-survivor	NS-2	138896	4551	0.0327655		Non-survivor	NS-2	138896	2704	0.0194678			Non-survivor	NS-2	138896	764	0.00550052		Non-survivor	NS-2	138896	394	0.00283665
Non-survivor	NS-3	138227	2990	0.0216311		Non-survivor	NS-3	138227	1593	0.0115245			Non-survivor	NS-3	138227	466	0.00337127		Non-survivor	NS-3	138227	217	0.00156988
Non-survivor	NS-4	138818	2117	0.0152502		Non-survivor	NS-4	138818	1268	0.00913426			Non-survivor	NS-4	138818	275	0.00198101		Non-survivor	NS-4	138818	120	0.000864441
Non-survivor	NS-5	139129	2831	0.020348		Non-survivor	NS-5	139129	1609	0.0115648			Non-survivor	NS-5	139129	236	0.00169627		Non-survivor	NS-5	139129	94	0.000675632
Non-survivor	NS-6	137651	2797	0.0203195		Non-survivor	NS-6	137651	1699	0.0123428			Non-survivor	NS-6	137651	568	0.00412638		Non-survivor	NS-6	137651	290	0.00210678
Non-survivor	NS-7	136372	1094	0.00802217		Non-survivor	NS-7	136372	684	0.00501569			Non-survivor	NS-7	136372	73	0.000535301		Non-survivor	NS-7	136372	29	0.000212654
Non-survivor	NS-8	137001	1152	0.0084087		Non-survivor	NS-8	137001	580	0.00423355			Non-survivor	NS-8	137001	144	0.00105109		Non-survivor	NS-8	137001	58	0.000423355
Survivor	S-1	139073	1812	0.0130291		Survivor	S-1	139073	976	0.0070179			Survivor	S-1	139073	206	0.00148124		Survivor	S-1	139073	92	0.000661523
Survivor	S-2	138740	1958	0.0141127		Survivor	S-2	138740	1139	0.0082096			Survivor	S-2	138740	224	0.00161453		Survivor	S-2	138740	106	0.000764019
Survivor	S-3	139897	1856	0.0132669		Survivor	S-3	139897	1071	0.00765563			Survivor	S-3	139897	163	0.00116514		Survivor	S-3	139897	80	0.000571849
Survivor	S-4	139284	914	0.00656213		Survivor	S-4	139284	592	0.00425031			Survivor	S-4	139284	130	0.000933345		Survivor	S-4	139284	71	0.00050975
Survivor	S-5	139582	826	0.00591767		Survivor	S-5	139582	495	0.0035463			Survivor	S-5	139582	65	0.000465676		Survivor	S-5	139582	41	0.000293734
Survivor	S-6	138498	2235	0.0161374		Survivor	S-6	138498	1240	0.0089532			Survivor	S-6	138498	338	0.00244047		Survivor	S-6	138498	145	0.00104695
Survivor	S-7	138267	2079	0.0150361		Survivor	S-7	138267	1199	0.00867163			Survivor	S-7	138267	292	0.00211186		Survivor	S-7	138267	129	0.000932978
Survivor	S-8	138010	1023	0.00741251		Survivor	S-8	138010	671	0.00486197			Survivor	S-8	138010	98	0.000710093		Survivor	S-8	138010	46	0.000333309
Survivor	S-9	138368	3223	0.023293		Survivor	S-9	138368	1823	0.013175			Survivor	S-9	138368	479	0.00346178		Survivor	S-9	138368	239	0.00172728
Survivor	S-10	134102	421	0.0031394		Survivor	S-10	134102	265	0.00197611			Survivor	S-10	134102	61	0.000454878		Survivor	S-10	134102	23	0.000171511
Survivor	S-11	139169	1178	0.00846453		Survivor	S-11	139169	681	0.00489333			Survivor	S-11	139169	103	0.000740107		Survivor	S-11	139169	41	0.000294606
Survivor	S-12	138009	1165	0.00844148		Survivor	S-12	138009	672	0.00486925			Survivor	S-12	138009	140	0.00101443		Survivor	S-12	138009	67	0.000485476
Survivor	S-13	134171	757	0.00564205		Survivor	S-13	134171	440	0.0032794			Survivor	S-13	134171	143	0.0010658		Survivor	S-13	134171	66	0.00049191
Survivor	S-14	138378	554	0.00400353		Survivor	S-14	138378	344	0.00248594			Survivor	S-14	138378	98	0.000708205		Survivor	S-14	138378	62	0.000448048
Survivor	S-15	136309	622	0.00456316		Survivor	S-15	136309	378	0.00277311			Survivor	S-15	136309	88	0.000645592		Survivor	S-15	136309	34	0.000249433
Survivor	S-16	138596	893	0.00644319		Survivor	S-16	138596	481	0.00347052			Survivor	S-16	138596	95	0.000685445		Survivor	S-16	138596	38	0.000274178
Survivor	S-17	139223	2581	0.0185386		Survivor	S-17	139223	1435	0.0103072			Survivor	S-17	139223	531	0.00381402		Survivor	S-17	139223	237	0.0017023
Survivor	S-18	138785	792	0.00570667		Survivor	S-18	138785	518	0.00373239			Survivor	S-18	138785	76	0.00054761		Survivor	S-18	138785	35	0.000252189
Survivor	S-19	138125	710	0.00514027		Survivor	S-19	138125	396	0.00286697			Survivor	S-19	138125	69	0.000499548		Survivor	S-19	138125	33	0.000238914
Survivor	S-20	139329	1290	0.00925866		Survivor	S-20	139329	766	0.00549778			Survivor	S-20	139329	232	0.00166512		Survivor	S-20	139329	122	0.000875625
Survivor	S-21	137717	1031	0.00748637		Survivor	S-21	137717	576	0.00418249			Survivor	S-21	137717	142	0.0010311		Survivor	S-21	137717	54	0.000392108
Survivor	S-22	138091	1059	0.00766886		Survivor	S-22	138091	646	0.00467807			Survivor	S-22	138091	104	0.000753127		Survivor	S-22	138091	49	0.000354838
Survivor	S-23	139349	664	0.00476501		Survivor	S-23	139349	361	0.00259062			Survivor	S-23	139349	83	0.000595627		Survivor	S-23	139349	46	0.000330106
Survivor	S-24	138648	1307	0.00942675		Survivor	S-24	138648	802	0.00578443			Survivor	S-24	138648	153	0.00110351		Survivor	S-24	138648	87	0.000627488
Survivor	S-25	136416	525	0.00384852		Survivor	S-25	136416	319	0.00233844			Survivor	S-25	136416	40	0.000293221		Survivor	S-25	136416	20	0.00014661
Survivor	S-26	137418	1609	0.0117088		Survivor	S-26	137418	815	0.00593081			Survivor	S-26	137418	163	0.00118616		Survivor	S-26	137418	73	0.000531226
Survivor	S-27	138487	1219	0.00880227		Survivor	S-27	138487	654	0.00472246			Survivor	S-27	138487	111	0.000801519		Survivor	S-27	138487	46	0.000332161
Survivor	S-28	137950	1695	0.0122871		Survivor	S-28	137950	914	0.00662559			Survivor	S-28	137950	222	0.00160928		Survivor	S-28	137950	73	0.000529177
Survivor	S-29	137528	641	0.00466087		Survivor	S-29	137528	364	0.00264673			Survivor	S-29	137528	34	0.000247222		Survivor	S-29	137528	18	0.000130882

## Sheet: Table S6
Supplementary Table S6 - Intact glycopeptides identified in the LC-MS/MS glycoproteomics data of all 37 septic shock patients using Byonic (ICU day 1, broad search)
Sample #	UniProt ID	Protein	Sequence	Cleavage	Fixed modification	Variable modification	Glycosite	Glycans	PEP_x000D_ 2D	Observed m/z	Observed [M+H]+	Charge	Scan time (min)	Scan #
NS-1	P02671	>sp|P02671|FIBA_HUMAN Fibrinogen alpha chain OS=Homo sapiens OX=9606 GN=FGA PE=1 SV=2	G.SWNSGSSGTGSTGNQNPGSPRPGSTGTWNPGSSERGSAGHWTSESSVSGSTGQWHSESGSFRPDSPGSGNARPNNPDWGTFEEVSGN[+203.07937]VSPGTR.R	NRagged		N87(NGlycan / 203.0794)	419	HexNAc(1)	9.9e-07	1373.47	9608.25	7	46.9383	61762
NS-1	P02671	>sp|P02671|FIBA_HUMAN Fibrinogen alpha chain OS=Homo sapiens OX=9606 GN=FGA PE=1 SV=2	R.GSAGHWTSESSVSGSTGQWHSESGSFRPDSPGSGNARPNNPDWGTFEEVSGN[+2174.79826]VSPGTRR.E	Specific		N52(NGlycan / 2174.7983)	419	HexNAc(6)Hex(5)Fuc(1)	1e-07	1039.2	8306.54	8	45.0845	59051
NS-1	P02671	>sp|P02671|FIBA_HUMAN Fibrinogen alpha chain OS=Homo sapiens OX=9606 GN=FGA PE=1 SV=2	R.GSAGHWTSESSVSGSTGQWHSESGSFRPDSPGSGNARPNNPDWGTFEEVSGN[+203.07937]VSPGTR.R	Specific		N52(NGlycan / 203.0794)	419	HexNAc(1)	8.8e-06	1030.63	6178.71	6	46.3481	60900
NS-1	P02671	>sp|P02671|FIBA_HUMAN Fibrinogen alpha chain OS=Homo sapiens OX=9606 GN=FGA PE=1 SV=2	G.SAGHWTSESSVSGSTGQWHSESGSFRPDSPGSGNARPNNPDWGTFEEVSGN[+714.26948]VSPGTR.R	NRagged		N51(NGlycan / 714.2695)	419	HexNAc(2)Hex(1)Fuc(1)	7.9e-06	1326.98	6630.86	5	47.8266	63062
NS-1	P02671	>sp|P02671|FIBA_HUMAN Fibrinogen alpha chain OS=Homo sapiens OX=9606 GN=FGA PE=1 SV=2	T.SESSVSGSTGQWHSESGSFRPDSPGSGNARPNNPDWGTFEEVSGN[+714.26948]VSPGTRR.E	NRagged		N45(NGlycan / 714.2695)	419	HexNAc(2)Hex(1)Fuc(1)	4e-07	879.397	6149.74	7	45.2891	59352
NS-1	P02671	>sp|P02671|FIBA_HUMAN Fibrinogen alpha chain OS=Homo sapiens OX=9606 GN=FGA PE=1 SV=2	S.SVSGSTGQWHSESGSFRPDSPGSGNARPNNPDWGTFEEVSGN[+1054.37004]VSPGTRR.E	NRagged		N42(NGlycan / 1054.37)	419	HexNAc(2)Hex(4)	1.1e-07	1031.96	6186.74	6	44.8921	58771
NS-1	P02671	>sp|P02671|FIBA_HUMAN Fibrinogen alpha chain OS=Homo sapiens OX=9606 GN=FGA PE=1 SV=2	S.SVSGSTGQWHSESGSFRPDSPGSGNARPNNPDWGTFEEVSGN[+1054.37004]VSPGTR.R	NRagged		N42(NGlycan / 1054.37)	419	HexNAc(2)Hex(4)	1.7e-05	1005.95	6030.66	6	46.8662	61660
NS-1	P02671	>sp|P02671|FIBA_HUMAN Fibrinogen alpha chain OS=Homo sapiens OX=9606 GN=FGA PE=1 SV=2	S.VSGSTGQWHSESGSFRPDSPGSGNARPNNPDWGTFEEVSGN[+1298.47596]VSPGTR.R	NRagged		N41(NGlycan / 1298.476)	419	HexNAc(4)Hex(3)	6.8e-07	1031.79	6185.72	6	46.9203	61740
NS-1	P02671	>sp|P02671|FIBA_HUMAN Fibrinogen alpha chain OS=Homo sapiens OX=9606 GN=FGA PE=1 SV=2	S.VSGSTGQWHSESGSFRPDSPGSGNARPNNPDWGTFEEVSGN[+1298.47596]VSPGTR.R	NRagged		N41(NGlycan / 1298.476)	419	HexNAc(4)Hex(3)	6.4e-07	1031.79	6185.72	6	47.1564	62084
NS-1	P02671	>sp|P02671|FIBA_HUMAN Fibrinogen alpha chain OS=Homo sapiens OX=9606 GN=FGA PE=1 SV=2	S.VSGSTGQWHSESGSFRPDSPGSGNARPNNPDWGTFEEVSGN[+1095.39659]VSPGTRR.E	NRagged		N41(NGlycan / 1095.3966)	419	HexNAc(3)Hex(3)	1.7e-05	877.823	6138.72	7	44.9718	58884
NS-1	P02671	>sp|P02671|FIBA_HUMAN Fibrinogen alpha chain OS=Homo sapiens OX=9606 GN=FGA PE=1 SV=2	V.SGSTGQWHSESGSFRPDSPGSGNARPNNPDWGTFEEVSGN[+1216.42286]VSPGTRR.E	NRagged		N40(NGlycan / 1216.4229)	419	HexNAc(2)Hex(5)	5.7e-10	881.108	6161.71	7	44.5949	58335
NS-1	P02671	>sp|P02671|FIBA_HUMAN Fibrinogen alpha chain OS=Homo sapiens OX=9606 GN=FGA PE=1 SV=2	V.SGSTGQWHSESGSFRPDSPGSGNARPNNPDWGTFEEVSGN[+1200.42795]VSPGTRR.E	NRagged		N40(NGlycan / 1200.4279)	419	HexNAc(2)Hex(4)Fuc(1)	5.7e-13	878.966	6146.72	7	44.9181	58805
NS-1	P02671	>sp|P02671|FIBA_HUMAN Fibrinogen alpha chain OS=Homo sapiens OX=9606 GN=FGA PE=1 SV=2	V.SGSTGQWHSESGSFRPDSPGSGNARPNNPDWGTFEEVSGN[+1200.42795]VSPGTRR.E	NRagged		N40(NGlycan / 1200.4279)	419	HexNAc(2)Hex(4)Fuc(1)	0.00015	1025.13	6145.72	6	44.6071	58354
NS-1	P02671	>sp|P02671|FIBA_HUMAN Fibrinogen alpha chain OS=Homo sapiens OX=9606 GN=FGA PE=1 SV=2	V.SGSTGQWHSESGSFRPDSPGSGNARPNNPDWGTFEEVSGN[+1200.42795]VSPGTRR.E	NRagged		N40(NGlycan / 1200.4279)	419	HexNAc(2)Hex(4)Fuc(1)	1.3e-05	878.966	6146.72	7	44.7162	58509
NS-1	P02671	>sp|P02671|FIBA_HUMAN Fibrinogen alpha chain OS=Homo sapiens OX=9606 GN=FGA PE=1 SV=2	V.SGSTGQWHSESGSFRPDSPGSGNARPNNPDWGTFEEVSGN[+1200.42795]VSPGTR.R	NRagged		N40(NGlycan / 1200.4279)	419	HexNAc(2)Hex(4)Fuc(1)	7.7e-05	1198.53	5988.61	5	49.7874	65912
NS-1	P02671	>sp|P02671|FIBA_HUMAN Fibrinogen alpha chain OS=Homo sapiens OX=9606 GN=FGA PE=1 SV=2	S.TGQWHSESGSFRPDSPGSGNARPNNPDWGTFEEVSGN[+1444.53387]VSPGTRR.E	NRagged		N37(NGlycan / 1444.5339)	419	HexNAc(4)Hex(3)Fuc(1)	4.7e-08	880.681	6158.72	7	46.3803	60944
NS-1	P02671	>sp|P02671|FIBA_HUMAN Fibrinogen alpha chain OS=Homo sapiens OX=9606 GN=FGA PE=1 SV=2	S.TGQWHSESGSFRPDSPGSGNARPNNPDWGTFEEVSGN[+1444.53387]VSPGTRR.E	NRagged		N37(NGlycan / 1444.5339)	419	HexNAc(4)Hex(3)Fuc(1)	6.1e-07	1027.29	6158.72	6	46.1776	60647
NS-1	P02671	>sp|P02671|FIBA_HUMAN Fibrinogen alpha chain OS=Homo sapiens OX=9606 GN=FGA PE=1 SV=2	S.TGQWHSESGSFRPDSPGSGNARPNNPDWGTFEEVSGN[+1444.53387]VSPGTRR.E	NRagged		N37(NGlycan / 1444.5339)	419	HexNAc(4)Hex(3)Fuc(1)	5.1e-06	880.681	6158.73	7	45.8766	60207
NS-1	P02671	>sp|P02671|FIBA_HUMAN Fibrinogen alpha chain OS=Homo sapiens OX=9606 GN=FGA PE=1 SV=2	S.TGQWHSESGSFRPDSPGSGNARPNNPDWGTFEEVSGN[+1444.53387]VSPGTRR.E	NRagged		N37(NGlycan / 1444.5339)	419	HexNAc(4)Hex(3)Fuc(1)	9.5e-06	1027.29	6158.72	6	46.3797	60943
NS-1	P02671	>sp|P02671|FIBA_HUMAN Fibrinogen alpha chain OS=Homo sapiens OX=9606 GN=FGA PE=1 SV=2	S.TGQWHSESGSFRPDSPGSGNARPNNPDWGTFEEVSGN[+1444.53387]VSPGTRR.E	NRagged		N37(NGlycan / 1444.5339)	419	HexNAc(4)Hex(3)Fuc(1)	1.7e-05	880.823	6159.72	7	44.9019	58786
NS-1	P02671	>sp|P02671|FIBA_HUMAN Fibrinogen alpha chain OS=Homo sapiens OX=9606 GN=FGA PE=1 SV=2	S.TGQWHSESGSFRPDSPGSGNARPNNPDWGTFEEVSGN[+1444.53387]VSPGTR.R	NRagged		N37(NGlycan / 1444.5339)	419	HexNAc(4)Hex(3)Fuc(1)	1.7e-05	1001.28	6002.61	6	47.7725	62982
NS-1	P02671	>sp|P02671|FIBA_HUMAN Fibrinogen alpha chain OS=Homo sapiens OX=9606 GN=FGA PE=1 SV=2	S.TGQWHSESGSFRPDSPGSGNARPNNPDWGTFEEVSGN[+1444.53387]VSPGTR.R	NRagged		N37(NGlycan / 1444.5339)	419	HexNAc(4)Hex(3)Fuc(1)	0.0002	1001.44	6003.63	6	47.7058	62889
NS-1	P02671	>sp|P02671|FIBA_HUMAN Fibrinogen alpha chain OS=Homo sapiens OX=9606 GN=FGA PE=1 SV=2	T.GQWHSESGSFRPDSPGSGNARPNNPDWGTFEEVSGN[+1549.56523]VSPGTRR.E	NRagged		N36(NGlycan / 1549.5652)	419	HexNAc(3)Hex(4)Fuc(2)	0.00068	881.109	6161.72	7	44.6547	58423
NS-1	P02671	>sp|P02671|FIBA_HUMAN Fibrinogen alpha chain OS=Homo sapiens OX=9606 GN=FGA PE=1 SV=2	G.QWHSESGSFRPDSPGSGNARPNNPDWGTFEEVSGN[+1590.59178]VSPGTRR.E	NRagged		N35(NGlycan / 1590.5918)	419	HexNAc(4)Hex(3)Fuc(2)	2e-07	878.966	6146.72	7	44.688	58471
NS-1	P01024	>sp|P01024|CO3_HUMAN Complement C3 OS=Homo sapiens OX=9606 GN=C3 PE=1 SV=2	K.KLVLSSEKTVLTPATNHM[+15.99492]GN[+1378.47569]VTFTIPANR.E	Specific		M18(Oxidation / 15.9949); N20(NGlycan / 1378.4757)	85	HexNAc(2)Hex(6)	1.9e-08	907.64	4534.17	5	43.7696	57127
NS-1	P01024	>sp|P01024|CO3_HUMAN Complement C3 OS=Homo sapiens OX=9606 GN=C3 PE=1 SV=2	K.KLVLSSEKTVLTPATNHM[+15.99492]GN[+1378.47569]VTFTIPANR.E	Specific		M18(Oxidation / 15.9949); N20(NGlycan / 1378.4757)	85	HexNAc(2)Hex(6)	4.2e-07	1134.3	4534.17	4	43.7782	57141
NS-1	P01024	>sp|P01024|CO3_HUMAN Complement C3 OS=Homo sapiens OX=9606 GN=C3 PE=1 SV=2	K.KLVLSSEKTVLTPATNHMGN[+1378.47569]VTFTIPANR.E	Specific		N20(NGlycan / 1378.4757)	85	HexNAc(2)Hex(6)	1.5e-17	904.44	4518.17	5	48.3398	63811
NS-1	P01024	>sp|P01024|CO3_HUMAN Complement C3 OS=Homo sapiens OX=9606 GN=C3 PE=1 SV=2	K.KLVLSSEKTVLTPATNHMGN[+1378.47569]VTFTIPANR.E	Specific		N20(NGlycan / 1378.4757)	85	HexNAc(2)Hex(6)	1.5e-12	904.439	4518.17	5	48.4827	64019
NS-1	P01024	>sp|P01024|CO3_HUMAN Complement C3 OS=Homo sapiens OX=9606 GN=C3 PE=1 SV=2	K.KLVLSSEKTVLTPATNHMGN[+1378.47569]VTFTIPANR.E	Specific		N20(NGlycan / 1378.4757)	85	HexNAc(2)Hex(6)	5.5e-10	1130.3	4518.18	4	48.3411	63813
NS-1	P01024	>sp|P01024|CO3_HUMAN Complement C3 OS=Homo sapiens OX=9606 GN=C3 PE=1 SV=2	K.KLVLSSEKTVLTPATNHMGN[+1378.47569]VTFTIPANR.E	Specific		N20(NGlycan / 1378.4757)	85	HexNAc(2)Hex(6)	8e-08	904.44	4518.17	5	48.5313	64090
NS-1	P01024	>sp|P01024|CO3_HUMAN Complement C3 OS=Homo sapiens OX=9606 GN=C3 PE=1 SV=2	K.KLVLSSEKTVLTPATNHMGN[+1378.47569]VTFTIPANR.E	Specific		N20(NGlycan / 1378.4757)	85	HexNAc(2)Hex(6)	2.3e-06	904.439	4518.17	5	48.4686	64003
NS-1	P01024	>sp|P01024|CO3_HUMAN Complement C3 OS=Homo sapiens OX=9606 GN=C3 PE=1 SV=2	K.KLVLSSEKTVLTPATNHMGN[+1216.42286]VTFTIPANR.E	Specific		N20(NGlycan / 1216.4229)	85	HexNAc(2)Hex(5)	2.4e-12	872.03	4356.12	5	48.538	64101
NS-1	P01024	>sp|P01024|CO3_HUMAN Complement C3 OS=Homo sapiens OX=9606 GN=C3 PE=1 SV=2	K.LVLSSEKTVLTPATNHM[+15.99492]GN[+2569.90464]VTFTIPANREFK.S	Specific		M17(Oxidation / 15.9949); N19(NGlycan / 2569.9046)	85	HexNAc(5)Hex(6)NeuAc(2)	1.1e-05	1201.34	6002.65	5	47.583	62707
NS-1	P01024	>sp|P01024|CO3_HUMAN Complement C3 OS=Homo sapiens OX=9606 GN=C3 PE=1 SV=2	K.LVLSSEKTVLTPATNHMGN[+1540.52851]VTFTIPANREFK.S	Specific		N19(NGlycan / 1540.5285)	85	HexNAc(2)Hex(7)	1.3e-07	992.07	4956.32	5	51.9134	69015
NS-1	P01024	>sp|P01024|CO3_HUMAN Complement C3 OS=Homo sapiens OX=9606 GN=C3 PE=1 SV=2	K.LVLSSEKTVLTPATNHM[+15.99492]GN[+1378.47569]VTFTIPANREFK.S	Specific		M17(Oxidation / 15.9949); N19(NGlycan / 1378.4757)	85	HexNAc(2)Hex(6)	2e-12	962.86	4810.27	5	47.5707	62687
NS-1	P01024	>sp|P01024|CO3_HUMAN Complement C3 OS=Homo sapiens OX=9606 GN=C3 PE=1 SV=2	K.LVLSSEKTVLTPATNHMGN[+1378.47569]VTFTIPANREFK.S	Specific		N19(NGlycan / 1378.4757)	85	HexNAc(2)Hex(6)	1.7e-18	959.66	4794.27	5	51.9964	69141
NS-1	P01024	>sp|P01024|CO3_HUMAN Complement C3 OS=Homo sapiens OX=9606 GN=C3 PE=1 SV=2	K.LVLSSEKTVLTPATNHMGN[+1378.47569]VTFTIPANREFK.S	Specific		N19(NGlycan / 1378.4757)	85	HexNAc(2)Hex(6)	4.6e-14	1199.32	4794.27	4	52.0099	69156
NS-1	P01024	>sp|P01024|CO3_HUMAN Complement C3 OS=Homo sapiens OX=9606 GN=C3 PE=1 SV=2	K.LVLSSEKTVLTPATNHMGN[+1378.47569]VTFTIPANREFK.S	Specific		N19(NGlycan / 1378.4757)	85	HexNAc(2)Hex(6)	5.4e-13	959.66	4794.27	5	52.0037	69146
NS-1	P01024	>sp|P01024|CO3_HUMAN Complement C3 OS=Homo sapiens OX=9606 GN=C3 PE=1 SV=2	K.LVLSSEKTVLTPATNHMGN[+1216.42286]VTFTIPANREFK.S	Specific		N19(NGlycan / 1216.4229)	85	HexNAc(2)Hex(5)	9.6e-08	1158.81	4632.22	4	52.1545	69369
NS-1	P01024	>sp|P01024|CO3_HUMAN Complement C3 OS=Homo sapiens OX=9606 GN=C3 PE=1 SV=2	K.LVLSSEKTVLTPATNHMGN[+1540.52851]VTFTIPANR.E	Specific		N19(NGlycan / 1540.5285)	85	HexNAc(2)Hex(7)	7.9e-09	1138.79	4552.12	4	51.4076	68274
NS-1	P01024	>sp|P01024|CO3_HUMAN Complement C3 OS=Homo sapiens OX=9606 GN=C3 PE=1 SV=2	K.LVLSSEKTVLTPATNHMGN[+1540.52851]VTFTIPANR.E	Specific		N19(NGlycan / 1540.5285)	85	HexNAc(2)Hex(7)	7.3e-09	1138.79	4552.12	4	51.3904	68256
NS-1	P01024	>sp|P01024|CO3_HUMAN Complement C3 OS=Homo sapiens OX=9606 GN=C3 PE=1 SV=2	K.LVLSSEKTVLTPATNHM[+15.99492]GN[+1378.47569]VTFTIPANR.E	Specific		M17(Oxidation / 15.9949); N19(NGlycan / 1378.4757)	85	HexNAc(2)Hex(6)	2.9e-06	1102.27	4406.06	4	46.4331	61022
NS-1	P01024	>sp|P01024|CO3_HUMAN Complement C3 OS=Homo sapiens OX=9606 GN=C3 PE=1 SV=2	K.LVLSSEKTVLTPATNHMGN[+1378.47569]VTFTIPANR.E	Specific		N19(NGlycan / 1378.4757)	85	HexNAc(2)Hex(6)	1.6e-16	1098.27	4390.07	4	51.4539	68341
NS-1	P01024	>sp|P01024|CO3_HUMAN Complement C3 OS=Homo sapiens OX=9606 GN=C3 PE=1 SV=2	K.LVLSSEKTVLTPATNHMGN[+1378.47569]VTFTIPANR.E	Specific		N19(NGlycan / 1378.4757)	85	HexNAc(2)Hex(6)	6.4e-08	1098.27	4390.07	4	51.6334	68608
NS-1	P01024	>sp|P01024|CO3_HUMAN Complement C3 OS=Homo sapiens OX=9606 GN=C3 PE=1 SV=2	K.LVLSSEKTVLTPATNHMGN[+1378.47569]VTFTIPANR.E	Specific		N19(NGlycan / 1378.4757)	85	HexNAc(2)Hex(6)	4.9e-07	878.619	4389.07	5	51.4613	68353
NS-1	P01024	>sp|P01024|CO3_HUMAN Complement C3 OS=Homo sapiens OX=9606 GN=C3 PE=1 SV=2	K.LVLSSEKTVLTPATNHM[+15.99492]GN[+1216.42286]VTFTIPANR.E	Specific		M17(Oxidation / 15.9949); N19(NGlycan / 1216.4229)	85	HexNAc(2)Hex(5)	7.9e-06	1061.75	4243.99	4	46.5434	61185
NS-1	P01024	>sp|P01024|CO3_HUMAN Complement C3 OS=Homo sapiens OX=9606 GN=C3 PE=1 SV=2	K.LVLSSEKTVLTPATNHMGN[+1216.42286]VTFTIPANR.E	Specific		N19(NGlycan / 1216.4229)	85	HexNAc(2)Hex(5)	1.5e-15	1057.76	4228.02	4	51.6063	68565
NS-1	P01024	>sp|P01024|CO3_HUMAN Complement C3 OS=Homo sapiens OX=9606 GN=C3 PE=1 SV=2	K.TVLTPATNHMGN[+1872.65048]VTFTIPANREFK.S	Specific		N12(NGlycan / 1872.6505)	85	HexNAc(3)Hex(6)NeuAc(1)	3.6e-07	1133.51	4531.01	4	50.8517	67466
NS-1	P01024	>sp|P01024|CO3_HUMAN Complement C3 OS=Homo sapiens OX=9606 GN=C3 PE=1 SV=2	K.TVLTPATNHM[+15.99492]GN[+1540.52851]VTFTIPANREFK.S	Specific		M10(Oxidation / 15.9949); N12(NGlycan / 1540.5285)	85	HexNAc(2)Hex(7)	1.2e-07	1054.73	4215.89	4	43.4676	56689
NS-1	P01024	>sp|P01024|CO3_HUMAN Complement C3 OS=Homo sapiens OX=9606 GN=C3 PE=1 SV=2	K.TVLTPATNHMGN[+1540.52851]VTFTIPANREFK.S	Specific		N12(NGlycan / 1540.5285)	85	HexNAc(2)Hex(7)	2.1e-13	1050.73	4199.89	4	48.3786	63866
NS-1	P01024	>sp|P01024|CO3_HUMAN Complement C3 OS=Homo sapiens OX=9606 GN=C3 PE=1 SV=2	K.TVLTPATNHMGN[+1540.52851]VTFTIPANREFK.S	Specific		N12(NGlycan / 1540.5285)	85	HexNAc(2)Hex(7)	8.6e-06	1400.64	4199.89	3	48.4105	63917
NS-1	P01024	>sp|P01024|CO3_HUMAN Complement C3 OS=Homo sapiens OX=9606 GN=C3 PE=1 SV=2	K.TVLTPATNHMGN[+1540.52851]VTFTIPANREFK.S	Specific		N12(NGlycan / 1540.5285)	85	HexNAc(2)Hex(7)	1e-05	1400.64	4199.89	3	48.4348	63949
NS-1	P01024	>sp|P01024|CO3_HUMAN Complement C3 OS=Homo sapiens OX=9606 GN=C3 PE=1 SV=2	K.TVLTPATNHM[+15.99492]GN[+1872.65048]VTFTIPANR.E	Specific		M10(Oxidation / 15.9949); N12(NGlycan / 1872.6505)	85	HexNAc(3)Hex(6)NeuAc(1)	4.8e-07	1381.94	4143.81	3	43.1137	56171
NS-1	P01024	>sp|P01024|CO3_HUMAN Complement C3 OS=Homo sapiens OX=9606 GN=C3 PE=1 SV=2	K.TVLTPATNHMGN[+1872.65048]VTFTIPANR.E	Specific		N12(NGlycan / 1872.6505)	85	HexNAc(3)Hex(6)NeuAc(1)	3.2e-11	1376.61	4127.8	3	49.5353	65543
NS-1	P01024	>sp|P01024|CO3_HUMAN Complement C3 OS=Homo sapiens OX=9606 GN=C3 PE=1 SV=2	K.TVLTPATNHMGN[+1872.65048]VTFTIPANR.E	Specific		N12(NGlycan / 1872.6505)	85	HexNAc(3)Hex(6)NeuAc(1)	7.6e-11	1032.71	4127.81	4	49.3924	65335
NS-1	P01024	>sp|P01024|CO3_HUMAN Complement C3 OS=Homo sapiens OX=9606 GN=C3 PE=1 SV=2	K.TVLTPATNHMGN[+1872.65048]VTFTIPANR.E	Specific		N12(NGlycan / 1872.6505)	85	HexNAc(3)Hex(6)NeuAc(1)	3.1e-08	1376.61	4127.81	3	49.3553	65283
NS-1	P01024	>sp|P01024|CO3_HUMAN Complement C3 OS=Homo sapiens OX=9606 GN=C3 PE=1 SV=2	K.TVLTPATNHM[+15.99492]GN[+1378.47569]VTFTIPANREFK.S	Specific		M10(Oxidation / 15.9949); N12(NGlycan / 1378.4757)	85	HexNAc(2)Hex(6)	2.9e-12	1014.22	4053.84	4	43.5163	56757
NS-1	P01024	>sp|P01024|CO3_HUMAN Complement C3 OS=Homo sapiens OX=9606 GN=C3 PE=1 SV=2	K.TVLTPATNHM[+15.99492]GN[+1378.47569]VTFTIPANREFK.S	Specific		M10(Oxidation / 15.9949); N12(NGlycan / 1378.4757)	85	HexNAc(2)Hex(6)	1e-09	1351.95	4053.84	3	43.5323	56783
NS-1	P01024	>sp|P01024|CO3_HUMAN Complement C3 OS=Homo sapiens OX=9606 GN=C3 PE=1 SV=2	K.TVLTPATNHM[+15.99492]GN[+1378.47569]VTFTIPANREFK.S	Specific		M10(Oxidation / 15.9949); N12(NGlycan / 1378.4757)	85	HexNAc(2)Hex(6)	7e-06	1014.46	4054.82	4	44.8232	58667
NS-1	P01024	>sp|P01024|CO3_HUMAN Complement C3 OS=Homo sapiens OX=9606 GN=C3 PE=1 SV=2	K.TVLTPATNHMGN[+1378.47569]VTFTIPANREFK.S	Specific		N12(NGlycan / 1378.4757)	85	HexNAc(2)Hex(6)	1.4e-16	1010.22	4037.84	4	48.6081	64206
NS-1	P01024	>sp|P01024|CO3_HUMAN Complement C3 OS=Homo sapiens OX=9606 GN=C3 PE=1 SV=2	K.TVLTPATNHMGN[+1378.47569]VTFTIPANREFK.S	Specific		N12(NGlycan / 1378.4757)	85	HexNAc(2)Hex(6)	2.4e-15	1346.62	4037.84	3	48.5306	64089
NS-1	P01024	>sp|P01024|CO3_HUMAN Complement C3 OS=Homo sapiens OX=9606 GN=C3 PE=1 SV=2	K.TVLTPATNHMGN[+1378.47569]VTFTIPANREFK.S	Specific		N12(NGlycan / 1378.4757)	85	HexNAc(2)Hex(6)	1.4e-14	1010.22	4037.84	4	48.4778	64011
NS-1	P01024	>sp|P01024|CO3_HUMAN Complement C3 OS=Homo sapiens OX=9606 GN=C3 PE=1 SV=2	K.TVLTPATNHMGN[+1378.47569]VTFTIPANREFK.S	Specific		N12(NGlycan / 1378.4757)	85	HexNAc(2)Hex(6)	2.9e-11	1010.22	4037.84	4	48.6786	64305
NS-1	P01024	>sp|P01024|CO3_HUMAN Complement C3 OS=Homo sapiens OX=9606 GN=C3 PE=1 SV=2	K.TVLTPATNHMGN[+1378.47569]VTFTIPANREFK.S	Specific		N12(NGlycan / 1378.4757)	85	HexNAc(2)Hex(6)	4.8e-08	1010.22	4037.85	4	48.883	64596
NS-1	P01024	>sp|P01024|CO3_HUMAN Complement C3 OS=Homo sapiens OX=9606 GN=C3 PE=1 SV=2	K.TVLTPATNHMGN[+1378.47569]VTFTIPANREFK.S	Specific		N12(NGlycan / 1378.4757)	85	HexNAc(2)Hex(6)	3.1e-06	1010.46	4038.82	4	49.6889	65768
NS-1	P01024	>sp|P01024|CO3_HUMAN Complement C3 OS=Homo sapiens OX=9606 GN=C3 PE=1 SV=2	K.TVLTPATNHMGN[+1378.47569]VTFTIPANREFK.S	Specific		N12(NGlycan / 1378.4757)	85	HexNAc(2)Hex(6)	9.3e-06	1010.46	4038.83	4	49.8912	66061
NS-1	P01024	>sp|P01024|CO3_HUMAN Complement C3 OS=Homo sapiens OX=9606 GN=C3 PE=1 SV=2	K.TVLTPATNHMGN[+1378.47569]VTFTIPANREFK.S	Specific		N12(NGlycan / 1378.4757)	85	HexNAc(2)Hex(6)	2.9e-06	1010.22	4037.85	4	49.0702	64872
NS-1	P01024	>sp|P01024|CO3_HUMAN Complement C3 OS=Homo sapiens OX=9606 GN=C3 PE=1 SV=2	K.TVLTPATNHMGN[+1378.47569]VTFTIPANREFK.S	Specific		N12(NGlycan / 1378.4757)	85	HexNAc(2)Hex(6)	5.2e-06	1010.46	4038.83	4	50.0912	66354
NS-1	P01024	>sp|P01024|CO3_HUMAN Complement C3 OS=Homo sapiens OX=9606 GN=C3 PE=1 SV=2	K.TVLTPATNHMGN[+1378.47569]VTFTIPANREFK.S	Specific		N12(NGlycan / 1378.4757)	85	HexNAc(2)Hex(6)	7.4e-07	1010.22	4037.85	4	49.0892	64894
NS-1	P01024	>sp|P01024|CO3_HUMAN Complement C3 OS=Homo sapiens OX=9606 GN=C3 PE=1 SV=2	K.TVLTPATNHMGN[+1378.47569]VTFTIPANREFK.S	Specific		N12(NGlycan / 1378.4757)	85	HexNAc(2)Hex(6)	2.1e-05	1346.29	4036.85	3	48.7413	64396
NS-1	P01024	>sp|P01024|CO3_HUMAN Complement C3 OS=Homo sapiens OX=9606 GN=C3 PE=1 SV=2	K.TVLTPATNHMGN[+1378.47569]VTFTIPANREFK.S	Specific		N12(NGlycan / 1378.4757)	85	HexNAc(2)Hex(6)	0.0008	1346.95	4038.83	3	49.9436	66138
NS-1	P01024	>sp|P01024|CO3_HUMAN Complement C3 OS=Homo sapiens OX=9606 GN=C3 PE=1 SV=2	K.TVLTPATNHMGN[+1378.47569]VTFTIPANREFK.S	Specific		N12(NGlycan / 1378.4757)	85	HexNAc(2)Hex(6)	2.3e-05	1346.62	4037.84	3	48.6366	64245
NS-1	P01024	>sp|P01024|CO3_HUMAN Complement C3 OS=Homo sapiens OX=9606 GN=C3 PE=1 SV=2	K.TVLTPATNHMGN[+1710.59765]VTFTIPANR.E	Specific		N12(NGlycan / 1710.5977)	85	HexNAc(3)Hex(5)NeuAc(1)	1.4e-05	992.196	3965.76	4	49.695	65778
NS-1	P01024	>sp|P01024|CO3_HUMAN Complement C3 OS=Homo sapiens OX=9606 GN=C3 PE=1 SV=2	K.TVLTPATNHM[+15.99492]GN[+1216.42286]VTFTIPANREFK.S	Specific		M10(Oxidation / 15.9949); N12(NGlycan / 1216.4229)	85	HexNAc(2)Hex(5)	2.2e-14	973.702	3891.79	4	43.6695	56981
NS-1	P01024	>sp|P01024|CO3_HUMAN Complement C3 OS=Homo sapiens OX=9606 GN=C3 PE=1 SV=2	K.TVLTPATNHM[+15.99492]GN[+1216.42286]VTFTIPANREFK.S	Specific		M10(Oxidation / 15.9949); N12(NGlycan / 1216.4229)	85	HexNAc(2)Hex(5)	5.2e-06	1297.93	3891.79	3	43.722	57058
NS-1	P01024	>sp|P01024|CO3_HUMAN Complement C3 OS=Homo sapiens OX=9606 GN=C3 PE=1 SV=2	K.TVLTPATNHMGN[+1216.42286]VTFTIPANREFK.S	Specific		N12(NGlycan / 1216.4229)	85	HexNAc(2)Hex(5)	1.4e-16	969.702	3875.79	4	48.7389	64392
NS-1	P01024	>sp|P01024|CO3_HUMAN Complement C3 OS=Homo sapiens OX=9606 GN=C3 PE=1 SV=2	K.TVLTPATNHMGN[+1216.42286]VTFTIPANREFK.S	Specific		N12(NGlycan / 1216.4229)	85	HexNAc(2)Hex(5)	2.2e-14	969.704	3875.79	4	48.8314	64523
NS-1	P01024	>sp|P01024|CO3_HUMAN Complement C3 OS=Homo sapiens OX=9606 GN=C3 PE=1 SV=2	K.TVLTPATNHMGN[+1216.42286]VTFTIPANREFK.S	Specific		N12(NGlycan / 1216.4229)	85	HexNAc(2)Hex(5)	1.4e-14	969.702	3875.79	4	48.6391	64249
NS-1	P01024	>sp|P01024|CO3_HUMAN Complement C3 OS=Homo sapiens OX=9606 GN=C3 PE=1 SV=2	K.TVLTPATNHMGN[+1216.42286]VTFTIPANREFK.S	Specific		N12(NGlycan / 1216.4229)	85	HexNAc(2)Hex(5)	6.7e-08	1292.6	3875.79	3	48.6934	64329
NS-1	P01024	>sp|P01024|CO3_HUMAN Complement C3 OS=Homo sapiens OX=9606 GN=C3 PE=1 SV=2	K.TVLTPATNHMGN[+1581.55506]VTFTIPANR.E	Specific		N12(NGlycan / 1581.5551)	85	HexNAc(3)Hex(6)	2.3e-06	1279.58	3836.71	3	46.9982	61851
NS-1	P01024	>sp|P01024|CO3_HUMAN Complement C3 OS=Homo sapiens OX=9606 GN=C3 PE=1 SV=2	K.TVLTPATNHM[+15.99492]GN[+1540.52851]VTFTIPANR.E	Specific		M10(Oxidation / 15.9949); N12(NGlycan / 1540.5285)	85	HexNAc(2)Hex(7)	2e-15	1271.23	3811.68	3	40.6933	52647
NS-1	P01024	>sp|P01024|CO3_HUMAN Complement C3 OS=Homo sapiens OX=9606 GN=C3 PE=1 SV=2	K.TVLTPATNHM[+15.99492]GN[+1540.52851]VTFTIPANR.E	Specific		M10(Oxidation / 15.9949); N12(NGlycan / 1540.5285)	85	HexNAc(2)Hex(7)	6.8e-11	953.676	3811.68	4	40.7332	52705
NS-1	P01024	>sp|P01024|CO3_HUMAN Complement C3 OS=Homo sapiens OX=9606 GN=C3 PE=1 SV=2	K.TVLTPATNHM[+15.99492]GN[+1540.52851]VTFTIPANR.E	Specific		M10(Oxidation / 15.9949); N12(NGlycan / 1540.5285)	85	HexNAc(2)Hex(7)	8.7e-10	953.677	3811.68	4	40.6976	52654
NS-1	P01024	>sp|P01024|CO3_HUMAN Complement C3 OS=Homo sapiens OX=9606 GN=C3 PE=1 SV=2	K.TVLTPATNHM[+15.99492]GN[+1540.52851]VTFTIPANR.E	Specific		M10(Oxidation / 15.9949); N12(NGlycan / 1540.5285)	85	HexNAc(2)Hex(7)	1.9e-07	1271.23	3811.67	3	40.8761	52914
NS-1	P01024	>sp|P01024|CO3_HUMAN Complement C3 OS=Homo sapiens OX=9606 GN=C3 PE=1 SV=2	K.TVLTPATNHMGN[+1540.52851]VTFTIPANR.E	Specific		N12(NGlycan / 1540.5285)	85	HexNAc(2)Hex(7)	2.1e-17	1265.9	3795.68	3	46.8435	61624
NS-1	P01024	>sp|P01024|CO3_HUMAN Complement C3 OS=Homo sapiens OX=9606 GN=C3 PE=1 SV=2	K.TVLTPATNHMGN[+1540.52851]VTFTIPANR.E	Specific		N12(NGlycan / 1540.5285)	85	HexNAc(2)Hex(7)	2.1e-16	1265.9	3795.68	3	46.9359	61758
NS-1	P01024	>sp|P01024|CO3_HUMAN Complement C3 OS=Homo sapiens OX=9606 GN=C3 PE=1 SV=2	K.TVLTPATNHMGN[+1540.52851]VTFTIPANR.E	Specific		N12(NGlycan / 1540.5285)	85	HexNAc(2)Hex(7)	5.1e-15	949.677	3795.69	4	46.8859	61685
NS-1	P01024	>sp|P01024|CO3_HUMAN Complement C3 OS=Homo sapiens OX=9606 GN=C3 PE=1 SV=2	K.TVLTPATNHMGN[+1540.52851]VTFTIPANR.E	Specific		N12(NGlycan / 1540.5285)	85	HexNAc(2)Hex(7)	1.8e-07	1265.9	3795.68	3	47.199	62145
NS-1	P01024	>sp|P01024|CO3_HUMAN Complement C3 OS=Homo sapiens OX=9606 GN=C3 PE=1 SV=2	K.TVLTPATNHMGN[+1540.52851]VTFTIPANR.E	Specific		N12(NGlycan / 1540.5285)	85	HexNAc(2)Hex(7)	2.4e-07	1265.9	3795.69	3	47.1717	62108
NS-1	P01024	>sp|P01024|CO3_HUMAN Complement C3 OS=Homo sapiens OX=9606 GN=C3 PE=1 SV=2	K.TVLTPATNHMGN[+1540.52851]VTFTIPANR.E	Specific		N12(NGlycan / 1540.5285)	85	HexNAc(2)Hex(7)	6.6e-07	1898.35	3795.69	2	46.9445	61772
NS-1	P01024	>sp|P01024|CO3_HUMAN Complement C3 OS=Homo sapiens OX=9606 GN=C3 PE=1 SV=2	K.TVLTPATNHM[+15.99492]GN[+1419.50224]VTFTIPANR.E	Specific		M10(Oxidation / 15.9949); N12(NGlycan / 1419.5022)	85	HexNAc(3)Hex(5)	2.4e-06	1230.89	3690.66	3	36.4029	46432
NS-1	P01024	>sp|P01024|CO3_HUMAN Complement C3 OS=Homo sapiens OX=9606 GN=C3 PE=1 SV=2	K.TVLTPATNHM[+15.99492]GN[+1378.47569]VTFTIPANR.E	Specific		M10(Oxidation / 15.9949); N12(NGlycan / 1378.4757)	85	HexNAc(2)Hex(6)	2.1e-15	1217.21	3649.63	3	41.0267	53135
NS-1	P01024	>sp|P01024|CO3_HUMAN Complement C3 OS=Homo sapiens OX=9606 GN=C3 PE=1 SV=2	K.TVLTPATNHM[+15.99492]GN[+1378.47569]VTFTIPANR.E	Specific		M10(Oxidation / 15.9949); N12(NGlycan / 1378.4757)	85	HexNAc(2)Hex(6)	2.1e-15	1217.21	3649.63	3	40.8251	52839
NS-1	P01024	>sp|P01024|CO3_HUMAN Complement C3 OS=Homo sapiens OX=9606 GN=C3 PE=1 SV=2	K.TVLTPATNHM[+15.99492]GN[+1378.47569]VTFTIPANR.E	Specific		M10(Oxidation / 15.9949); N12(NGlycan / 1378.4757)	85	HexNAc(2)Hex(6)	5.1e-15	913.163	3649.63	4	40.8276	52843
NS-1	P01024	>sp|P01024|CO3_HUMAN Complement C3 OS=Homo sapiens OX=9606 GN=C3 PE=1 SV=2	K.TVLTPATNHM[+15.99492]GN[+1378.47569]VTFTIPANR.E	Specific		M10(Oxidation / 15.9949); N12(NGlycan / 1378.4757)	85	HexNAc(2)Hex(6)	5.1e-14	913.164	3649.63	4	40.7979	52803
NS-1	P01024	>sp|P01024|CO3_HUMAN Complement C3 OS=Homo sapiens OX=9606 GN=C3 PE=1 SV=2	K.TVLTPATNHM[+15.99492]GN[+1378.47569]VTFTIPANR.E	Specific		M10(Oxidation / 15.9949); N12(NGlycan / 1378.4757)	85	HexNAc(2)Hex(6)	5.6e-11	1217.21	3649.63	3	41.4113	53692
NS-1	P01024	>sp|P01024|CO3_HUMAN Complement C3 OS=Homo sapiens OX=9606 GN=C3 PE=1 SV=2	K.TVLTPATNHM[+15.99492]GN[+1378.47569]VTFTIPANR.E	Specific		M10(Oxidation / 15.9949); N12(NGlycan / 1378.4757)	85	HexNAc(2)Hex(6)	3.5e-10	1217.22	3649.63	3	41.2243	53420
NS-1	P01024	>sp|P01024|CO3_HUMAN Complement C3 OS=Homo sapiens OX=9606 GN=C3 PE=1 SV=2	K.TVLTPATNHM[+15.99492]GN[+1378.47569]VTFTIPANR.E	Specific		M10(Oxidation / 15.9949); N12(NGlycan / 1378.4757)	85	HexNAc(2)Hex(6)	8.7e-10	913.163	3649.63	4	41.0274	53136
NS-1	P01024	>sp|P01024|CO3_HUMAN Complement C3 OS=Homo sapiens OX=9606 GN=C3 PE=1 SV=2	K.TVLTPATNHM[+15.99492]GN[+1378.47569]VTFTIPANR.E	Specific		M10(Oxidation / 15.9949); N12(NGlycan / 1378.4757)	85	HexNAc(2)Hex(6)	2.4e-08	913.163	3649.63	4	40.8989	52951
NS-1	P01024	>sp|P01024|CO3_HUMAN Complement C3 OS=Homo sapiens OX=9606 GN=C3 PE=1 SV=2	K.TVLTPATNHM[+15.99492]GN[+1378.47569]VTFTIPANR.E	Specific		M10(Oxidation / 15.9949); N12(NGlycan / 1378.4757)	85	HexNAc(2)Hex(6)	2.2e-08	1825.32	3649.63	2	40.8835	52926
NS-1	P01024	>sp|P01024|CO3_HUMAN Complement C3 OS=Homo sapiens OX=9606 GN=C3 PE=1 SV=2	K.TVLTPATNHM[+15.99492]GN[+1378.47569]VTFTIPANR.E	Specific		M10(Oxidation / 15.9949); N12(NGlycan / 1378.4757)	85	HexNAc(2)Hex(6)	3.5e-08	1217.21	3649.63	3	42.2671	54944
NS-1	P01024	>sp|P01024|CO3_HUMAN Complement C3 OS=Homo sapiens OX=9606 GN=C3 PE=1 SV=2	K.TVLTPATNHM[+15.99492]GN[+1378.47569]VTFTIPANR.E	Specific		M10(Oxidation / 15.9949); N12(NGlycan / 1378.4757)	85	HexNAc(2)Hex(6)	3.3e-07	1217.21	3649.62	3	42.4693	55236
NS-1	P01024	>sp|P01024|CO3_HUMAN Complement C3 OS=Homo sapiens OX=9606 GN=C3 PE=1 SV=2	K.TVLTPATNHM[+15.99492]GN[+1378.47569]VTFTIPANR.E	Specific		M10(Oxidation / 15.9949); N12(NGlycan / 1378.4757)	85	HexNAc(2)Hex(6)	1e-07	913.163	3649.63	4	40.8294	52846
NS-1	P01024	>sp|P01024|CO3_HUMAN Complement C3 OS=Homo sapiens OX=9606 GN=C3 PE=1 SV=2	K.TVLTPATNHM[+15.99492]GN[+1378.47569]VTFTIPANR.E	Specific		M10(Oxidation / 15.9949); N12(NGlycan / 1378.4757)	85	HexNAc(2)Hex(6)	1.8e-06	913.17	3649.66	4	46.9945	61845
NS-1	P01024	>sp|P01024|CO3_HUMAN Complement C3 OS=Homo sapiens OX=9606 GN=C3 PE=1 SV=2	K.TVLTPATNHM[+15.99492]GN[+1378.47569]VTFTIPANR.E	Specific		M10(Oxidation / 15.9949); N12(NGlycan / 1378.4757)	85	HexNAc(2)Hex(6)	1.8e-07	1217.21	3649.63	3	41.8777	54376
NS-1	P01024	>sp|P01024|CO3_HUMAN Complement C3 OS=Homo sapiens OX=9606 GN=C3 PE=1 SV=2	K.TVLTPATNHM[+15.99492]GN[+1378.47569]VTFTIPANR.E	Specific		M10(Oxidation / 15.9949); N12(NGlycan / 1378.4757)	85	HexNAc(2)Hex(6)	7.7e-07	1217.22	3649.63	3	41.8479	54335
NS-1	P01024	>sp|P01024|CO3_HUMAN Complement C3 OS=Homo sapiens OX=9606 GN=C3 PE=1 SV=2	K.TVLTPATNHM[+15.99492]GN[+1378.47569]VTFTIPANR.E	Specific		M10(Oxidation / 15.9949); N12(NGlycan / 1378.4757)	85	HexNAc(2)Hex(6)	4.5e-06	1217.22	3649.63	3	42.6667	55524
NS-1	P01024	>sp|P01024|CO3_HUMAN Complement C3 OS=Homo sapiens OX=9606 GN=C3 PE=1 SV=2	K.TVLTPATNHM[+15.99492]GN[+1378.47569]VTFTIPANR.E	Specific		M10(Oxidation / 15.9949); N12(NGlycan / 1378.4757)	85	HexNAc(2)Hex(6)	1.2e-06	1217.22	3649.63	3	41.6196	53998
NS-1	P01024	>sp|P01024|CO3_HUMAN Complement C3 OS=Homo sapiens OX=9606 GN=C3 PE=1 SV=2	K.TVLTPATNHM[+15.99492]GN[+1378.47569]VTFTIPANR.E	Specific		M10(Oxidation / 15.9949); N12(NGlycan / 1378.4757)	85	HexNAc(2)Hex(6)	1.1e-05	1217.22	3649.64	3	42.9261	55902
NS-1	P01024	>sp|P01024|CO3_HUMAN Complement C3 OS=Homo sapiens OX=9606 GN=C3 PE=1 SV=2	K.TVLTPATNHMGN[+1378.47569]VTFTIPANR.E	Specific		N12(NGlycan / 1378.4757)	85	HexNAc(2)Hex(6)	5.6e-20	1211.88	3633.63	3	46.9703	61813
NS-1	P01024	>sp|P01024|CO3_HUMAN Complement C3 OS=Homo sapiens OX=9606 GN=C3 PE=1 SV=2	K.TVLTPATNHMGN[+1378.47569]VTFTIPANR.E	Specific		N12(NGlycan / 1378.4757)	85	HexNAc(2)Hex(6)	2.1e-17	1211.88	3633.63	3	47.1367	62052
NS-1	P01024	>sp|P01024|CO3_HUMAN Complement C3 OS=Homo sapiens OX=9606 GN=C3 PE=1 SV=2	K.TVLTPATNHMGN[+1378.47569]VTFTIPANR.E	Specific		N12(NGlycan / 1378.4757)	85	HexNAc(2)Hex(6)	2e-17	1211.88	3633.63	3	47.3393	62349
NS-1	P01024	>sp|P01024|CO3_HUMAN Complement C3 OS=Homo sapiens OX=9606 GN=C3 PE=1 SV=2	K.TVLTPATNHMGN[+1378.47569]VTFTIPANR.E	Specific		N12(NGlycan / 1378.4757)	85	HexNAc(2)Hex(6)	5.6e-16	1211.88	3633.63	3	46.9353	61757
NS-1	P01024	>sp|P01024|CO3_HUMAN Complement C3 OS=Homo sapiens OX=9606 GN=C3 PE=1 SV=2	K.TVLTPATNHMGN[+1378.47569]VTFTIPANR.E	Specific		N12(NGlycan / 1378.4757)	85	HexNAc(2)Hex(6)	2.1e-16	1211.88	3633.63	3	47.5197	62612
NS-1	P01024	>sp|P01024|CO3_HUMAN Complement C3 OS=Homo sapiens OX=9606 GN=C3 PE=1 SV=2	K.TVLTPATNHMGN[+1378.47569]VTFTIPANR.E	Specific		N12(NGlycan / 1378.4757)	85	HexNAc(2)Hex(6)	2.1e-15	1211.88	3633.63	3	46.9865	61832
NS-1	P01024	>sp|P01024|CO3_HUMAN Complement C3 OS=Homo sapiens OX=9606 GN=C3 PE=1 SV=2	K.TVLTPATNHMGN[+1378.47569]VTFTIPANR.E	Specific		N12(NGlycan / 1378.4757)	85	HexNAc(2)Hex(6)	5.4e-15	909.164	3633.63	4	46.9365	61759
NS-1	P01024	>sp|P01024|CO3_HUMAN Complement C3 OS=Homo sapiens OX=9606 GN=C3 PE=1 SV=2	K.TVLTPATNHMGN[+1378.47569]VTFTIPANR.E	Specific		N12(NGlycan / 1378.4757)	85	HexNAc(2)Hex(6)	5.4e-15	909.164	3633.63	4	47.1379	62054
NS-1	P01024	>sp|P01024|CO3_HUMAN Complement C3 OS=Homo sapiens OX=9606 GN=C3 PE=1 SV=2	K.TVLTPATNHMGN[+1378.47569]VTFTIPANR.E	Specific		N12(NGlycan / 1378.4757)	85	HexNAc(2)Hex(6)	3.8e-14	1817.32	3633.63	2	46.9389	61763
NS-1	P01024	>sp|P01024|CO3_HUMAN Complement C3 OS=Homo sapiens OX=9606 GN=C3 PE=1 SV=2	K.TVLTPATNHMGN[+1378.47569]VTFTIPANR.E	Specific		N12(NGlycan / 1378.4757)	85	HexNAc(2)Hex(6)	3.8e-12	1817.32	3633.63	2	47.1391	62056
NS-1	P01024	>sp|P01024|CO3_HUMAN Complement C3 OS=Homo sapiens OX=9606 GN=C3 PE=1 SV=2	K.TVLTPATNHMGN[+1378.47569]VTFTIPANR.E	Specific		N12(NGlycan / 1378.4757)	85	HexNAc(2)Hex(6)	5.1e-12	909.164	3633.63	4	47.3399	62350
NS-1	P01024	>sp|P01024|CO3_HUMAN Complement C3 OS=Homo sapiens OX=9606 GN=C3 PE=1 SV=2	K.TVLTPATNHMGN[+1378.47569]VTFTIPANR.E	Specific		N12(NGlycan / 1378.4757)	85	HexNAc(2)Hex(6)	5.5e-12	1211.89	3633.64	3	47.7214	62907
NS-1	P01024	>sp|P01024|CO3_HUMAN Complement C3 OS=Homo sapiens OX=9606 GN=C3 PE=1 SV=2	K.TVLTPATNHMGN[+1378.47569]VTFTIPANR.E	Specific		N12(NGlycan / 1378.4757)	85	HexNAc(2)Hex(6)	1.4e-08	1211.88	3633.63	3	47.9616	63264
NS-1	P01024	>sp|P01024|CO3_HUMAN Complement C3 OS=Homo sapiens OX=9606 GN=C3 PE=1 SV=2	K.TVLTPATNHMGN[+1378.47569]VTFTIPANR.E	Specific		N12(NGlycan / 1378.4757)	85	HexNAc(2)Hex(6)	3.4e-08	909.163	3633.63	4	47.5216	62615
NS-1	P01024	>sp|P01024|CO3_HUMAN Complement C3 OS=Homo sapiens OX=9606 GN=C3 PE=1 SV=2	K.TVLTPATNHMGN[+1378.47569]VTFTIPANR.E	Specific		N12(NGlycan / 1378.4757)	85	HexNAc(2)Hex(6)	1.4e-07	1211.89	3633.65	3	47.6763	62842
NS-1	P01024	>sp|P01024|CO3_HUMAN Complement C3 OS=Homo sapiens OX=9606 GN=C3 PE=1 SV=2	K.TVLTPATNHMGN[+1378.47569]VTFTIPANR.E	Specific		N12(NGlycan / 1378.4757)	85	HexNAc(2)Hex(6)	1.8e-07	1211.88	3633.63	3	47.9352	63222
NS-1	P01024	>sp|P01024|CO3_HUMAN Complement C3 OS=Homo sapiens OX=9606 GN=C3 PE=1 SV=2	K.TVLTPATNHMGN[+1378.47569]VTFTIPANR.E	Specific		N12(NGlycan / 1378.4757)	85	HexNAc(2)Hex(6)	1.2e-07	909.164	3633.63	4	46.9537	61787
NS-1	P01024	>sp|P01024|CO3_HUMAN Complement C3 OS=Homo sapiens OX=9606 GN=C3 PE=1 SV=2	K.TVLTPATNHMGN[+1378.47569]VTFTIPANR.E	Specific		N12(NGlycan / 1378.4757)	85	HexNAc(2)Hex(6)	2.3e-07	909.165	3633.64	4	42.0217	54586
NS-1	P01024	>sp|P01024|CO3_HUMAN Complement C3 OS=Homo sapiens OX=9606 GN=C3 PE=1 SV=2	K.TVLTPATNHMGN[+1378.47569]VTFTIPANR.E	Specific		N12(NGlycan / 1378.4757)	85	HexNAc(2)Hex(6)	1.2e-06	1211.88	3633.62	3	48.3312	63797
NS-1	P01024	>sp|P01024|CO3_HUMAN Complement C3 OS=Homo sapiens OX=9606 GN=C3 PE=1 SV=2	K.TVLTPATNHMGN[+1378.47569]VTFTIPANR.E	Specific		N12(NGlycan / 1378.4757)	85	HexNAc(2)Hex(6)	3.1e-07	1211.88	3633.63	3	47.3627	62387
NS-1	P01024	>sp|P01024|CO3_HUMAN Complement C3 OS=Homo sapiens OX=9606 GN=C3 PE=1 SV=2	K.TVLTPATNHMGN[+1378.47569]VTFTIPANR.E	Specific		N12(NGlycan / 1378.4757)	85	HexNAc(2)Hex(6)	1.1e-06	1211.88	3633.63	3	47.0721	61962
NS-1	P01024	>sp|P01024|CO3_HUMAN Complement C3 OS=Homo sapiens OX=9606 GN=C3 PE=1 SV=2	K.TVLTPATNHMGN[+1378.47569]VTFTIPANR.E	Specific		N12(NGlycan / 1378.4757)	85	HexNAc(2)Hex(6)	1.6e-06	909.166	3633.64	4	43.1687	56252
NS-1	P01024	>sp|P01024|CO3_HUMAN Complement C3 OS=Homo sapiens OX=9606 GN=C3 PE=1 SV=2	K.TVLTPATNHMGN[+1378.47569]VTFTIPANR.E	Specific		N12(NGlycan / 1378.4757)	85	HexNAc(2)Hex(6)	2.6e-06	1817.32	3633.64	2	47.0709	61960
NS-1	P01024	>sp|P01024|CO3_HUMAN Complement C3 OS=Homo sapiens OX=9606 GN=C3 PE=1 SV=2	K.TVLTPATNHM[+15.99492]GN[+1257.44941]VTFTIPANR.E	Specific		M10(Oxidation / 15.9949); N12(NGlycan / 1257.4494)	85	HexNAc(3)Hex(4)	7.9e-06	882.908	3528.61	4	36.5123	46594
NS-1	P01024	>sp|P01024|CO3_HUMAN Complement C3 OS=Homo sapiens OX=9606 GN=C3 PE=1 SV=2	K.TVLTPATNHM[+15.99492]GN[+1216.42286]VTFTIPANR.E	Specific		M10(Oxidation / 15.9949); N12(NGlycan / 1216.4229)	85	HexNAc(2)Hex(5)	2.1e-16	1163.2	3487.58	3	41.071	53206
NS-1	P01024	>sp|P01024|CO3_HUMAN Complement C3 OS=Homo sapiens OX=9606 GN=C3 PE=1 SV=2	K.TVLTPATNHM[+15.99492]GN[+1216.42286]VTFTIPANR.E	Specific		M10(Oxidation / 15.9949); N12(NGlycan / 1216.4229)	85	HexNAc(2)Hex(5)	2.1e-16	1163.2	3487.58	3	41.0286	53138
NS-1	P01024	>sp|P01024|CO3_HUMAN Complement C3 OS=Homo sapiens OX=9606 GN=C3 PE=1 SV=2	K.TVLTPATNHM[+15.99492]GN[+1216.42286]VTFTIPANR.E	Specific		M10(Oxidation / 15.9949); N12(NGlycan / 1216.4229)	85	HexNAc(2)Hex(5)	2e-16	1163.2	3487.58	3	41.2212	53415
NS-1	P01024	>sp|P01024|CO3_HUMAN Complement C3 OS=Homo sapiens OX=9606 GN=C3 PE=1 SV=2	K.TVLTPATNHM[+15.99492]GN[+1216.42286]VTFTIPANR.E	Specific		M10(Oxidation / 15.9949); N12(NGlycan / 1216.4229)	85	HexNAc(2)Hex(5)	8.7e-10	872.65	3487.58	4	41.0526	53177
NS-1	P01024	>sp|P01024|CO3_HUMAN Complement C3 OS=Homo sapiens OX=9606 GN=C3 PE=1 SV=2	K.TVLTPATNHM[+15.99492]GN[+1216.42286]VTFTIPANR.E	Specific		M10(Oxidation / 15.9949); N12(NGlycan / 1216.4229)	85	HexNAc(2)Hex(5)	1.9e-07	1163.2	3487.58	3	41.4163	53700
NS-1	P01024	>sp|P01024|CO3_HUMAN Complement C3 OS=Homo sapiens OX=9606 GN=C3 PE=1 SV=2	K.TVLTPATNHM[+15.99492]GN[+1216.42286]VTFTIPANR.E	Specific		M10(Oxidation / 15.9949); N12(NGlycan / 1216.4229)	85	HexNAc(2)Hex(5)	3.5e-07	1163.2	3487.58	3	41.2402	53446
NS-1	P01024	>sp|P01024|CO3_HUMAN Complement C3 OS=Homo sapiens OX=9606 GN=C3 PE=1 SV=2	K.TVLTPATNHM[+15.99492]GN[+1216.42286]VTFTIPANR.E	Specific		M10(Oxidation / 15.9949); N12(NGlycan / 1216.4229)	85	HexNAc(2)Hex(5)	6.9e-07	872.649	3487.58	4	41.1799	53362
NS-1	P01024	>sp|P01024|CO3_HUMAN Complement C3 OS=Homo sapiens OX=9606 GN=C3 PE=1 SV=2	K.TVLTPATNHMGN[+1216.42286]VTFTIPANR.E	Specific		N12(NGlycan / 1216.4229)	85	HexNAc(2)Hex(5)	9.8e-19	1157.86	3471.57	3	47.0494	61926
NS-1	P01024	>sp|P01024|CO3_HUMAN Complement C3 OS=Homo sapiens OX=9606 GN=C3 PE=1 SV=2	K.TVLTPATNHMGN[+1216.42286]VTFTIPANR.E	Specific		N12(NGlycan / 1216.4229)	85	HexNAc(2)Hex(5)	2.1e-19	1157.86	3471.58	3	47.2875	62273
NS-1	P01024	>sp|P01024|CO3_HUMAN Complement C3 OS=Homo sapiens OX=9606 GN=C3 PE=1 SV=2	K.TVLTPATNHMGN[+1216.42286]VTFTIPANR.E	Specific		N12(NGlycan / 1216.4229)	85	HexNAc(2)Hex(5)	2.1e-19	1157.87	3471.58	3	47.4685	62537
NS-1	P01024	>sp|P01024|CO3_HUMAN Complement C3 OS=Homo sapiens OX=9606 GN=C3 PE=1 SV=2	K.TVLTPATNHMGN[+1216.42286]VTFTIPANR.E	Specific		N12(NGlycan / 1216.4229)	85	HexNAc(2)Hex(5)	5.4e-17	868.65	3471.58	4	47.3268	62336
NS-1	P01024	>sp|P01024|CO3_HUMAN Complement C3 OS=Homo sapiens OX=9606 GN=C3 PE=1 SV=2	K.TVLTPATNHMGN[+1216.42286]VTFTIPANR.E	Specific		N12(NGlycan / 1216.4229)	85	HexNAc(2)Hex(5)	5.4e-16	868.65	3471.58	4	47.3891	62422
NS-1	P01024	>sp|P01024|CO3_HUMAN Complement C3 OS=Homo sapiens OX=9606 GN=C3 PE=1 SV=2	K.TVLTPATNHMGN[+1216.42286]VTFTIPANR.E	Specific		N12(NGlycan / 1216.4229)	85	HexNAc(2)Hex(5)	2.1e-16	1157.86	3471.58	3	47.0912	61986
NS-1	P01024	>sp|P01024|CO3_HUMAN Complement C3 OS=Homo sapiens OX=9606 GN=C3 PE=1 SV=2	K.TVLTPATNHMGN[+1216.42286]VTFTIPANR.E	Specific		N12(NGlycan / 1216.4229)	85	HexNAc(2)Hex(5)	5.4e-15	868.651	3471.58	4	47.1885	62128
NS-1	P01024	>sp|P01024|CO3_HUMAN Complement C3 OS=Homo sapiens OX=9606 GN=C3 PE=1 SV=2	K.TVLTPATNHMGN[+1216.42286]VTFTIPANR.E	Specific		N12(NGlycan / 1216.4229)	85	HexNAc(2)Hex(5)	5.1e-13	868.651	3471.58	4	47.125	62040
NS-1	P01024	>sp|P01024|CO3_HUMAN Complement C3 OS=Homo sapiens OX=9606 GN=C3 PE=1 SV=2	K.TVLTPATNHMGN[+1216.42286]VTFTIPANR.E	Specific		N12(NGlycan / 1216.4229)	85	HexNAc(2)Hex(5)	2.1e-13	1157.87	3471.58	3	47.6708	62833
NS-1	P01024	>sp|P01024|CO3_HUMAN Complement C3 OS=Homo sapiens OX=9606 GN=C3 PE=1 SV=2	K.TVLTPATNHMGN[+1216.42286]VTFTIPANR.E	Specific		N12(NGlycan / 1216.4229)	85	HexNAc(2)Hex(5)	5.1e-08	1157.87	3471.58	3	47.879	63139
NS-1	P01024	>sp|P01024|CO3_HUMAN Complement C3 OS=Homo sapiens OX=9606 GN=C3 PE=1 SV=2	K.TVLTPATNHMGN[+1216.42286]VTFTIPANR.E	Specific		N12(NGlycan / 1216.4229)	85	HexNAc(2)Hex(5)	2.9e-07	1736.29	3471.57	2	47.3915	62426
NS-1	P01024	>sp|P01024|CO3_HUMAN Complement C3 OS=Homo sapiens OX=9606 GN=C3 PE=1 SV=2	K.TVLTPATNHMGN[+1216.42286]VTFTIPANR.E	Specific		N12(NGlycan / 1216.4229)	85	HexNAc(2)Hex(5)	1.9e-07	1157.86	3471.57	3	47.0457	61920
NS-1	P01024	>sp|P01024|CO3_HUMAN Complement C3 OS=Homo sapiens OX=9606 GN=C3 PE=1 SV=2	K.TVLTPATNHMGN[+1216.42286]VTFTIPANR.E	Specific		N12(NGlycan / 1216.4229)	85	HexNAc(2)Hex(5)	1.7e-07	1157.87	3471.59	3	47.8155	63051
NS-1	P01024	>sp|P01024|CO3_HUMAN Complement C3 OS=Homo sapiens OX=9606 GN=C3 PE=1 SV=2	K.TVLTPATNHMGN[+1216.42286]VTFTIPANR.E	Specific		N12(NGlycan / 1216.4229)	85	HexNAc(2)Hex(5)	8.8e-07	868.649	3471.57	4	47.5769	62697
NS-1	P01024	>sp|P01024|CO3_HUMAN Complement C3 OS=Homo sapiens OX=9606 GN=C3 PE=1 SV=2	K.TVLTPATNHMGN[+1216.42286]VTFTIPANR.E	Specific		N12(NGlycan / 1216.4229)	85	HexNAc(2)Hex(5)	3.8e-07	1157.86	3471.58	3	48.1391	63518
NS-1	P01024	>sp|P01024|CO3_HUMAN Complement C3 OS=Homo sapiens OX=9606 GN=C3 PE=1 SV=2	V.LTPATNHMGN[+1606.58669]VTFTIPANREFK.S	NRagged		N10(NGlycan / 1606.5867)	85	HexNAc(4)Hex(4)Fuc(1)	2.8e-06	1017.21	4065.84	4	48.6823	64311
NS-1	P01024	>sp|P01024|CO3_HUMAN Complement C3 OS=Homo sapiens OX=9606 GN=C3 PE=1 SV=2	V.LTPATNHMGN[+1606.58669]VTFTIPANREFK.S	NRagged		N10(NGlycan / 1606.5867)	85	HexNAc(4)Hex(4)Fuc(1)	8e-07	1017.21	4065.84	4	48.6483	64264
NS-1	P01024	>sp|P01024|CO3_HUMAN Complement C3 OS=Homo sapiens OX=9606 GN=C3 PE=1 SV=2	V.LTPATNHMGN[+1938.70866]VTFTIPANR.E	NRagged		N10(NGlycan / 1938.7087)	85	HexNAc(5)Hex(3)Fuc(1)NeuAc(1)	0.00048	1331.92	3993.74	3	47.0445	61918
NS-1	P01024	>sp|P01024|CO3_HUMAN Complement C3 OS=Homo sapiens OX=9606 GN=C3 PE=1 SV=2	V.LTPATNHM[+15.99492]GN[+1606.58669]VTFTIPANR.E	NRagged		M8(Oxidation / 15.9949); N10(NGlycan / 1606.5867)	85	HexNAc(4)Hex(4)Fuc(1)	4.9e-06	1226.54	3677.62	3	41.0317	53143
NS-1	P01024	>sp|P01024|CO3_HUMAN Complement C3 OS=Homo sapiens OX=9606 GN=C3 PE=1 SV=2	V.LTPATNHM[+15.99492]GN[+1606.58669]VTFTIPANR.E	NRagged		M8(Oxidation / 15.9949); N10(NGlycan / 1606.5867)	85	HexNAc(4)Hex(4)Fuc(1)	3.1e-06	1226.55	3677.62	3	41.2236	53419
NS-1	P01024	>sp|P01024|CO3_HUMAN Complement C3 OS=Homo sapiens OX=9606 GN=C3 PE=1 SV=2	V.LTPATNHMGN[+1622.58161]VTFTIPANR.E	NRagged		N10(NGlycan / 1622.5816)	85	HexNAc(4)Hex(5)	7.1e-05	920.156	3677.6	4	47.2678	62248
NS-1	P01024	>sp|P01024|CO3_HUMAN Complement C3 OS=Homo sapiens OX=9606 GN=C3 PE=1 SV=2	V.LTPATNHMGN[+1606.58669]VTFTIPANR.E	NRagged		N10(NGlycan / 1606.5867)	85	HexNAc(4)Hex(4)Fuc(1)	2.3e-07	1221.21	3661.63	3	47.4691	62538
NS-1	P01024	>sp|P01024|CO3_HUMAN Complement C3 OS=Homo sapiens OX=9606 GN=C3 PE=1 SV=2	V.LTPATNHMGN[+1606.58669]VTFTIPANR.E	NRagged		N10(NGlycan / 1606.5867)	85	HexNAc(4)Hex(4)Fuc(1)	2.4e-07	1221.21	3661.63	3	47.2887	62275
NS-1	P01024	>sp|P01024|CO3_HUMAN Complement C3 OS=Homo sapiens OX=9606 GN=C3 PE=1 SV=2	V.LTPATNHMGN[+1606.58669]VTFTIPANR.E	NRagged		N10(NGlycan / 1606.5867)	85	HexNAc(4)Hex(4)Fuc(1)	8.3e-07	916.163	3661.63	4	47.1521	62077
NS-1	P01024	>sp|P01024|CO3_HUMAN Complement C3 OS=Homo sapiens OX=9606 GN=C3 PE=1 SV=2	V.LTPATNHMGN[+1606.58669]VTFTIPANR.E	NRagged		N10(NGlycan / 1606.5867)	85	HexNAc(4)Hex(4)Fuc(1)	7.8e-07	1221.21	3661.63	3	47.3817	62417
NS-1	P01024	>sp|P01024|CO3_HUMAN Complement C3 OS=Homo sapiens OX=9606 GN=C3 PE=1 SV=2	V.LTPATNHMGN[+1606.58669]VTFTIPANR.E	NRagged		N10(NGlycan / 1606.5867)	85	HexNAc(4)Hex(4)Fuc(1)	1.6e-06	916.163	3661.63	4	47.2942	62284
NS-1	P01024	>sp|P01024|CO3_HUMAN Complement C3 OS=Homo sapiens OX=9606 GN=C3 PE=1 SV=2	V.LTPATNHMGN[+1606.58669]VTFTIPANR.E	NRagged		N10(NGlycan / 1606.5867)	85	HexNAc(4)Hex(4)Fuc(1)	2.1e-06	916.164	3661.63	4	47.4722	62543
NS-1	P01024	>sp|P01024|CO3_HUMAN Complement C3 OS=Homo sapiens OX=9606 GN=C3 PE=1 SV=2	V.LTPATNHMGN[+1606.58669]VTFTIPANR.E	NRagged		N10(NGlycan / 1606.5867)	85	HexNAc(4)Hex(4)Fuc(1)	1.1e-05	1221.21	3661.62	3	47.0943	61991
NS-1	P01024	>sp|P01024|CO3_HUMAN Complement C3 OS=Homo sapiens OX=9606 GN=C3 PE=1 SV=2	V.LTPATNHMGN[+1444.53387]VTFTIPANR.E	NRagged		N10(NGlycan / 1444.5339)	85	HexNAc(4)Hex(3)Fuc(1)	4.7e-07	1167.2	3499.58	3	47.4789	62554
NS-1	P01024	>sp|P01024|CO3_HUMAN Complement C3 OS=Homo sapiens OX=9606 GN=C3 PE=1 SV=2	K.VVPEGIRMN[+1864.63416]K.T	Specific		N9(NGlycan / 1864.6342)	939	HexNAc(2)Hex(9)	4.3e-06	1003.1	3007.27	3	21.3824	24868
NS-1	P01024	>sp|P01024|CO3_HUMAN Complement C3 OS=Homo sapiens OX=9606 GN=C3 PE=1 SV=2	K.VVPEGIRMN[+1864.63416]K.T	Specific		N9(NGlycan / 1864.6342)	939	HexNAc(2)Hex(9)	1.4e-05	1003.1	3007.27	3	21.1909	24590
NS-1	P01024	>sp|P01024|CO3_HUMAN Complement C3 OS=Homo sapiens OX=9606 GN=C3 PE=1 SV=2	K.VVPEGIRM[+15.99492]N[+1702.58133]K.T	Specific		M8(Oxidation / 15.9949); N9(NGlycan / 1702.5813)	939	HexNAc(2)Hex(8)	0.00088	954.407	2861.21	3	12.6343	12347
NS-1	P01024	>sp|P01024|CO3_HUMAN Complement C3 OS=Homo sapiens OX=9606 GN=C3 PE=1 SV=2	K.VVPEGIRMN[+1702.58133]K.T	Specific		N9(NGlycan / 1702.5813)	939	HexNAc(2)Hex(8)	1e-06	949.077	2845.22	3	21.4823	25011
NS-1	P01024	>sp|P01024|CO3_HUMAN Complement C3 OS=Homo sapiens OX=9606 GN=C3 PE=1 SV=2	K.VVPEGIRMN[+1702.58133]K.T	Specific		N9(NGlycan / 1702.5813)	939	HexNAc(2)Hex(8)	1.4e-05	949.078	2845.22	3	21.3104	24767
NS-1	P01024	>sp|P01024|CO3_HUMAN Complement C3 OS=Homo sapiens OX=9606 GN=C3 PE=1 SV=2	K.VVPEGIRMN[+1540.52851]K.T	Specific		N9(NGlycan / 1540.5285)	939	HexNAc(2)Hex(7)	3.1e-06	895.06	2683.16	3	21.7883	25454
NS-1	P01024	>sp|P01024|CO3_HUMAN Complement C3 OS=Homo sapiens OX=9606 GN=C3 PE=1 SV=2	K.VVPEGIRMN[+1540.52851]K.T	Specific		N9(NGlycan / 1540.5285)	939	HexNAc(2)Hex(7)	1.4e-05	895.061	2683.17	3	21.6042	25190
NS-1	P01023	>sp|P01023|A2MG_HUMAN Alpha-2-macroglobulin OS=Homo sapiens OX=9606 GN=A2M PE=1 SV=3	K.IITILEEEMN[+1622.58161]VSVC[+57.02146]GLYTYGKPVPGHVTVSIC[+57.02146]R.K	Specific	C14(Carbamidomethyl / 57.0215); C32(Carbamidomethyl / 57.0215)	N10(NGlycan / 1622.5816)	247	HexNAc(4)Hex(5)	4.4e-12	1340.12	5357.47	4	66.0937	89677
NS-1	P01023	>sp|P01023|A2MG_HUMAN Alpha-2-macroglobulin OS=Homo sapiens OX=9606 GN=A2M PE=1 SV=3	P.KSLGNVN[+1913.67702]FTVSAEALESQELC[+57.02146]GTEVPSVPEHGR.K	NRagged	C21(Carbamidomethyl / 57.0215)	N7(NGlycan / 1913.677)	869	HexNAc(4)Hex(5)NeuAc(1)	2.8e-07	1364.36	5454.4	4	55.0054	73515
NS-1	P01023	>sp|P01023|A2MG_HUMAN Alpha-2-macroglobulin OS=Homo sapiens OX=9606 GN=A2M PE=1 SV=3	P.KSLGNVN[+1581.55506]FTVSAEALESQELC[+57.02146]GTEVPSVPEHGR.K	NRagged	C21(Carbamidomethyl / 57.0215)	N7(NGlycan / 1581.5551)	869	HexNAc(3)Hex(6)	3.2e-07	1281.57	5123.27	4	53.534	71374
NS-1	P01023	>sp|P01023|A2MG_HUMAN Alpha-2-macroglobulin OS=Homo sapiens OX=9606 GN=A2M PE=1 SV=3	P.KSLGNVN[+1548.54483]FTVSAEALESQELC[+57.02146]GTEVPSVPEHGR.K	NRagged	C21(Carbamidomethyl / 57.0215)	N7(NGlycan / 1548.5448)	869	HexNAc(3)Hex(4)NeuAc(1)	9.4e-07	1273.32	5090.27	4	55.5536	74317
NS-1	P01023	>sp|P01023|A2MG_HUMAN Alpha-2-macroglobulin OS=Homo sapiens OX=9606 GN=A2M PE=1 SV=3	P.KSLGNVN[+1419.50224]FTVSAEALESQELC[+57.02146]GTEVPSVPEHGR.K	NRagged	C21(Carbamidomethyl / 57.0215)	N7(NGlycan / 1419.5022)	869	HexNAc(3)Hex(5)	2.8e-07	1240.81	4960.23	4	53.6428	71535
NS-1	P01023	>sp|P01023|A2MG_HUMAN Alpha-2-macroglobulin OS=Homo sapiens OX=9606 GN=A2M PE=1 SV=3	P.KSLGNVN[+1257.44941]FTVSAEALESQELC[+57.02146]GTEVPSVPEHGR.K	NRagged	C21(Carbamidomethyl / 57.0215)	N7(NGlycan / 1257.4494)	869	HexNAc(3)Hex(4)	3.3e-07	1200.55	4799.17	4	53.8098	71778
NS-1	P01023	>sp|P01023|A2MG_HUMAN Alpha-2-macroglobulin OS=Homo sapiens OX=9606 GN=A2M PE=1 SV=3	P.KSLGNVN[+1216.42286]FTVSAEALESQELC[+57.02146]GTEVPSVPEHGR.K	NRagged	C21(Carbamidomethyl / 57.0215)	N7(NGlycan / 1216.4229)	869	HexNAc(2)Hex(5)	5.7e-22	1190.29	4758.15	4	53.6292	71513
NS-1	P01023	>sp|P01023|A2MG_HUMAN Alpha-2-macroglobulin OS=Homo sapiens OX=9606 GN=A2M PE=1 SV=3	P.KSLGNVN[+1216.42286]FTVSAEALESQELC[+57.02146]GTEVPSVPEHGR.K	NRagged	C21(Carbamidomethyl / 57.0215)	N7(NGlycan / 1216.4229)	869	HexNAc(2)Hex(5)	2.3e-11	952.436	4758.15	5	53.6329	71519
NS-1	P01023	>sp|P01023|A2MG_HUMAN Alpha-2-macroglobulin OS=Homo sapiens OX=9606 GN=A2M PE=1 SV=3	P.KSLGNVN[+1216.42286]FTVSAEALESQELC[+57.02146]GTEVPSVPEHGR.K	NRagged	C21(Carbamidomethyl / 57.0215)	N7(NGlycan / 1216.4229)	869	HexNAc(2)Hex(5)	4.3e-06	952.435	4758.15	5	53.7079	71632
NS-1	P01023	>sp|P01023|A2MG_HUMAN Alpha-2-macroglobulin OS=Homo sapiens OX=9606 GN=A2M PE=1 SV=3	K.SLGNVN[+1913.67702]FTVSAEALESQELC[+57.02146]GTEVPSVPEHGRK.D	Specific	C20(Carbamidomethyl / 57.0215)	N6(NGlycan / 1913.677)	869	HexNAc(4)Hex(5)NeuAc(1)	3e-20	1364.61	5455.4	4	56.8023	76130
NS-1	P01023	>sp|P01023|A2MG_HUMAN Alpha-2-macroglobulin OS=Homo sapiens OX=9606 GN=A2M PE=1 SV=3	K.SLGNVN[+1913.67702]FTVSAEALESQELC[+57.02146]GTEVPSVPEHGRK.D	Specific	C20(Carbamidomethyl / 57.0215)	N6(NGlycan / 1913.677)	869	HexNAc(4)Hex(5)NeuAc(1)	3e-20	1364.61	5455.4	4	56.603	75842
NS-1	P01023	>sp|P01023|A2MG_HUMAN Alpha-2-macroglobulin OS=Homo sapiens OX=9606 GN=A2M PE=1 SV=3	K.SLGNVN[+1913.67702]FTVSAEALESQELC[+57.02146]GTEVPSVPEHGRK.D	Specific	C20(Carbamidomethyl / 57.0215)	N6(NGlycan / 1913.677)	869	HexNAc(4)Hex(5)NeuAc(1)	2e-17	1091.69	5454.4	5	56.6055	75846
NS-1	P01023	>sp|P01023|A2MG_HUMAN Alpha-2-macroglobulin OS=Homo sapiens OX=9606 GN=A2M PE=1 SV=3	K.SLGNVN[+1913.67702]FTVSAEALESQELC[+57.02146]GTEVPSVPEHGRK.D	Specific	C20(Carbamidomethyl / 57.0215)	N6(NGlycan / 1913.677)	869	HexNAc(4)Hex(5)NeuAc(1)	1.2e-16	1091.89	5455.4	5	56.8029	76131
NS-1	P01023	>sp|P01023|A2MG_HUMAN Alpha-2-macroglobulin OS=Homo sapiens OX=9606 GN=A2M PE=1 SV=3	K.SLGNVN[+1913.67702]FTVSAEALESQELC[+57.02146]GTEVPSVPEHGRK.D	Specific	C20(Carbamidomethyl / 57.0215)	N6(NGlycan / 1913.677)	869	HexNAc(4)Hex(5)NeuAc(1)	4.4e-15	1364.61	5455.4	4	56.5735	75802
NS-1	P01023	>sp|P01023|A2MG_HUMAN Alpha-2-macroglobulin OS=Homo sapiens OX=9606 GN=A2M PE=1 SV=3	K.SLGNVN[+1913.67702]FTVSAEALESQELC[+57.02146]GTEVPSVPEHGRK.D	Specific	C20(Carbamidomethyl / 57.0215)	N6(NGlycan / 1913.677)	869	HexNAc(4)Hex(5)NeuAc(1)	7.1e-15	1364.61	5455.41	4	56.7836	76107
NS-1	P01023	>sp|P01023|A2MG_HUMAN Alpha-2-macroglobulin OS=Homo sapiens OX=9606 GN=A2M PE=1 SV=3	K.SLGNVN[+1913.67702]FTVSAEALESQELC[+57.02146]GTEVPSVPEHGRK.D	Specific	C20(Carbamidomethyl / 57.0215)	N6(NGlycan / 1913.677)	869	HexNAc(4)Hex(5)NeuAc(1)	8.3e-13	1364.6	5455.39	4	56.995	76412
NS-1	P01023	>sp|P01023|A2MG_HUMAN Alpha-2-macroglobulin OS=Homo sapiens OX=9606 GN=A2M PE=1 SV=3	K.SLGNVN[+1913.67702]FTVSAEALESQELC[+57.02146]GTEVPSVPEHGRK.D	Specific	C20(Carbamidomethyl / 57.0215)	N6(NGlycan / 1913.677)	869	HexNAc(4)Hex(5)NeuAc(1)	1.6e-11	910.073	5455.4	6	56.6543	75917
NS-1	P01023	>sp|P01023|A2MG_HUMAN Alpha-2-macroglobulin OS=Homo sapiens OX=9606 GN=A2M PE=1 SV=3	K.SLGNVN[+1913.67702]FTVSAEALESQELC[+57.02146]GTEVPSVPEHGRK.D	Specific	C20(Carbamidomethyl / 57.0215)	N6(NGlycan / 1913.677)	869	HexNAc(4)Hex(5)NeuAc(1)	2.8e-06	1091.89	5455.41	5	56.9999	76420
NS-1	P01023	>sp|P01023|A2MG_HUMAN Alpha-2-macroglobulin OS=Homo sapiens OX=9606 GN=A2M PE=1 SV=3	K.SLGNVN[+1913.67702]FTVSAEALESQELC[+57.02146]GTEVPSVPEHGRK.D	Specific	C20(Carbamidomethyl / 57.0215)	N6(NGlycan / 1913.677)	869	HexNAc(4)Hex(5)NeuAc(1)	4.1e-06	1364.35	5454.39	4	57.256	76793
NS-1	P01023	>sp|P01023|A2MG_HUMAN Alpha-2-macroglobulin OS=Homo sapiens OX=9606 GN=A2M PE=1 SV=3	K.SLGNVN[+1913.67702]FTVSAEALESQELC[+57.02146]GTEVPSVPEHGRK.D	Specific	C20(Carbamidomethyl / 57.0215)	N6(NGlycan / 1913.677)	869	HexNAc(4)Hex(5)NeuAc(1)	1.7e-05	1819.14	5455.41	3	56.6567	75921
NS-1	P01023	>sp|P01023|A2MG_HUMAN Alpha-2-macroglobulin OS=Homo sapiens OX=9606 GN=A2M PE=1 SV=3	K.SLGNVN[+1872.65048]FTVSAEALESQELC[+57.02146]GTEVPSVPEHGRK.D	Specific	C20(Carbamidomethyl / 57.0215)	N6(NGlycan / 1872.6505)	869	HexNAc(3)Hex(6)NeuAc(1)	8.3e-19	1354.6	5415.37	4	56.9414	76339
NS-1	P01023	>sp|P01023|A2MG_HUMAN Alpha-2-macroglobulin OS=Homo sapiens OX=9606 GN=A2M PE=1 SV=3	K.SLGNVN[+1872.65048]FTVSAEALESQELC[+57.02146]GTEVPSVPEHGRK.D	Specific	C20(Carbamidomethyl / 57.0215)	N6(NGlycan / 1872.6505)	869	HexNAc(3)Hex(6)NeuAc(1)	7.5e-19	1083.68	5414.38	5	56.7111	75998
NS-1	P01023	>sp|P01023|A2MG_HUMAN Alpha-2-macroglobulin OS=Homo sapiens OX=9606 GN=A2M PE=1 SV=3	K.SLGNVN[+1872.65048]FTVSAEALESQELC[+57.02146]GTEVPSVPEHGRK.D	Specific	C20(Carbamidomethyl / 57.0215)	N6(NGlycan / 1872.6505)	869	HexNAc(3)Hex(6)NeuAc(1)	4.7e-19	1354.35	5414.38	4	56.7037	75986
NS-1	P01023	>sp|P01023|A2MG_HUMAN Alpha-2-macroglobulin OS=Homo sapiens OX=9606 GN=A2M PE=1 SV=3	K.SLGNVN[+1872.65048]FTVSAEALESQELC[+57.02146]GTEVPSVPEHGRK.D	Specific	C20(Carbamidomethyl / 57.0215)	N6(NGlycan / 1872.6505)	869	HexNAc(3)Hex(6)NeuAc(1)	3.1e-18	1354.35	5414.37	4	56.9218	76308
NS-1	P01023	>sp|P01023|A2MG_HUMAN Alpha-2-macroglobulin OS=Homo sapiens OX=9606 GN=A2M PE=1 SV=3	K.SLGNVN[+1872.65048]FTVSAEALESQELC[+57.02146]GTEVPSVPEHGRK.D	Specific	C20(Carbamidomethyl / 57.0215)	N6(NGlycan / 1872.6505)	869	HexNAc(3)Hex(6)NeuAc(1)	7.9e-17	1083.68	5414.37	5	56.955	76354
NS-1	P01023	>sp|P01023|A2MG_HUMAN Alpha-2-macroglobulin OS=Homo sapiens OX=9606 GN=A2M PE=1 SV=3	K.SLGNVN[+1872.65048]FTVSAEALESQELC[+57.02146]GTEVPSVPEHGRK.D	Specific	C20(Carbamidomethyl / 57.0215)	N6(NGlycan / 1872.6505)	869	HexNAc(3)Hex(6)NeuAc(1)	3.1e-16	1354.35	5414.37	4	57.1306	76606
NS-1	P01023	>sp|P01023|A2MG_HUMAN Alpha-2-macroglobulin OS=Homo sapiens OX=9606 GN=A2M PE=1 SV=3	K.SLGNVN[+1872.65048]FTVSAEALESQELC[+57.02146]GTEVPSVPEHGRK.D	Specific	C20(Carbamidomethyl / 57.0215)	N6(NGlycan / 1872.6505)	869	HexNAc(3)Hex(6)NeuAc(1)	1.3e-12	1083.48	5413.37	5	56.923	76310
NS-1	P01023	>sp|P01023|A2MG_HUMAN Alpha-2-macroglobulin OS=Homo sapiens OX=9606 GN=A2M PE=1 SV=3	K.SLGNVN[+1872.65048]FTVSAEALESQELC[+57.02146]GTEVPSVPEHGRK.D	Specific	C20(Carbamidomethyl / 57.0215)	N6(NGlycan / 1872.6505)	869	HexNAc(3)Hex(6)NeuAc(1)	1.6e-09	1083.68	5414.38	5	57.1337	76611
NS-1	P01023	>sp|P01023|A2MG_HUMAN Alpha-2-macroglobulin OS=Homo sapiens OX=9606 GN=A2M PE=1 SV=3	K.SLGNVN[+1872.65048]FTVSAEALESQELC[+57.02146]GTEVPSVPEHGRK.D	Specific	C20(Carbamidomethyl / 57.0215)	N6(NGlycan / 1872.6505)	869	HexNAc(3)Hex(6)NeuAc(1)	1.1e-08	903.237	5414.38	6	56.8128	76147
NS-1	P01023	>sp|P01023|A2MG_HUMAN Alpha-2-macroglobulin OS=Homo sapiens OX=9606 GN=A2M PE=1 SV=3	K.SLGNVN[+1872.65048]FTVSAEALESQELC[+57.02146]GTEVPSVPEHGRK.D	Specific	C20(Carbamidomethyl / 57.0215)	N6(NGlycan / 1872.6505)	869	HexNAc(3)Hex(6)NeuAc(1)	1.1e-08	903.236	5414.38	6	56.7695	76085
NS-1	P01023	>sp|P01023|A2MG_HUMAN Alpha-2-macroglobulin OS=Homo sapiens OX=9606 GN=A2M PE=1 SV=3	K.SLGNVN[+1872.65048]FTVSAEALESQELC[+57.02146]GTEVPSVPEHGRK.D	Specific	C20(Carbamidomethyl / 57.0215)	N6(NGlycan / 1872.6505)	869	HexNAc(3)Hex(6)NeuAc(1)	2.8e-07	1354.1	5413.36	4	57.3133	76873
NS-1	P01023	>sp|P01023|A2MG_HUMAN Alpha-2-macroglobulin OS=Homo sapiens OX=9606 GN=A2M PE=1 SV=3	K.SLGNVN[+1872.65048]FTVSAEALESQELC[+57.02146]GTEVPSVPEHGRK.D	Specific	C20(Carbamidomethyl / 57.0215)	N6(NGlycan / 1872.6505)	869	HexNAc(3)Hex(6)NeuAc(1)	5.8e-06	1354.6	5415.36	4	58.0238	77911
NS-1	P01023	>sp|P01023|A2MG_HUMAN Alpha-2-macroglobulin OS=Homo sapiens OX=9606 GN=A2M PE=1 SV=3	K.SLGNVN[+1913.67702]FTVSAEALESQELC[+57.02146]GTEVPSVPEHGR.K	Specific	C20(Carbamidomethyl / 57.0215)	N6(NGlycan / 1913.677)	869	HexNAc(4)Hex(5)NeuAc(1)	2.5e-07	1332.33	5326.3	4	59.714	80376
NS-1	P01023	>sp|P01023|A2MG_HUMAN Alpha-2-macroglobulin OS=Homo sapiens OX=9606 GN=A2M PE=1 SV=3	K.SLGNVN[+1913.67702]FTVSAEALESQELC[+57.02146]GTEVPSVPEHGR.K	Specific	C20(Carbamidomethyl / 57.0215)	N6(NGlycan / 1913.677)	869	HexNAc(4)Hex(5)NeuAc(1)	3.4e-07	1332.33	5326.3	4	59.9055	80656
NS-1	P01023	>sp|P01023|A2MG_HUMAN Alpha-2-macroglobulin OS=Homo sapiens OX=9606 GN=A2M PE=1 SV=3	K.SLGNVN[+1751.62420]FTVSAEALESQELC[+57.02146]GTEVPSVPEHGRK.D	Specific	C20(Carbamidomethyl / 57.0215)	N6(NGlycan / 1751.6242)	869	HexNAc(4)Hex(4)NeuAc(1)	3.1e-19	1324.09	5293.34	4	57.2179	76739
NS-1	P01023	>sp|P01023|A2MG_HUMAN Alpha-2-macroglobulin OS=Homo sapiens OX=9606 GN=A2M PE=1 SV=3	K.SLGNVN[+1751.62420]FTVSAEALESQELC[+57.02146]GTEVPSVPEHGRK.D	Specific	C20(Carbamidomethyl / 57.0215)	N6(NGlycan / 1751.6242)	869	HexNAc(4)Hex(4)NeuAc(1)	8.3e-18	1324.09	5293.34	4	56.9968	76415
NS-1	P01023	>sp|P01023|A2MG_HUMAN Alpha-2-macroglobulin OS=Homo sapiens OX=9606 GN=A2M PE=1 SV=3	K.SLGNVN[+1751.62420]FTVSAEALESQELC[+57.02146]GTEVPSVPEHGRK.D	Specific	C20(Carbamidomethyl / 57.0215)	N6(NGlycan / 1751.6242)	869	HexNAc(4)Hex(4)NeuAc(1)	7.9e-10	1059.27	5292.33	5	57.1619	76656
NS-1	P01023	>sp|P01023|A2MG_HUMAN Alpha-2-macroglobulin OS=Homo sapiens OX=9606 GN=A2M PE=1 SV=3	K.SLGNVN[+1751.62420]FTVSAEALESQELC[+57.02146]GTEVPSVPEHGRK.D	Specific	C20(Carbamidomethyl / 57.0215)	N6(NGlycan / 1751.6242)	869	HexNAc(4)Hex(4)NeuAc(1)	7.5e-12	1059.47	5293.34	5	57.1841	76685
NS-1	P01023	>sp|P01023|A2MG_HUMAN Alpha-2-macroglobulin OS=Homo sapiens OX=9606 GN=A2M PE=1 SV=3	K.SLGNVN[+1751.62420]FTVSAEALESQELC[+57.02146]GTEVPSVPEHGRK.D	Specific	C20(Carbamidomethyl / 57.0215)	N6(NGlycan / 1751.6242)	869	HexNAc(4)Hex(4)NeuAc(1)	2.9e-08	1059.47	5293.34	5	57.0054	76429
NS-1	P01023	>sp|P01023|A2MG_HUMAN Alpha-2-macroglobulin OS=Homo sapiens OX=9606 GN=A2M PE=1 SV=3	K.SLGNVN[+1751.62420]FTVSAEALESQELC[+57.02146]GTEVPSVPEHGRK.D	Specific	C20(Carbamidomethyl / 57.0215)	N6(NGlycan / 1751.6242)	869	HexNAc(4)Hex(4)NeuAc(1)	4.8e-07	1324.09	5293.34	4	57.1144	76587
NS-1	P01023	>sp|P01023|A2MG_HUMAN Alpha-2-macroglobulin OS=Homo sapiens OX=9606 GN=A2M PE=1 SV=3	K.SLGNVN[+1751.62420]FTVSAEALESQELC[+57.02146]GTEVPSVPEHGRK.D	Specific	C20(Carbamidomethyl / 57.0215)	N6(NGlycan / 1751.6242)	869	HexNAc(4)Hex(4)NeuAc(1)	7e-06	1059.68	5294.35	5	57.1162	76590
NS-1	P01023	>sp|P01023|A2MG_HUMAN Alpha-2-macroglobulin OS=Homo sapiens OX=9606 GN=A2M PE=1 SV=3	K.SLGNVN[+1872.65048]FTVSAEALESQELC[+57.02146]GTEVPSVPEHGR.K	Specific	C20(Carbamidomethyl / 57.0215)	N6(NGlycan / 1872.6505)	869	HexNAc(3)Hex(6)NeuAc(1)	5.2e-07	1322.33	5286.29	4	59.9073	80659
NS-1	P01023	>sp|P01023|A2MG_HUMAN Alpha-2-macroglobulin OS=Homo sapiens OX=9606 GN=A2M PE=1 SV=3	K.SLGNVN[+1727.61297]FTVSAEALESQELC[+57.02146]GTEVPSVPEHGRK.D	Specific	C20(Carbamidomethyl / 57.0215)	N6(NGlycan / 1727.613)	869	HexNAc(3)Hex(6)Fuc(1)	2.2e-06	1318.09	5269.34	4	54.9961	73500
NS-1	P01023	>sp|P01023|A2MG_HUMAN Alpha-2-macroglobulin OS=Homo sapiens OX=9606 GN=A2M PE=1 SV=3	K.SLGNVN[+1710.59765]FTVSAEALESQELC[+57.02146]GTEVPSVPEHGRK.D	Specific	C20(Carbamidomethyl / 57.0215)	N6(NGlycan / 1710.5977)	869	HexNAc(3)Hex(5)NeuAc(1)	3e-19	1313.84	5252.32	4	57.0818	76535
NS-1	P01023	>sp|P01023|A2MG_HUMAN Alpha-2-macroglobulin OS=Homo sapiens OX=9606 GN=A2M PE=1 SV=3	K.SLGNVN[+1710.59765]FTVSAEALESQELC[+57.02146]GTEVPSVPEHGRK.D	Specific	C20(Carbamidomethyl / 57.0215)	N6(NGlycan / 1710.5977)	869	HexNAc(3)Hex(5)NeuAc(1)	8.1e-19	1313.84	5252.33	4	56.9562	76356
NS-1	P01023	>sp|P01023|A2MG_HUMAN Alpha-2-macroglobulin OS=Homo sapiens OX=9606 GN=A2M PE=1 SV=3	K.SLGNVN[+1710.59765]FTVSAEALESQELC[+57.02146]GTEVPSVPEHGRK.D	Specific	C20(Carbamidomethyl / 57.0215)	N6(NGlycan / 1710.5977)	869	HexNAc(3)Hex(5)NeuAc(1)	7.9e-19	1051.27	5252.31	5	57.1312	76607
NS-1	P01023	>sp|P01023|A2MG_HUMAN Alpha-2-macroglobulin OS=Homo sapiens OX=9606 GN=A2M PE=1 SV=3	K.SLGNVN[+1710.59765]FTVSAEALESQELC[+57.02146]GTEVPSVPEHGRK.D	Specific	C20(Carbamidomethyl / 57.0215)	N6(NGlycan / 1710.5977)	869	HexNAc(3)Hex(5)NeuAc(1)	2.4e-17	1313.84	5252.34	4	56.9083	76286
NS-1	P01023	>sp|P01023|A2MG_HUMAN Alpha-2-macroglobulin OS=Homo sapiens OX=9606 GN=A2M PE=1 SV=3	K.SLGNVN[+1710.59765]FTVSAEALESQELC[+57.02146]GTEVPSVPEHGRK.D	Specific	C20(Carbamidomethyl / 57.0215)	N6(NGlycan / 1710.5977)	869	HexNAc(3)Hex(5)NeuAc(1)	7.9e-17	1051.27	5252.32	5	57.1175	76592
NS-1	P01023	>sp|P01023|A2MG_HUMAN Alpha-2-macroglobulin OS=Homo sapiens OX=9606 GN=A2M PE=1 SV=3	K.SLGNVN[+1710.59765]FTVSAEALESQELC[+57.02146]GTEVPSVPEHGRK.D	Specific	C20(Carbamidomethyl / 57.0215)	N6(NGlycan / 1710.5977)	869	HexNAc(3)Hex(5)NeuAc(1)	7.5e-16	1051.27	5252.32	5	57.0664	76516
NS-1	P01023	>sp|P01023|A2MG_HUMAN Alpha-2-macroglobulin OS=Homo sapiens OX=9606 GN=A2M PE=1 SV=3	K.SLGNVN[+1710.59765]FTVSAEALESQELC[+57.02146]GTEVPSVPEHGRK.D	Specific	C20(Carbamidomethyl / 57.0215)	N6(NGlycan / 1710.5977)	869	HexNAc(3)Hex(5)NeuAc(1)	1.2e-15	1051.07	5251.32	5	56.9101	76289
NS-1	P01023	>sp|P01023|A2MG_HUMAN Alpha-2-macroglobulin OS=Homo sapiens OX=9606 GN=A2M PE=1 SV=3	K.SLGNVN[+1710.59765]FTVSAEALESQELC[+57.02146]GTEVPSVPEHGRK.D	Specific	C20(Carbamidomethyl / 57.0215)	N6(NGlycan / 1710.5977)	869	HexNAc(3)Hex(5)NeuAc(1)	3e-15	1313.84	5252.32	4	57.1681	76666
NS-1	P01023	>sp|P01023|A2MG_HUMAN Alpha-2-macroglobulin OS=Homo sapiens OX=9606 GN=A2M PE=1 SV=3	K.SLGNVN[+1710.59765]FTVSAEALESQELC[+57.02146]GTEVPSVPEHGRK.D	Specific	C20(Carbamidomethyl / 57.0215)	N6(NGlycan / 1710.5977)	869	HexNAc(3)Hex(5)NeuAc(1)	1.8e-09	1313.58	5251.31	4	57.2142	76733
NS-1	P01023	>sp|P01023|A2MG_HUMAN Alpha-2-macroglobulin OS=Homo sapiens OX=9606 GN=A2M PE=1 SV=3	K.SLGNVN[+1710.59765]FTVSAEALESQELC[+57.02146]GTEVPSVPEHGRK.D	Specific	C20(Carbamidomethyl / 57.0215)	N6(NGlycan / 1710.5977)	869	HexNAc(3)Hex(5)NeuAc(1)	8.8e-08	1313.84	5252.33	4	57.0646	76514
NS-1	P01023	>sp|P01023|A2MG_HUMAN Alpha-2-macroglobulin OS=Homo sapiens OX=9606 GN=A2M PE=1 SV=3	K.SLGNVN[+1710.59765]FTVSAEALESQELC[+57.02146]GTEVPSVPEHGRK.D	Specific	C20(Carbamidomethyl / 57.0215)	N6(NGlycan / 1710.5977)	869	HexNAc(3)Hex(5)NeuAc(1)	4.9e-07	1051.27	5252.31	5	57.1656	76662
NS-1	P01023	>sp|P01023|A2MG_HUMAN Alpha-2-macroglobulin OS=Homo sapiens OX=9606 GN=A2M PE=1 SV=3	K.SLGNVN[+1622.58161]FTVSAEALESQELC[+57.02146]GTEVPSVPEHGRK.D	Specific	C20(Carbamidomethyl / 57.0215)	N6(NGlycan / 1622.5816)	869	HexNAc(4)Hex(5)	3e-18	1291.83	5164.31	4	54.8786	73333
NS-1	P01023	>sp|P01023|A2MG_HUMAN Alpha-2-macroglobulin OS=Homo sapiens OX=9606 GN=A2M PE=1 SV=3	K.SLGNVN[+1622.58161]FTVSAEALESQELC[+57.02146]GTEVPSVPEHGRK.D	Specific	C20(Carbamidomethyl / 57.0215)	N6(NGlycan / 1622.5816)	869	HexNAc(4)Hex(5)	9.6e-13	1291.83	5164.31	4	54.9523	73437
NS-1	P01023	>sp|P01023|A2MG_HUMAN Alpha-2-macroglobulin OS=Homo sapiens OX=9606 GN=A2M PE=1 SV=3	K.SLGNVN[+1622.58161]FTVSAEALESQELC[+57.02146]GTEVPSVPEHGRK.D	Specific	C20(Carbamidomethyl / 57.0215)	N6(NGlycan / 1622.5816)	869	HexNAc(4)Hex(5)	7.5e-12	1033.67	5164.3	5	54.9406	73418
NS-1	P01023	>sp|P01023|A2MG_HUMAN Alpha-2-macroglobulin OS=Homo sapiens OX=9606 GN=A2M PE=1 SV=3	K.SLGNVN[+1622.58161]FTVSAEALESQELC[+57.02146]GTEVPSVPEHGRK.D	Specific	C20(Carbamidomethyl / 57.0215)	N6(NGlycan / 1622.5816)	869	HexNAc(4)Hex(5)	6.7e-08	1033.67	5164.31	5	54.8399	73271
NS-1	P01023	>sp|P01023|A2MG_HUMAN Alpha-2-macroglobulin OS=Homo sapiens OX=9606 GN=A2M PE=1 SV=3	K.SLGNVN[+1710.59765]FTVSAEALESQELC[+57.02146]GTEVPSVPEHGR.K	Specific	C20(Carbamidomethyl / 57.0215)	N6(NGlycan / 1710.5977)	869	HexNAc(3)Hex(5)NeuAc(1)	1.7e-07	1281.56	5123.22	4	60.084	80922
NS-1	P01023	>sp|P01023|A2MG_HUMAN Alpha-2-macroglobulin OS=Homo sapiens OX=9606 GN=A2M PE=1 SV=3	K.SLGNVN[+1581.55506]FTVSAEALESQELC[+57.02146]GTEVPSVPEHGRK.D	Specific	C20(Carbamidomethyl / 57.0215)	N6(NGlycan / 1581.5551)	869	HexNAc(3)Hex(6)	3e-21	1281.58	5123.28	4	55.0176	73534
NS-1	P01023	>sp|P01023|A2MG_HUMAN Alpha-2-macroglobulin OS=Homo sapiens OX=9606 GN=A2M PE=1 SV=3	K.SLGNVN[+1581.55506]FTVSAEALESQELC[+57.02146]GTEVPSVPEHGRK.D	Specific	C20(Carbamidomethyl / 57.0215)	N6(NGlycan / 1581.5551)	869	HexNAc(3)Hex(6)	3e-20	1281.57	5123.28	4	54.9418	73420
NS-1	P01023	>sp|P01023|A2MG_HUMAN Alpha-2-macroglobulin OS=Homo sapiens OX=9606 GN=A2M PE=1 SV=3	K.SLGNVN[+1581.55506]FTVSAEALESQELC[+57.02146]GTEVPSVPEHGRK.D	Specific	C20(Carbamidomethyl / 57.0215)	N6(NGlycan / 1581.5551)	869	HexNAc(3)Hex(6)	7.9e-12	1281.33	5122.28	4	55.142	73713
NS-1	P01023	>sp|P01023|A2MG_HUMAN Alpha-2-macroglobulin OS=Homo sapiens OX=9606 GN=A2M PE=1 SV=3	K.SLGNVN[+1548.54483]FTVSAEALESQELC[+57.02146]GTEVPSVPEHGRK.D	Specific	C20(Carbamidomethyl / 57.0215)	N6(NGlycan / 1548.5448)	869	HexNAc(3)Hex(4)NeuAc(1)	3e-21	1273.32	5090.27	4	57.3606	76942
NS-1	P01023	>sp|P01023|A2MG_HUMAN Alpha-2-macroglobulin OS=Homo sapiens OX=9606 GN=A2M PE=1 SV=3	K.SLGNVN[+1548.54483]FTVSAEALESQELC[+57.02146]GTEVPSVPEHGRK.D	Specific	C20(Carbamidomethyl / 57.0215)	N6(NGlycan / 1548.5448)	869	HexNAc(3)Hex(4)NeuAc(1)	5.2e-19	1273.07	5089.26	4	57.1859	76688
NS-1	P01023	>sp|P01023|A2MG_HUMAN Alpha-2-macroglobulin OS=Homo sapiens OX=9606 GN=A2M PE=1 SV=3	K.SLGNVN[+1548.54483]FTVSAEALESQELC[+57.02146]GTEVPSVPEHGRK.D	Specific	C20(Carbamidomethyl / 57.0215)	N6(NGlycan / 1548.5448)	869	HexNAc(3)Hex(4)NeuAc(1)	1.2e-16	1018.86	5090.27	5	57.269	76808
NS-1	P01023	>sp|P01023|A2MG_HUMAN Alpha-2-macroglobulin OS=Homo sapiens OX=9606 GN=A2M PE=1 SV=3	K.SLGNVN[+1548.54483]FTVSAEALESQELC[+57.02146]GTEVPSVPEHGRK.D	Specific	C20(Carbamidomethyl / 57.0215)	N6(NGlycan / 1548.5448)	869	HexNAc(3)Hex(4)NeuAc(1)	8.3e-14	1273.32	5090.26	4	57.5658	77243
NS-1	P01023	>sp|P01023|A2MG_HUMAN Alpha-2-macroglobulin OS=Homo sapiens OX=9606 GN=A2M PE=1 SV=3	K.SLGNVN[+1548.54483]FTVSAEALESQELC[+57.02146]GTEVPSVPEHGRK.D	Specific	C20(Carbamidomethyl / 57.0215)	N6(NGlycan / 1548.5448)	869	HexNAc(3)Hex(4)NeuAc(1)	6.2e-08	1018.66	5089.27	5	57.4651	77096
NS-1	P01023	>sp|P01023|A2MG_HUMAN Alpha-2-macroglobulin OS=Homo sapiens OX=9606 GN=A2M PE=1 SV=3	K.SLGNVN[+1540.52851]FTVSAEALESQELC[+57.02146]GTEVPSVPEHGRK.D	Specific	C20(Carbamidomethyl / 57.0215)	N6(NGlycan / 1540.5285)	869	HexNAc(2)Hex(7)	3e-17	1271.32	5082.25	4	54.99	73490
NS-1	P01023	>sp|P01023|A2MG_HUMAN Alpha-2-macroglobulin OS=Homo sapiens OX=9606 GN=A2M PE=1 SV=3	K.SLGNVN[+1540.52851]FTVSAEALESQELC[+57.02146]GTEVPSVPEHGRK.D	Specific	C20(Carbamidomethyl / 57.0215)	N6(NGlycan / 1540.5285)	869	HexNAc(2)Hex(7)	1.2e-14	1271.32	5082.27	4	54.9081	73374
NS-1	P01023	>sp|P01023|A2MG_HUMAN Alpha-2-macroglobulin OS=Homo sapiens OX=9606 GN=A2M PE=1 SV=3	K.SLGNVN[+1460.52878]FTVSAEALESQELC[+57.02146]GTEVPSVPEHGRK.D	Specific	C20(Carbamidomethyl / 57.0215)	N6(NGlycan / 1460.5288)	869	HexNAc(4)Hex(4)	3.1e-13	1251.32	5002.25	4	55.2443	73863
NS-1	P01023	>sp|P01023|A2MG_HUMAN Alpha-2-macroglobulin OS=Homo sapiens OX=9606 GN=A2M PE=1 SV=3	K.SLGNVN[+1581.55506]FTVSAEALESQELC[+57.02146]GTEVPSVPEHGR.K	Specific	C20(Carbamidomethyl / 57.0215)	N6(NGlycan / 1581.5551)	869	HexNAc(3)Hex(6)	5.5e-07	1249.55	4995.17	4	57.9216	77764
NS-1	P01023	>sp|P01023|A2MG_HUMAN Alpha-2-macroglobulin OS=Homo sapiens OX=9606 GN=A2M PE=1 SV=3	K.SLGNVN[+1419.50224]FTVSAEALESQELC[+57.02146]GTEVPSVPEHGRK.D	Specific	C20(Carbamidomethyl / 57.0215)	N6(NGlycan / 1419.5022)	869	HexNAc(3)Hex(5)	5.2e-17	1240.81	4960.22	4	55.2412	73858
NS-1	P01023	>sp|P01023|A2MG_HUMAN Alpha-2-macroglobulin OS=Homo sapiens OX=9606 GN=A2M PE=1 SV=3	K.SLGNVN[+1378.47569]FTVSAEALESQELC[+57.02146]GTEVPSVPEHGRK.D	Specific	C20(Carbamidomethyl / 57.0215)	N6(NGlycan / 1378.4757)	869	HexNAc(2)Hex(6)	4.7e-23	1230.81	4920.2	4	55.0084	73520
NS-1	P01023	>sp|P01023|A2MG_HUMAN Alpha-2-macroglobulin OS=Homo sapiens OX=9606 GN=A2M PE=1 SV=3	K.SLGNVN[+1378.47569]FTVSAEALESQELC[+57.02146]GTEVPSVPEHGRK.D	Specific	C20(Carbamidomethyl / 57.0215)	N6(NGlycan / 1378.4757)	869	HexNAc(2)Hex(6)	4.7e-22	1230.81	4920.2	4	55.1906	73784
NS-1	P01023	>sp|P01023|A2MG_HUMAN Alpha-2-macroglobulin OS=Homo sapiens OX=9606 GN=A2M PE=1 SV=3	K.SLGNVN[+1378.47569]FTVSAEALESQELC[+57.02146]GTEVPSVPEHGRK.D	Specific	C20(Carbamidomethyl / 57.0215)	N6(NGlycan / 1378.4757)	869	HexNAc(2)Hex(6)	2e-11	984.848	4920.21	5	55.0508	73581
NS-1	P01023	>sp|P01023|A2MG_HUMAN Alpha-2-macroglobulin OS=Homo sapiens OX=9606 GN=A2M PE=1 SV=3	K.SLGNVN[+1378.47569]FTVSAEALESQELC[+57.02146]GTEVPSVPEHGRK.D	Specific	C20(Carbamidomethyl / 57.0215)	N6(NGlycan / 1378.4757)	869	HexNAc(2)Hex(6)	1.5e-07	1230.55	4919.19	4	54.9744	73472
NS-1	P01023	>sp|P01023|A2MG_HUMAN Alpha-2-macroglobulin OS=Homo sapiens OX=9606 GN=A2M PE=1 SV=3	K.SLGNVN[+1419.50224]FTVSAEALESQELC[+57.02146]GTEVPSVPEHGR.K	Specific	C20(Carbamidomethyl / 57.0215)	N6(NGlycan / 1419.5022)	869	HexNAc(3)Hex(5)	7.1e-07	1209.04	4833.14	4	58.131	78069
NS-1	P01023	>sp|P01023|A2MG_HUMAN Alpha-2-macroglobulin OS=Homo sapiens OX=9606 GN=A2M PE=1 SV=3	K.SLGNVN[+1257.44941]FTVSAEALESQELC[+57.02146]GTEVPSVPEHGRK.D	Specific	C20(Carbamidomethyl / 57.0215)	N6(NGlycan / 1257.4494)	869	HexNAc(3)Hex(4)	2e-11	960.44	4798.17	5	55.4593	74180
NS-1	P01023	>sp|P01023|A2MG_HUMAN Alpha-2-macroglobulin OS=Homo sapiens OX=9606 GN=A2M PE=1 SV=3	K.SLGNVN[+1257.44941]FTVSAEALESQELC[+57.02146]GTEVPSVPEHGRK.D	Specific	C20(Carbamidomethyl / 57.0215)	N6(NGlycan / 1257.4494)	869	HexNAc(3)Hex(4)	1e-06	1200.55	4799.17	4	55.4451	74157
NS-1	P01023	>sp|P01023|A2MG_HUMAN Alpha-2-macroglobulin OS=Homo sapiens OX=9606 GN=A2M PE=1 SV=3	K.SLGNVN[+1257.44941]FTVSAEALESQELC[+57.02146]GTEVPSVPEHGRK.D	Specific	C20(Carbamidomethyl / 57.0215)	N6(NGlycan / 1257.4494)	869	HexNAc(3)Hex(4)	1e-06	960.64	4799.17	5	55.4175	74120
NS-1	P01023	>sp|P01023|A2MG_HUMAN Alpha-2-macroglobulin OS=Homo sapiens OX=9606 GN=A2M PE=1 SV=3	K.SLGNVN[+1216.42286]FTVSAEALESQELC[+57.02146]GTEVPSVPEHGRK.D	Specific	C20(Carbamidomethyl / 57.0215)	N6(NGlycan / 1216.4229)	869	HexNAc(2)Hex(5)	3.1e-24	1190.29	4758.14	4	55.2906	73930
NS-1	P01023	>sp|P01023|A2MG_HUMAN Alpha-2-macroglobulin OS=Homo sapiens OX=9606 GN=A2M PE=1 SV=3	K.SLGNVN[+1216.42286]FTVSAEALESQELC[+57.02146]GTEVPSVPEHGRK.D	Specific	C20(Carbamidomethyl / 57.0215)	N6(NGlycan / 1216.4229)	869	HexNAc(2)Hex(5)	1.2e-22	952.436	4758.15	5	55.2918	73932
NS-1	P01023	>sp|P01023|A2MG_HUMAN Alpha-2-macroglobulin OS=Homo sapiens OX=9606 GN=A2M PE=1 SV=3	K.SLGNVN[+1216.42286]FTVSAEALESQELC[+57.02146]GTEVPSVPEHGRK.D	Specific	C20(Carbamidomethyl / 57.0215)	N6(NGlycan / 1216.4229)	869	HexNAc(2)Hex(5)	1.3e-22	952.233	4757.14	5	55.1113	73671
NS-1	P01023	>sp|P01023|A2MG_HUMAN Alpha-2-macroglobulin OS=Homo sapiens OX=9606 GN=A2M PE=1 SV=3	K.SLGNVN[+1216.42286]FTVSAEALESQELC[+57.02146]GTEVPSVPEHGRK.D	Specific	C20(Carbamidomethyl / 57.0215)	N6(NGlycan / 1216.4229)	869	HexNAc(2)Hex(5)	5.2e-21	1190.04	4757.14	4	55.0923	73640
NS-1	P01023	>sp|P01023|A2MG_HUMAN Alpha-2-macroglobulin OS=Homo sapiens OX=9606 GN=A2M PE=1 SV=3	K.SLGNVN[+1216.42286]FTVSAEALESQELC[+57.02146]GTEVPSVPEHGRK.D	Specific	C20(Carbamidomethyl / 57.0215)	N6(NGlycan / 1216.4229)	869	HexNAc(2)Hex(5)	3.1e-18	1190.29	4758.14	4	55.5164	74265
NS-1	P01023	>sp|P01023|A2MG_HUMAN Alpha-2-macroglobulin OS=Homo sapiens OX=9606 GN=A2M PE=1 SV=3	K.SLGNVN[+1216.42286]FTVSAEALESQELC[+57.02146]GTEVPSVPEHGRK.D	Specific	C20(Carbamidomethyl / 57.0215)	N6(NGlycan / 1216.4229)	869	HexNAc(2)Hex(5)	3.1e-17	1190.29	4758.14	4	55.5468	74306
NS-1	P01023	>sp|P01023|A2MG_HUMAN Alpha-2-macroglobulin OS=Homo sapiens OX=9606 GN=A2M PE=1 SV=3	K.SLGNVN[+1216.42286]FTVSAEALESQELC[+57.02146]GTEVPSVPEHGRK.D	Specific	C20(Carbamidomethyl / 57.0215)	N6(NGlycan / 1216.4229)	869	HexNAc(2)Hex(5)	8.6e-16	1586.39	4757.14	3	55.1451	73718
NS-1	P01023	>sp|P01023|A2MG_HUMAN Alpha-2-macroglobulin OS=Homo sapiens OX=9606 GN=A2M PE=1 SV=3	K.SLGNVN[+1216.42286]FTVSAEALESQELC[+57.02146]GTEVPSVPEHGRK.D	Specific	C20(Carbamidomethyl / 57.0215)	N6(NGlycan / 1216.4229)	869	HexNAc(2)Hex(5)	1.4e-13	1190.54	4759.14	4	56.1175	75140
NS-1	P01023	>sp|P01023|A2MG_HUMAN Alpha-2-macroglobulin OS=Homo sapiens OX=9606 GN=A2M PE=1 SV=3	K.SLGNVN[+1216.42286]FTVSAEALESQELC[+57.02146]GTEVPSVPEHGRK.D	Specific	C20(Carbamidomethyl / 57.0215)	N6(NGlycan / 1216.4229)	869	HexNAc(2)Hex(5)	2.1e-11	1190.29	4758.13	4	56.3036	75407
NS-1	P01023	>sp|P01023|A2MG_HUMAN Alpha-2-macroglobulin OS=Homo sapiens OX=9606 GN=A2M PE=1 SV=3	K.SLGNVN[+1216.42286]FTVSAEALESQELC[+57.02146]GTEVPSVPEHGRK.D	Specific	C20(Carbamidomethyl / 57.0215)	N6(NGlycan / 1216.4229)	869	HexNAc(2)Hex(5)	5.5e-12	1586.72	4758.14	3	55.3478	74015
NS-1	P01023	>sp|P01023|A2MG_HUMAN Alpha-2-macroglobulin OS=Homo sapiens OX=9606 GN=A2M PE=1 SV=3	K.SLGNVN[+1216.42286]FTVSAEALESQELC[+57.02146]GTEVPSVPEHGRK.D	Specific	C20(Carbamidomethyl / 57.0215)	N6(NGlycan / 1216.4229)	869	HexNAc(2)Hex(5)	1.4e-10	1190.04	4757.13	4	55.6054	74393
NS-1	P01023	>sp|P01023|A2MG_HUMAN Alpha-2-macroglobulin OS=Homo sapiens OX=9606 GN=A2M PE=1 SV=3	K.SLGNVN[+1216.42286]FTVSAEALESQELC[+57.02146]GTEVPSVPEHGRK.D	Specific	C20(Carbamidomethyl / 57.0215)	N6(NGlycan / 1216.4229)	869	HexNAc(2)Hex(5)	1.1e-07	1190.29	4758.14	4	55.7687	74631
NS-1	P01023	>sp|P01023|A2MG_HUMAN Alpha-2-macroglobulin OS=Homo sapiens OX=9606 GN=A2M PE=1 SV=3	K.SLGNVN[+1216.42286]FTVSAEALESQELC[+57.02146]GTEVPSVPEHGRK.D	Specific	C20(Carbamidomethyl / 57.0215)	N6(NGlycan / 1216.4229)	869	HexNAc(2)Hex(5)	8.2e-07	1190.29	4758.14	4	56.576	75806
NS-1	P01023	>sp|P01023|A2MG_HUMAN Alpha-2-macroglobulin OS=Homo sapiens OX=9606 GN=A2M PE=1 SV=3	K.SLGNVN[+1216.42286]FTVSAEALESQELC[+57.02146]GTEVPSVPEHGRK.D	Specific	C20(Carbamidomethyl / 57.0215)	N6(NGlycan / 1216.4229)	869	HexNAc(2)Hex(5)	9e-06	1190.55	4759.17	4	56.724	76019
NS-1	P01023	>sp|P01023|A2MG_HUMAN Alpha-2-macroglobulin OS=Homo sapiens OX=9606 GN=A2M PE=1 SV=3	K.SLGNVN[+1216.42286]FTVSAEALESQELC[+57.02146]GTEVPSVPEHGRK.D	Specific	C20(Carbamidomethyl / 57.0215)	N6(NGlycan / 1216.4229)	869	HexNAc(2)Hex(5)	1.6e-05	1190.04	4757.15	4	55.8194	74705
NS-1	P01023	>sp|P01023|A2MG_HUMAN Alpha-2-macroglobulin OS=Homo sapiens OX=9606 GN=A2M PE=1 SV=3	K.SLGNVN[+1216.42286]FTVSAEALESQELC[+57.02146]GTEVPSVPEHGR.K	Specific	C20(Carbamidomethyl / 57.0215)	N6(NGlycan / 1216.4229)	869	HexNAc(2)Hex(5)	4.1e-27	1158.27	4630.05	4	58.2671	78266
NS-1	P01023	>sp|P01023|A2MG_HUMAN Alpha-2-macroglobulin OS=Homo sapiens OX=9606 GN=A2M PE=1 SV=3	K.SLGNVN[+1216.42286]FTVSAEALESQELC[+57.02146]GTEVPSVPEHGR.K	Specific	C20(Carbamidomethyl / 57.0215)	N6(NGlycan / 1216.4229)	869	HexNAc(2)Hex(5)	4.1e-26	1158.27	4630.05	4	58.0706	77979
NS-1	P01023	>sp|P01023|A2MG_HUMAN Alpha-2-macroglobulin OS=Homo sapiens OX=9606 GN=A2M PE=1 SV=3	K.SLGNVN[+1216.42286]FTVSAEALESQELC[+57.02146]GTEVPSVPEHGR.K	Specific	C20(Carbamidomethyl / 57.0215)	N6(NGlycan / 1216.4229)	869	HexNAc(2)Hex(5)	1.7e-19	1544.02	4630.05	3	58.0736	77984
NS-1	P01023	>sp|P01023|A2MG_HUMAN Alpha-2-macroglobulin OS=Homo sapiens OX=9606 GN=A2M PE=1 SV=3	K.SLGNVN[+1216.42286]FTVSAEALESQELC[+57.02146]GTEVPSVPEHGR.K	Specific	C20(Carbamidomethyl / 57.0215)	N6(NGlycan / 1216.4229)	869	HexNAc(2)Hex(5)	2.3e-09	1544.03	4630.07	3	58.2696	78270
NS-1	P01023	>sp|P01023|A2MG_HUMAN Alpha-2-macroglobulin OS=Homo sapiens OX=9606 GN=A2M PE=1 SV=3	K.SLGNVN[+1216.42286]FTVSAEALESQELC[+57.02146]GTEVPSVPEHGR.K	Specific	C20(Carbamidomethyl / 57.0215)	N6(NGlycan / 1216.4229)	869	HexNAc(2)Hex(5)	0.00093	1158.27	4630.05	4	58.2534	78251
NS-1	P01023	>sp|P01023|A2MG_HUMAN Alpha-2-macroglobulin OS=Homo sapiens OX=9606 GN=A2M PE=1 SV=3	L.GNVN[+1444.53387]FTVSAEALESQELC[+57.02146]GTEVPSVPEHGRK.D	NRagged	C18(Carbamidomethyl / 57.0215)	N4(NGlycan / 1444.5339)	869	HexNAc(4)Hex(3)Fuc(1)	1.3e-06	1197.04	4785.14	4	55.4021	74095
NS-1	P01023	>sp|P01023|A2MG_HUMAN Alpha-2-macroglobulin OS=Homo sapiens OX=9606 GN=A2M PE=1 SV=3	V.N[+1913.67702]FTVSAEALESQELC[+57.02146]GTEVPSVPEHGRK.D	NRagged	C15(Carbamidomethyl / 57.0215)	N1(NGlycan / 1913.677)	869	HexNAc(4)Hex(5)NeuAc(1)	1.5e-05	1247.05	4985.2	4	55.1009	73654
NS-1	P01023	>sp|P01023|A2MG_HUMAN Alpha-2-macroglobulin OS=Homo sapiens OX=9606 GN=A2M PE=1 SV=3	R.TEVSSNHVLIYLDKVSN[+2204.77244]QTLSLFFTVLQDVPVRDLKPAIVK.V	Specific		N17(NGlycan / 2204.7724)	1424	HexNAc(4)Hex(5)NeuAc(2)	4e-08	1367.27	6832.34	5	97.3761	134951
NS-1	P01023	>sp|P01023|A2MG_HUMAN Alpha-2-macroglobulin OS=Homo sapiens OX=9606 GN=A2M PE=1 SV=3	R.TEVSSNHVLIYLDKVSN[+2205.79284]QTLSLFFTVLQDVPVR.D	Specific		N17(NGlycan / 2205.7928)	1424	HexNAc(4)Hex(5)Fuc(2)NeuAc(1)	2.6e-06	1492.71	5967.84	4	98.5827	136698
NS-1	P01023	>sp|P01023|A2MG_HUMAN Alpha-2-macroglobulin OS=Homo sapiens OX=9606 GN=A2M PE=1 SV=3	K.VSN[+2204.77244]QTLSLFFTVLQDVPVRDLKPAIVK.V	Specific		N3(NGlycan / 2204.7724)	1424	HexNAc(4)Hex(5)NeuAc(2)	2.4e-07	1047.31	5232.51	5	86.6182	119527
NS-1	P01023	>sp|P01023|A2MG_HUMAN Alpha-2-macroglobulin OS=Homo sapiens OX=9606 GN=A2M PE=1 SV=3	K.VSN[+2204.77244]QTLSLFFTVLQDVPVRDLKPAIVK.V	Specific		N3(NGlycan / 2204.7724)	1424	HexNAc(4)Hex(5)NeuAc(2)	7.4e-08	1308.88	5232.5	4	86.569	119455
NS-1	P01023	>sp|P01023|A2MG_HUMAN Alpha-2-macroglobulin OS=Homo sapiens OX=9606 GN=A2M PE=1 SV=3	K.VSN[+2059.73493]QTLSLFFTVLQDVPVRDLKPAIVK.V	Specific		N3(NGlycan / 2059.7349)	1424	HexNAc(4)Hex(5)Fuc(1)NeuAc(1)	2.8e-06	1272.37	5086.45	4	83.1469	114498
NS-1	P01023	>sp|P01023|A2MG_HUMAN Alpha-2-macroglobulin OS=Homo sapiens OX=9606 GN=A2M PE=1 SV=3	K.VSN[+2204.77244]QTLSLFFTVLQDVPVR.D	Specific		N3(NGlycan / 2204.7724)	1424	HexNAc(4)Hex(5)NeuAc(2)	1.5e-07	1456.32	4366.94	3	90.3156	124846
NS-1	P01023	>sp|P01023|A2MG_HUMAN Alpha-2-macroglobulin OS=Homo sapiens OX=9606 GN=A2M PE=1 SV=3	K.VSN[+2204.77244]QTLSLFFTVLQDVPVR.D	Specific		N3(NGlycan / 2204.7724)	1424	HexNAc(4)Hex(5)NeuAc(2)	4.5e-08	1456.65	4367.95	3	90.5241	125130
NS-1	P01023	>sp|P01023|A2MG_HUMAN Alpha-2-macroglobulin OS=Homo sapiens OX=9606 GN=A2M PE=1 SV=3	K.VSN[+2204.77244]QTLSLFFTVLQDVPVR.D	Specific		N3(NGlycan / 2204.7724)	1424	HexNAc(4)Hex(5)NeuAc(2)	5.1e-07	1456.65	4367.95	3	90.3292	124859
NS-1	P01023	>sp|P01023|A2MG_HUMAN Alpha-2-macroglobulin OS=Homo sapiens OX=9606 GN=A2M PE=1 SV=3	K.VSN[+2059.73493]QTLSLFFTVLQDVPVR.D	Specific		N3(NGlycan / 2059.7349)	1424	HexNAc(4)Hex(5)Fuc(1)NeuAc(1)	4.3e-10	1408.31	4222.93	3	86.6677	119599
NS-1	P01023	>sp|P01023|A2MG_HUMAN Alpha-2-macroglobulin OS=Homo sapiens OX=9606 GN=A2M PE=1 SV=3	K.VSN[+2059.73493]QTLSLFFTVLQDVPVR.D	Specific		N3(NGlycan / 2059.7349)	1424	HexNAc(4)Hex(5)Fuc(1)NeuAc(1)	2e-07	1056.49	4222.92	4	86.6683	119600
NS-1	P01023	>sp|P01023|A2MG_HUMAN Alpha-2-macroglobulin OS=Homo sapiens OX=9606 GN=A2M PE=1 SV=3	K.VSN[+2059.73493]QTLSLFFTVLQDVPVR.D	Specific		N3(NGlycan / 2059.7349)	1424	HexNAc(4)Hex(5)Fuc(1)NeuAc(1)	8.2e-07	1408.31	4222.93	3	87.0723	120185
NS-1	P01023	>sp|P01023|A2MG_HUMAN Alpha-2-macroglobulin OS=Homo sapiens OX=9606 GN=A2M PE=1 SV=3	K.VSN[+2059.73493]QTLSLFFTVLQDVPVR.D	Specific		N3(NGlycan / 2059.7349)	1424	HexNAc(4)Hex(5)Fuc(1)NeuAc(1)	2.2e-06	1408.31	4222.93	3	86.8707	119893
NS-1	P01023	>sp|P01023|A2MG_HUMAN Alpha-2-macroglobulin OS=Homo sapiens OX=9606 GN=A2M PE=1 SV=3	K.VSN[+1913.67702]QTLSLFFTVLQDVPVR.D	Specific		N3(NGlycan / 1913.677)	1424	HexNAc(4)Hex(5)NeuAc(1)	4.8e-06	1359.63	4076.88	3	86.769	119744
NS-1	P01023	>sp|P01023|A2MG_HUMAN Alpha-2-macroglobulin OS=Homo sapiens OX=9606 GN=A2M PE=1 SV=3	K.VSN[+1913.67702]QTLSLFFTVLQDVPVR.D	Specific		N3(NGlycan / 1913.677)	1424	HexNAc(4)Hex(5)NeuAc(1)	2.5e-06	1359.63	4076.88	3	86.7239	119679
NS-1	P00738	>sp|P00738|HPT_HUMAN Haptoglobin OS=Homo sapiens OX=9606 GN=HP PE=1 SV=1	R.ILGGHLDAKGSFPWQAKMVSHHN[+2204.77244]LTTGATLINEQWLLTTAK.N	Specific		N23(NGlycan / 2204.7724)	184	HexNAc(4)Hex(5)NeuAc(2)	2.1e-12	1115.86	6690.12	6	62.4992	84436
NS-1	P00738	>sp|P00738|HPT_HUMAN Haptoglobin OS=Homo sapiens OX=9606 GN=HP PE=1 SV=1	R.ILGGHLDAKGSFPWQAKMVSHHN[+2204.77244]LTTGATLINEQWLLTTAK.N	Specific		N23(NGlycan / 2204.7724)	184	HexNAc(4)Hex(5)NeuAc(2)	5.1e-08	1338.63	6689.13	5	62.5486	84508
NS-1	P00738	>sp|P00738|HPT_HUMAN Haptoglobin OS=Homo sapiens OX=9606 GN=HP PE=1 SV=1	R.ILGGHLDAKGSFPWQAKMVSHHN[+2204.77244]LTTGATLINEQWLLTTAK.N	Specific		N23(NGlycan / 2204.7724)	184	HexNAc(4)Hex(5)NeuAc(2)	7e-08	956.596	6690.13	7	62.5535	84516
NS-1	P00738	>sp|P00738|HPT_HUMAN Haptoglobin OS=Homo sapiens OX=9606 GN=HP PE=1 SV=1	K.GSFPWQAKM[+15.99492]VSHHN[+2350.83035]LTTGATLINEQWLLTTAK.N	Specific		M9(Oxidation / 15.9949); N14(NGlycan / 2350.8304)	184	HexNAc(4)Hex(5)Fuc(1)NeuAc(2)	3.5e-06	1190.34	5947.66	5	63.7576	86270
NS-1	P00738	>sp|P00738|HPT_HUMAN Haptoglobin OS=Homo sapiens OX=9606 GN=HP PE=1 SV=1	K.GSFPWQAKM[+15.99492]VSHHN[+2204.77244]LTTGATLINEQWLLTTAK.N	Specific		M9(Oxidation / 15.9949); N14(NGlycan / 2204.7724)	184	HexNAc(4)Hex(5)NeuAc(2)	2e-07	1161.13	5801.61	5	61.5934	83116
NS-1	P00738	>sp|P00738|HPT_HUMAN Haptoglobin OS=Homo sapiens OX=9606 GN=HP PE=1 SV=1	K.GSFPWQAKMVSHHN[+2204.77244]LTTGATLINEQWLLTTAK.N	Specific		N14(NGlycan / 2204.7724)	184	HexNAc(4)Hex(5)NeuAc(2)	6.1e-11	1157.93	5785.6	5	64.1669	86867
NS-1	P00738	>sp|P00738|HPT_HUMAN Haptoglobin OS=Homo sapiens OX=9606 GN=HP PE=1 SV=1	K.GSFPWQAKMVSHHN[+2075.72985]LTTGATLINEQWLLTTAK.N	Specific		N14(NGlycan / 2075.7298)	184	HexNAc(4)Hex(6)NeuAc(1)	1.4e-07	1132.12	5656.56	5	61.3818	82814
NS-1	P00738	>sp|P00738|HPT_HUMAN Haptoglobin OS=Homo sapiens OX=9606 GN=HP PE=1 SV=1	K.GSFPWQAKMVSHHN[+1913.67702]LTTGATLINEQWLLTTAK.N	Specific		N14(NGlycan / 1913.677)	184	HexNAc(4)Hex(5)NeuAc(1)	1.1e-07	1099.51	5493.5	5	61.8466	83487
NS-1	P00738	>sp|P00738|HPT_HUMAN Haptoglobin OS=Homo sapiens OX=9606 GN=HP PE=1 SV=1	A.KMVSHHN[+2204.77244]LTTGATLINEQWLLTTAK.N	NRagged		N7(NGlycan / 2204.7724)	184	HexNAc(4)Hex(5)NeuAc(2)	1.3e-07	1003.26	5012.25	5	54.4947	72767
NS-1	P00738	>sp|P00738|HPT_HUMAN Haptoglobin OS=Homo sapiens OX=9606 GN=HP PE=1 SV=1	K.M[+15.99492]VSHHN[+3067.11548]LTTGATLINEQWLLTTAK.N	Specific		M1(Oxidation / 15.9949); N6(NGlycan / 3067.1155)	184	HexNAc(8)Hex(8)Fuc(1)	1.8e-06	1153.51	5763.53	5	56.9464	76347
NS-1	P00738	>sp|P00738|HPT_HUMAN Haptoglobin OS=Homo sapiens OX=9606 GN=HP PE=1 SV=1	K.M[+15.99492]VSHHN[+3007.05796]LTTGATLINEQWLLTTAK.N	Specific		M1(Oxidation / 15.9949); N6(NGlycan / 3007.058)	184	HexNAc(5)Hex(6)Fuc(1)NeuAc(3)	2.5e-07	1426.12	5701.44	4	59.1256	79519
NS-1	P00738	>sp|P00738|HPT_HUMAN Haptoglobin OS=Homo sapiens OX=9606 GN=HP PE=1 SV=1	K.M[+15.99492]VSHHN[+3007.05796]LTTGATLINEQWLLTTAK.N	Specific		M1(Oxidation / 15.9949); N6(NGlycan / 3007.058)	184	HexNAc(5)Hex(6)Fuc(1)NeuAc(3)	1.9e-06	1426.37	5702.44	4	59.0307	79381
NS-1	P00738	>sp|P00738|HPT_HUMAN Haptoglobin OS=Homo sapiens OX=9606 GN=HP PE=1 SV=1	K.MVSHHN[+3007.05796]LTTGATLINEQWLLTTAK.N	Specific		N6(NGlycan / 3007.058)	184	HexNAc(5)Hex(6)Fuc(1)NeuAc(3)	5.5e-09	1422.37	5686.45	4	59.8514	80576
NS-1	P00738	>sp|P00738|HPT_HUMAN Haptoglobin OS=Homo sapiens OX=9606 GN=HP PE=1 SV=1	K.MVSHHN[+3007.05796]LTTGATLINEQWLLTTAK.N	Specific		N6(NGlycan / 3007.058)	184	HexNAc(5)Hex(6)Fuc(1)NeuAc(3)	2.5e-08	1422.37	5686.45	4	59.6653	80305
NS-1	P00738	>sp|P00738|HPT_HUMAN Haptoglobin OS=Homo sapiens OX=9606 GN=HP PE=1 SV=1	K.MVSHHN[+3007.05796]LTTGATLINEQWLLTTAK.N	Specific		N6(NGlycan / 3007.058)	184	HexNAc(5)Hex(6)Fuc(1)NeuAc(3)	5.5e-08	1422.37	5686.44	4	60.0827	80920
NS-1	P00738	>sp|P00738|HPT_HUMAN Haptoglobin OS=Homo sapiens OX=9606 GN=HP PE=1 SV=1	K.MVSHHN[+3007.05796]LTTGATLINEQWLLTTAK.N	Specific		N6(NGlycan / 3007.058)	184	HexNAc(5)Hex(6)Fuc(1)NeuAc(3)	3.8e-07	1138.1	5686.45	5	59.9601	80737
NS-1	P00738	>sp|P00738|HPT_HUMAN Haptoglobin OS=Homo sapiens OX=9606 GN=HP PE=1 SV=1	K.MVSHHN[+3007.05796]LTTGATLINEQWLLTTAK.N	Specific		N6(NGlycan / 3007.058)	184	HexNAc(5)Hex(6)Fuc(1)NeuAc(3)	1.7e-06	1422.37	5686.45	4	59.9804	80769
NS-1	P00738	>sp|P00738|HPT_HUMAN Haptoglobin OS=Homo sapiens OX=9606 GN=HP PE=1 SV=1	K.M[+15.99492]VSHHN[+2861.00005]LTTGATLINEQWLLTTAK.N	Specific		M1(Oxidation / 15.9949); N6(NGlycan / 2861.0001)	184	HexNAc(5)Hex(6)NeuAc(3)	1e-07	1389.85	5556.38	4	59.2081	79644
NS-1	P00738	>sp|P00738|HPT_HUMAN Haptoglobin OS=Homo sapiens OX=9606 GN=HP PE=1 SV=1	K.MVSHHN[+2861.00005]LTTGATLINEQWLLTTAK.N	Specific		N6(NGlycan / 2861.0001)	184	HexNAc(5)Hex(6)NeuAc(3)	2.6e-10	1385.85	5540.39	4	60.1857	81065
NS-1	P00738	>sp|P00738|HPT_HUMAN Haptoglobin OS=Homo sapiens OX=9606 GN=HP PE=1 SV=1	K.MVSHHN[+2861.00005]LTTGATLINEQWLLTTAK.N	Specific		N6(NGlycan / 2861.0001)	184	HexNAc(5)Hex(6)NeuAc(3)	1.2e-08	1385.85	5540.39	4	60.0028	80798
NS-1	P00738	>sp|P00738|HPT_HUMAN Haptoglobin OS=Homo sapiens OX=9606 GN=HP PE=1 SV=1	K.MVSHHN[+2861.00005]LTTGATLINEQWLLTTAK.N	Specific		N6(NGlycan / 2861.0001)	184	HexNAc(5)Hex(6)NeuAc(3)	5.5e-08	1385.85	5540.38	4	59.7891	80490
NS-1	P00738	>sp|P00738|HPT_HUMAN Haptoglobin OS=Homo sapiens OX=9606 GN=HP PE=1 SV=1	K.MVSHHN[+2861.00005]LTTGATLINEQWLLTTAK.N	Specific		N6(NGlycan / 2861.0001)	184	HexNAc(5)Hex(6)NeuAc(3)	1e-07	1385.85	5540.39	4	60.1756	81056
NS-1	P00738	>sp|P00738|HPT_HUMAN Haptoglobin OS=Homo sapiens OX=9606 GN=HP PE=1 SV=1	K.MVSHHN[+2861.00005]LTTGATLINEQWLLTTAK.N	Specific		N6(NGlycan / 2861.0001)	184	HexNAc(5)Hex(6)NeuAc(3)	2.6e-07	1108.88	5540.39	5	60.1893	81071
NS-1	P00738	>sp|P00738|HPT_HUMAN Haptoglobin OS=Homo sapiens OX=9606 GN=HP PE=1 SV=1	K.MVSHHN[+2861.00005]LTTGATLINEQWLLTTAK.N	Specific		N6(NGlycan / 2861.0001)	184	HexNAc(5)Hex(6)NeuAc(3)	8.5e-08	1385.85	5540.38	4	59.9768	80764
NS-1	P00738	>sp|P00738|HPT_HUMAN Haptoglobin OS=Homo sapiens OX=9606 GN=HP PE=1 SV=1	K.MVSHHN[+2861.00005]LTTGATLINEQWLLTTAK.N	Specific		N6(NGlycan / 2861.0001)	184	HexNAc(5)Hex(6)NeuAc(3)	6.2e-07	1108.88	5540.39	5	60.0766	80910
NS-1	P00738	>sp|P00738|HPT_HUMAN Haptoglobin OS=Homo sapiens OX=9606 GN=HP PE=1 SV=1	K.MVSHHN[+2861.00005]LTTGATLINEQWLLTTAK.N	Specific		N6(NGlycan / 2861.0001)	184	HexNAc(5)Hex(6)NeuAc(3)	1e-06	1108.68	5539.39	5	59.9896	80784
NS-1	P00738	>sp|P00738|HPT_HUMAN Haptoglobin OS=Homo sapiens OX=9606 GN=HP PE=1 SV=1	K.MVSHHN[+2861.00005]LTTGATLINEQWLLTTAK.N	Specific		N6(NGlycan / 2861.0001)	184	HexNAc(5)Hex(6)NeuAc(3)	1.3e-06	1108.68	5539.39	5	60.1214	80975
NS-1	P00738	>sp|P00738|HPT_HUMAN Haptoglobin OS=Homo sapiens OX=9606 GN=HP PE=1 SV=1	K.MVSHHN[+2861.00005]LTTGATLINEQWLLTTAK.N	Specific		N6(NGlycan / 2861.0001)	184	HexNAc(5)Hex(6)NeuAc(3)	1.2e-06	1385.85	5540.39	4	60.0993	80940
NS-1	P00738	>sp|P00738|HPT_HUMAN Haptoglobin OS=Homo sapiens OX=9606 GN=HP PE=1 SV=1	K.MVSHHN[+2861.00005]LTTGATLINEQWLLTTAK.N	Specific		N6(NGlycan / 2861.0001)	184	HexNAc(5)Hex(6)NeuAc(3)	5e-06	1385.85	5540.4	4	60.441	81439
NS-1	P00738	>sp|P00738|HPT_HUMAN Haptoglobin OS=Homo sapiens OX=9606 GN=HP PE=1 SV=1	K.MVSHHN[+2715.96255]LTTGATLINEQWLLTTAK.N	Specific		N6(NGlycan / 2715.9625)	184	HexNAc(5)Hex(6)Fuc(1)NeuAc(2)	3.8e-08	1349.85	5396.36	4	57.1187	76594
NS-1	P00738	>sp|P00738|HPT_HUMAN Haptoglobin OS=Homo sapiens OX=9606 GN=HP PE=1 SV=1	K.MVSHHN[+2715.96255]LTTGATLINEQWLLTTAK.N	Specific		N6(NGlycan / 2715.9625)	184	HexNAc(5)Hex(6)Fuc(1)NeuAc(2)	5.5e-08	1349.59	5395.35	4	57.3102	76868
NS-1	P00738	>sp|P00738|HPT_HUMAN Haptoglobin OS=Homo sapiens OX=9606 GN=HP PE=1 SV=1	K.MVSHHN[+2586.91995]LTTGATLINEQWLLTTAK.N	Specific		N6(NGlycan / 2586.92)	184	HexNAc(5)Hex(7)Fuc(1)NeuAc(1)	3e-07	1317.34	5266.33	4	57.4289	77045
NS-1	P00738	>sp|P00738|HPT_HUMAN Haptoglobin OS=Homo sapiens OX=9606 GN=HP PE=1 SV=1	K.M[+15.99492]VSHHN[+2569.90464]LTTGATLINEQWLLTTAK.N	Specific		M1(Oxidation / 15.9949); N6(NGlycan / 2569.9046)	184	HexNAc(5)Hex(6)NeuAc(2)	3.6e-08	1317.08	5265.3	4	56.8048	76134
NS-1	P00738	>sp|P00738|HPT_HUMAN Haptoglobin OS=Homo sapiens OX=9606 GN=HP PE=1 SV=1	K.MVSHHN[+2569.90464]LTTGATLINEQWLLTTAK.N	Specific		N6(NGlycan / 2569.9046)	184	HexNAc(5)Hex(6)NeuAc(2)	2.3e-12	1313.08	5249.29	4	57.4608	77089
NS-1	P00738	>sp|P00738|HPT_HUMAN Haptoglobin OS=Homo sapiens OX=9606 GN=HP PE=1 SV=1	K.MVSHHN[+2569.90464]LTTGATLINEQWLLTTAK.N	Specific		N6(NGlycan / 2569.9046)	184	HexNAc(5)Hex(6)NeuAc(2)	1.4e-08	1313.08	5249.3	4	57.2591	76798
NS-1	P00738	>sp|P00738|HPT_HUMAN Haptoglobin OS=Homo sapiens OX=9606 GN=HP PE=1 SV=1	K.MVSHHN[+2569.90464]LTTGATLINEQWLLTTAK.N	Specific		N6(NGlycan / 2569.9046)	184	HexNAc(5)Hex(6)NeuAc(2)	2.4e-07	1750.1	5248.3	3	57.4184	77028
NS-1	P00738	>sp|P00738|HPT_HUMAN Haptoglobin OS=Homo sapiens OX=9606 GN=HP PE=1 SV=1	K.MVSHHN[+2569.90464]LTTGATLINEQWLLTTAK.N	Specific		N6(NGlycan / 2569.9046)	184	HexNAc(5)Hex(6)NeuAc(2)	2e-07	1313.08	5249.3	4	57.2671	76805
NS-1	P00738	>sp|P00738|HPT_HUMAN Haptoglobin OS=Homo sapiens OX=9606 GN=HP PE=1 SV=1	K.MVSHHN[+2569.90464]LTTGATLINEQWLLTTAK.N	Specific		N6(NGlycan / 2569.9046)	184	HexNAc(5)Hex(6)NeuAc(2)	5.9e-07	1313.08	5249.3	4	57.4129	77019
NS-1	P00738	>sp|P00738|HPT_HUMAN Haptoglobin OS=Homo sapiens OX=9606 GN=HP PE=1 SV=1	K.MVSHHN[+2424.86713]LTTGATLINEQWLLTTAK.N	Specific		N6(NGlycan / 2424.8671)	184	HexNAc(5)Hex(6)Fuc(1)NeuAc(1)	3.6e-08	1276.82	5104.26	4	54.9912	73492
NS-1	P00738	>sp|P00738|HPT_HUMAN Haptoglobin OS=Homo sapiens OX=9606 GN=HP PE=1 SV=1	K.MVSHHN[+2407.85181]LTTGATLINEQWLLTTAK.N	Specific		N6(NGlycan / 2407.8518)	184	HexNAc(5)Hex(5)NeuAc(2)	1.3e-06	1272.32	5086.25	4	57.8185	77613
NS-1	P00738	>sp|P00738|HPT_HUMAN Haptoglobin OS=Homo sapiens OX=9606 GN=HP PE=1 SV=1	K.M[+15.99492]VSHHN[+2350.83035]LTTGATLINEQWLLTTAK.N	Specific		M1(Oxidation / 15.9949); N6(NGlycan / 2350.8304)	184	HexNAc(4)Hex(5)Fuc(1)NeuAc(2)	1e-07	1262.31	5046.21	4	56.8527	76204
NS-1	P00738	>sp|P00738|HPT_HUMAN Haptoglobin OS=Homo sapiens OX=9606 GN=HP PE=1 SV=1	K.M[+15.99492]VSHHN[+2350.83035]LTTGATLINEQWLLTTAK.N	Specific		M1(Oxidation / 15.9949); N6(NGlycan / 2350.8304)	184	HexNAc(4)Hex(5)Fuc(1)NeuAc(2)	8.7e-08	1262.31	5046.21	4	57.1429	76626
NS-1	P00738	>sp|P00738|HPT_HUMAN Haptoglobin OS=Homo sapiens OX=9606 GN=HP PE=1 SV=1	K.M[+15.99492]VSHHN[+2350.83035]LTTGATLINEQWLLTTAK.N	Specific		M1(Oxidation / 15.9949); N6(NGlycan / 2350.8304)	184	HexNAc(4)Hex(5)Fuc(1)NeuAc(2)	1.9e-07	1262.31	5046.22	4	57.0947	76556
NS-1	P00738	>sp|P00738|HPT_HUMAN Haptoglobin OS=Homo sapiens OX=9606 GN=HP PE=1 SV=1	K.M[+15.99492]VSHHN[+2350.83035]LTTGATLINEQWLLTTAK.N	Specific		M1(Oxidation / 15.9949); N6(NGlycan / 2350.8304)	184	HexNAc(4)Hex(5)Fuc(1)NeuAc(2)	7.2e-07	1262.06	5045.21	4	57.0682	76519
NS-1	P00738	>sp|P00738|HPT_HUMAN Haptoglobin OS=Homo sapiens OX=9606 GN=HP PE=1 SV=1	K.MVSHHN[+2350.83035]LTTGATLINEQWLLTTAK.N	Specific		N6(NGlycan / 2350.8304)	184	HexNAc(4)Hex(5)Fuc(1)NeuAc(2)	2.6e-11	1258.31	5030.22	4	57.4123	77018
NS-1	P00738	>sp|P00738|HPT_HUMAN Haptoglobin OS=Homo sapiens OX=9606 GN=HP PE=1 SV=1	K.MVSHHN[+2350.83035]LTTGATLINEQWLLTTAK.N	Specific		N6(NGlycan / 2350.8304)	184	HexNAc(4)Hex(5)Fuc(1)NeuAc(2)	8.7e-09	1258.31	5030.22	4	57.8654	77681
NS-1	P00738	>sp|P00738|HPT_HUMAN Haptoglobin OS=Homo sapiens OX=9606 GN=HP PE=1 SV=1	K.MVSHHN[+2350.83035]LTTGATLINEQWLLTTAK.N	Specific		N6(NGlycan / 2350.8304)	184	HexNAc(4)Hex(5)Fuc(1)NeuAc(2)	2.4e-08	1258.31	5030.22	4	57.6644	77387
NS-1	P00738	>sp|P00738|HPT_HUMAN Haptoglobin OS=Homo sapiens OX=9606 GN=HP PE=1 SV=1	K.MVSHHN[+2350.83035]LTTGATLINEQWLLTTAK.N	Specific		N6(NGlycan / 2350.8304)	184	HexNAc(4)Hex(5)Fuc(1)NeuAc(2)	1.2e-07	1258.31	5030.23	4	58.1292	78066
NS-1	P00738	>sp|P00738|HPT_HUMAN Haptoglobin OS=Homo sapiens OX=9606 GN=HP PE=1 SV=1	K.MVSHHN[+2350.83035]LTTGATLINEQWLLTTAK.N	Specific		N6(NGlycan / 2350.8304)	184	HexNAc(4)Hex(5)Fuc(1)NeuAc(2)	9.7e-08	1258.31	5030.22	4	58.0675	77974
NS-1	P00738	>sp|P00738|HPT_HUMAN Haptoglobin OS=Homo sapiens OX=9606 GN=HP PE=1 SV=1	K.MVSHHN[+2350.83035]LTTGATLINEQWLLTTAK.N	Specific		N6(NGlycan / 2350.8304)	184	HexNAc(4)Hex(5)Fuc(1)NeuAc(2)	6.7e-07	1677.41	5030.23	3	57.462	77091
NS-1	P00738	>sp|P00738|HPT_HUMAN Haptoglobin OS=Homo sapiens OX=9606 GN=HP PE=1 SV=1	K.MVSHHN[+2350.83035]LTTGATLINEQWLLTTAK.N	Specific		N6(NGlycan / 2350.8304)	184	HexNAc(4)Hex(5)Fuc(1)NeuAc(2)	8.1e-08	1258.31	5030.22	4	57.8722	77692
NS-1	P00738	>sp|P00738|HPT_HUMAN Haptoglobin OS=Homo sapiens OX=9606 GN=HP PE=1 SV=1	K.MVSHHN[+2350.83035]LTTGATLINEQWLLTTAK.N	Specific		N6(NGlycan / 2350.8304)	184	HexNAc(4)Hex(5)Fuc(1)NeuAc(2)	1e-05	1006.65	5029.23	5	57.4639	77094
NS-1	P00738	>sp|P00738|HPT_HUMAN Haptoglobin OS=Homo sapiens OX=9606 GN=HP PE=1 SV=1	K.M[+15.99492]VSHHN[+2278.80922]LTTGATLINEQWLLTTAK.N	Specific		M1(Oxidation / 15.9949); N6(NGlycan / 2278.8092)	184	HexNAc(5)Hex(6)NeuAc(1)	1.5e-07	1244.3	4974.19	4	54.3994	72628
NS-1	P00738	>sp|P00738|HPT_HUMAN Haptoglobin OS=Homo sapiens OX=9606 GN=HP PE=1 SV=1	K.MVSHHN[+2278.80922]LTTGATLINEQWLLTTAK.N	Specific		N6(NGlycan / 2278.8092)	184	HexNAc(5)Hex(6)NeuAc(1)	2e-11	1240.31	4958.2	4	55.0379	73560
NS-1	P00738	>sp|P00738|HPT_HUMAN Haptoglobin OS=Homo sapiens OX=9606 GN=HP PE=1 SV=1	K.MVSHHN[+2278.80922]LTTGATLINEQWLLTTAK.N	Specific		N6(NGlycan / 2278.8092)	184	HexNAc(5)Hex(6)NeuAc(1)	4e-08	1240.31	4958.21	4	54.9937	73496
NS-1	P00738	>sp|P00738|HPT_HUMAN Haptoglobin OS=Homo sapiens OX=9606 GN=HP PE=1 SV=1	K.MVSHHN[+2278.80922]LTTGATLINEQWLLTTAK.N	Specific		N6(NGlycan / 2278.8092)	184	HexNAc(5)Hex(6)NeuAc(1)	2.3e-07	1653.41	4958.21	3	55.0428	73568
NS-1	P00738	>sp|P00738|HPT_HUMAN Haptoglobin OS=Homo sapiens OX=9606 GN=HP PE=1 SV=1	K.MVSHHN[+2262.81431]LTTGATLINEQWLLTTAK.N	Specific		N6(NGlycan / 2262.8143)	184	HexNAc(5)Hex(5)Fuc(1)NeuAc(1)	2.5e-06	1236.05	4941.19	4	57.4688	77102
NS-1	P00738	>sp|P00738|HPT_HUMAN Haptoglobin OS=Homo sapiens OX=9606 GN=HP PE=1 SV=1	K.MVSHHN[+2246.81939]LTTGATLINEQWLLTTAK.N	Specific		N6(NGlycan / 2246.8194)	184	HexNAc(5)Hex(4)Fuc(2)NeuAc(1)	1.1e-06	1232.55	4927.17	4	58.1341	78074
NS-1	P00738	>sp|P00738|HPT_HUMAN Haptoglobin OS=Homo sapiens OX=9606 GN=HP PE=1 SV=1	K.MVSHHN[+2245.79899]LTTGATLINEQWLLTTAK.N	Specific		N6(NGlycan / 2245.799)	184	HexNAc(5)Hex(4)NeuAc(2)	1.2e-05	1642.39	4925.16	3	57.7697	77542
NS-1	P00738	>sp|P00738|HPT_HUMAN Haptoglobin OS=Homo sapiens OX=9606 GN=HP PE=1 SV=1	K.M[+15.99492]VSHHN[+2221.78776]LTTGATLINEQWLLTTAK.N	Specific		M1(Oxidation / 15.9949); N6(NGlycan / 2221.7878)	184	HexNAc(4)Hex(6)Fuc(1)NeuAc(1)	4.7e-07	1230.05	4917.16	4	57.0474	76486
NS-1	P00738	>sp|P00738|HPT_HUMAN Haptoglobin OS=Homo sapiens OX=9606 GN=HP PE=1 SV=1	K.M[+15.99492]VSHHN[+2205.79284]LTTGATLINEQWLLTTAK.N	Specific		M1(Oxidation / 15.9949); N6(NGlycan / 2205.7928)	184	HexNAc(4)Hex(5)Fuc(2)NeuAc(1)	3.4e-07	1634.06	4900.18	3	57.312	76871
NS-1	P00738	>sp|P00738|HPT_HUMAN Haptoglobin OS=Homo sapiens OX=9606 GN=HP PE=1 SV=1	K.M[+15.99492]VSHHN[+2205.79284]LTTGATLINEQWLLTTAK.N	Specific		M1(Oxidation / 15.9949); N6(NGlycan / 2205.7928)	184	HexNAc(4)Hex(5)Fuc(2)NeuAc(1)	2.5e-06	1226.29	4902.14	4	58.3813	78435
NS-1	P00738	>sp|P00738|HPT_HUMAN Haptoglobin OS=Homo sapiens OX=9606 GN=HP PE=1 SV=1	K.MVSHHN[+2221.78776]LTTGATLINEQWLLTTAK.N	Specific		N6(NGlycan / 2221.7878)	184	HexNAc(4)Hex(6)Fuc(1)NeuAc(1)	2e-07	1225.79	4900.15	4	57.766	77536
NS-1	P00738	>sp|P00738|HPT_HUMAN Haptoglobin OS=Homo sapiens OX=9606 GN=HP PE=1 SV=1	K.MVSHHN[+2221.78776]LTTGATLINEQWLLTTAK.N	Specific		N6(NGlycan / 2221.7878)	184	HexNAc(4)Hex(6)Fuc(1)NeuAc(1)	7.7e-07	1225.79	4900.15	4	57.9664	77826
NS-1	P00738	>sp|P00738|HPT_HUMAN Haptoglobin OS=Homo sapiens OX=9606 GN=HP PE=1 SV=1	K.MVSHHN[+2221.78776]LTTGATLINEQWLLTTAK.N	Specific		N6(NGlycan / 2221.7878)	184	HexNAc(4)Hex(6)Fuc(1)NeuAc(1)	8.9e-07	1225.8	4900.16	4	57.5645	77241
NS-1	P00738	>sp|P00738|HPT_HUMAN Haptoglobin OS=Homo sapiens OX=9606 GN=HP PE=1 SV=1	K.MVSHHN[+2221.78776]LTTGATLINEQWLLTTAK.N	Specific		N6(NGlycan / 2221.7878)	184	HexNAc(4)Hex(6)Fuc(1)NeuAc(1)	3.4e-07	1634.06	4900.18	3	57.525	77185
NS-1	P00738	>sp|P00738|HPT_HUMAN Haptoglobin OS=Homo sapiens OX=9606 GN=HP PE=1 SV=1	K.MVSHHN[+2221.78776]LTTGATLINEQWLLTTAK.N	Specific		N6(NGlycan / 2221.7878)	184	HexNAc(4)Hex(6)Fuc(1)NeuAc(1)	2e-06	1225.8	4900.16	4	57.7037	77450
NS-1	P00738	>sp|P00738|HPT_HUMAN Haptoglobin OS=Homo sapiens OX=9606 GN=HP PE=1 SV=1	K.M[+15.99492]VSHHN[+2204.77244]LTTGATLINEQWLLTTAK.N	Specific		M1(Oxidation / 15.9949); N6(NGlycan / 2204.7724)	184	HexNAc(4)Hex(5)NeuAc(2)	2.8e-12	1225.79	4900.16	4	56.915	76297
NS-1	P00738	>sp|P00738|HPT_HUMAN Haptoglobin OS=Homo sapiens OX=9606 GN=HP PE=1 SV=1	K.M[+15.99492]VSHHN[+2204.77244]LTTGATLINEQWLLTTAK.N	Specific		M1(Oxidation / 15.9949); N6(NGlycan / 2204.7724)	184	HexNAc(4)Hex(5)NeuAc(2)	2.4e-11	1225.79	4900.16	4	57.1785	76676
NS-1	P00738	>sp|P00738|HPT_HUMAN Haptoglobin OS=Homo sapiens OX=9606 GN=HP PE=1 SV=1	K.M[+15.99492]VSHHN[+2204.77244]LTTGATLINEQWLLTTAK.N	Specific		M1(Oxidation / 15.9949); N6(NGlycan / 2204.7724)	184	HexNAc(4)Hex(5)NeuAc(2)	2.1e-10	1225.79	4900.15	4	56.9919	76407
NS-1	P00738	>sp|P00738|HPT_HUMAN Haptoglobin OS=Homo sapiens OX=9606 GN=HP PE=1 SV=1	K.M[+15.99492]VSHHN[+2204.77244]LTTGATLINEQWLLTTAK.N	Specific		M1(Oxidation / 15.9949); N6(NGlycan / 2204.7724)	184	HexNAc(4)Hex(5)NeuAc(2)	5.7e-09	1225.8	4900.16	4	57.3612	76943
NS-1	P00738	>sp|P00738|HPT_HUMAN Haptoglobin OS=Homo sapiens OX=9606 GN=HP PE=1 SV=1	K.M[+15.99492]VSHHN[+2204.77244]LTTGATLINEQWLLTTAK.N	Specific		M1(Oxidation / 15.9949); N6(NGlycan / 2204.7724)	184	HexNAc(4)Hex(5)NeuAc(2)	1.8e-08	1634.06	4900.16	3	56.9544	76353
NS-1	P00738	>sp|P00738|HPT_HUMAN Haptoglobin OS=Homo sapiens OX=9606 GN=HP PE=1 SV=1	K.M[+15.99492]VSHHN[+2204.77244]LTTGATLINEQWLLTTAK.N	Specific		M1(Oxidation / 15.9949); N6(NGlycan / 2204.7724)	184	HexNAc(4)Hex(5)NeuAc(2)	2.1e-08	981.037	4901.16	5	56.9931	76409
NS-1	P00738	>sp|P00738|HPT_HUMAN Haptoglobin OS=Homo sapiens OX=9606 GN=HP PE=1 SV=1	K.M[+15.99492]VSHHN[+2204.77244]LTTGATLINEQWLLTTAK.N	Specific		M1(Oxidation / 15.9949); N6(NGlycan / 2204.7724)	184	HexNAc(4)Hex(5)NeuAc(2)	3e-08	1634.06	4900.16	3	57.13	76605
NS-1	P00738	>sp|P00738|HPT_HUMAN Haptoglobin OS=Homo sapiens OX=9606 GN=HP PE=1 SV=1	K.M[+15.99492]VSHHN[+2204.77244]LTTGATLINEQWLLTTAK.N	Specific		M1(Oxidation / 15.9949); N6(NGlycan / 2204.7724)	184	HexNAc(4)Hex(5)NeuAc(2)	1.7e-07	980.837	4900.16	5	57.181	76680
NS-1	P00738	>sp|P00738|HPT_HUMAN Haptoglobin OS=Homo sapiens OX=9606 GN=HP PE=1 SV=1	K.M[+15.99492]VSHHN[+2204.77244]LTTGATLINEQWLLTTAK.N	Specific		M1(Oxidation / 15.9949); N6(NGlycan / 2204.7724)	184	HexNAc(4)Hex(5)NeuAc(2)	1.7e-07	1634.06	4900.15	3	57.0288	76466
NS-1	P00738	>sp|P00738|HPT_HUMAN Haptoglobin OS=Homo sapiens OX=9606 GN=HP PE=1 SV=1	K.M[+15.99492]VSHHN[+2204.77244]LTTGATLINEQWLLTTAK.N	Specific		M1(Oxidation / 15.9949); N6(NGlycan / 2204.7724)	184	HexNAc(4)Hex(5)NeuAc(2)	7.4e-07	1225.79	4900.14	4	58.4725	78564
NS-1	P00738	>sp|P00738|HPT_HUMAN Haptoglobin OS=Homo sapiens OX=9606 GN=HP PE=1 SV=1	K.M[+15.99492]VSHHN[+2204.77244]LTTGATLINEQWLLTTAK.N	Specific		M1(Oxidation / 15.9949); N6(NGlycan / 2204.7724)	184	HexNAc(4)Hex(5)NeuAc(2)	3e-06	1225.79	4900.16	4	54.7398	73125
NS-1	P00738	>sp|P00738|HPT_HUMAN Haptoglobin OS=Homo sapiens OX=9606 GN=HP PE=1 SV=1	K.M[+15.99492]VSHHN[+2204.77244]LTTGATLINEQWLLTTAK.N	Specific		M1(Oxidation / 15.9949); N6(NGlycan / 2204.7724)	184	HexNAc(4)Hex(5)NeuAc(2)	1.1e-05	1225.55	4899.17	4	58.1685	78122
NS-1	P00738	>sp|P00738|HPT_HUMAN Haptoglobin OS=Homo sapiens OX=9606 GN=HP PE=1 SV=1	K.M[+15.99492]VSHHN[+2204.77244]LTTGATLINEQWLLTTAK.N	Specific		M1(Oxidation / 15.9949); N6(NGlycan / 2204.7724)	184	HexNAc(4)Hex(5)NeuAc(2)	6.5e-05	1226.04	4901.14	4	58.9649	79291
NS-1	P00738	>sp|P00738|HPT_HUMAN Haptoglobin OS=Homo sapiens OX=9606 GN=HP PE=1 SV=1	K.MVSHHN[+2204.77244]LTTGATLINEQWLLTTAK.N	Specific		N6(NGlycan / 2204.7724)	184	HexNAc(4)Hex(5)NeuAc(2)	4e-18	977.638	4884.16	5	57.8065	77601
NS-1	P00738	>sp|P00738|HPT_HUMAN Haptoglobin OS=Homo sapiens OX=9606 GN=HP PE=1 SV=1	K.MVSHHN[+2204.77244]LTTGATLINEQWLLTTAK.N	Specific		N6(NGlycan / 2204.7724)	184	HexNAc(4)Hex(5)NeuAc(2)	3.8e-14	977.638	4884.16	5	57.5151	77169
NS-1	P00738	>sp|P00738|HPT_HUMAN Haptoglobin OS=Homo sapiens OX=9606 GN=HP PE=1 SV=1	K.MVSHHN[+2204.77244]LTTGATLINEQWLLTTAK.N	Specific		N6(NGlycan / 2204.7724)	184	HexNAc(4)Hex(5)NeuAc(2)	4e-13	977.638	4884.16	5	57.7141	77460
NS-1	P00738	>sp|P00738|HPT_HUMAN Haptoglobin OS=Homo sapiens OX=9606 GN=HP PE=1 SV=1	K.MVSHHN[+2204.77244]LTTGATLINEQWLLTTAK.N	Specific		N6(NGlycan / 2204.7724)	184	HexNAc(4)Hex(5)NeuAc(2)	1.5e-13	1221.8	4884.17	4	58.0146	77896
NS-1	P00738	>sp|P00738|HPT_HUMAN Haptoglobin OS=Homo sapiens OX=9606 GN=HP PE=1 SV=1	K.MVSHHN[+2204.77244]LTTGATLINEQWLLTTAK.N	Specific		N6(NGlycan / 2204.7724)	184	HexNAc(4)Hex(5)NeuAc(2)	1.6e-13	1221.8	4884.16	4	57.6121	77310
NS-1	P00738	>sp|P00738|HPT_HUMAN Haptoglobin OS=Homo sapiens OX=9606 GN=HP PE=1 SV=1	K.MVSHHN[+2204.77244]LTTGATLINEQWLLTTAK.N	Specific		N6(NGlycan / 2204.7724)	184	HexNAc(4)Hex(5)NeuAc(2)	2.7e-12	1628.73	4884.16	3	57.9148	77753
NS-1	P00738	>sp|P00738|HPT_HUMAN Haptoglobin OS=Homo sapiens OX=9606 GN=HP PE=1 SV=1	K.MVSHHN[+2204.77244]LTTGATLINEQWLLTTAK.N	Specific		N6(NGlycan / 2204.7724)	184	HexNAc(4)Hex(5)NeuAc(2)	2.7e-12	1628.73	4884.16	3	57.7721	77546
NS-1	P00738	>sp|P00738|HPT_HUMAN Haptoglobin OS=Homo sapiens OX=9606 GN=HP PE=1 SV=1	K.MVSHHN[+2204.77244]LTTGATLINEQWLLTTAK.N	Specific		N6(NGlycan / 2204.7724)	184	HexNAc(4)Hex(5)NeuAc(2)	2.7e-12	1628.73	4884.17	3	58.1169	78046
NS-1	P00738	>sp|P00738|HPT_HUMAN Haptoglobin OS=Homo sapiens OX=9606 GN=HP PE=1 SV=1	K.MVSHHN[+2204.77244]LTTGATLINEQWLLTTAK.N	Specific		N6(NGlycan / 2204.7724)	184	HexNAc(4)Hex(5)NeuAc(2)	1.5e-12	1221.8	4884.16	4	58.2165	78192
NS-1	P00738	>sp|P00738|HPT_HUMAN Haptoglobin OS=Homo sapiens OX=9606 GN=HP PE=1 SV=1	K.MVSHHN[+2204.77244]LTTGATLINEQWLLTTAK.N	Specific		N6(NGlycan / 2204.7724)	184	HexNAc(4)Hex(5)NeuAc(2)	2.7e-12	1628.73	4884.16	3	57.7123	77457
NS-1	P00738	>sp|P00738|HPT_HUMAN Haptoglobin OS=Homo sapiens OX=9606 GN=HP PE=1 SV=1	K.MVSHHN[+2204.77244]LTTGATLINEQWLLTTAK.N	Specific		N6(NGlycan / 2204.7724)	184	HexNAc(4)Hex(5)NeuAc(2)	2.7e-12	1628.73	4884.16	3	57.6158	77316
NS-1	P00738	>sp|P00738|HPT_HUMAN Haptoglobin OS=Homo sapiens OX=9606 GN=HP PE=1 SV=1	K.MVSHHN[+2204.77244]LTTGATLINEQWLLTTAK.N	Specific		N6(NGlycan / 2204.7724)	184	HexNAc(4)Hex(5)NeuAc(2)	2.7e-12	1628.73	4884.16	3	57.512	77164
NS-1	P00738	>sp|P00738|HPT_HUMAN Haptoglobin OS=Homo sapiens OX=9606 GN=HP PE=1 SV=1	K.MVSHHN[+2204.77244]LTTGATLINEQWLLTTAK.N	Specific		N6(NGlycan / 2204.7724)	184	HexNAc(4)Hex(5)NeuAc(2)	2.1e-11	1221.8	4884.16	4	57.8135	77605
NS-1	P00738	>sp|P00738|HPT_HUMAN Haptoglobin OS=Homo sapiens OX=9606 GN=HP PE=1 SV=1	K.MVSHHN[+2204.77244]LTTGATLINEQWLLTTAK.N	Specific		N6(NGlycan / 2204.7724)	184	HexNAc(4)Hex(5)NeuAc(2)	2.3e-10	1221.8	4884.16	4	58.4194	78489
NS-1	P00738	>sp|P00738|HPT_HUMAN Haptoglobin OS=Homo sapiens OX=9606 GN=HP PE=1 SV=1	K.MVSHHN[+2204.77244]LTTGATLINEQWLLTTAK.N	Specific		N6(NGlycan / 2204.7724)	184	HexNAc(4)Hex(5)NeuAc(2)	5.7e-10	977.638	4884.16	5	57.916	77755
NS-1	P00738	>sp|P00738|HPT_HUMAN Haptoglobin OS=Homo sapiens OX=9606 GN=HP PE=1 SV=1	K.MVSHHN[+2204.77244]LTTGATLINEQWLLTTAK.N	Specific		N6(NGlycan / 2204.7724)	184	HexNAc(4)Hex(5)NeuAc(2)	6.7e-08	1221.79	4884.15	4	59.0583	79425
NS-1	P00738	>sp|P00738|HPT_HUMAN Haptoglobin OS=Homo sapiens OX=9606 GN=HP PE=1 SV=1	K.MVSHHN[+2204.77244]LTTGATLINEQWLLTTAK.N	Specific		N6(NGlycan / 2204.7724)	184	HexNAc(4)Hex(5)NeuAc(2)	3.9e-08	1628.73	4884.16	3	58.3239	78350
NS-1	P00738	>sp|P00738|HPT_HUMAN Haptoglobin OS=Homo sapiens OX=9606 GN=HP PE=1 SV=1	K.MVSHHN[+2204.77244]LTTGATLINEQWLLTTAK.N	Specific		N6(NGlycan / 2204.7724)	184	HexNAc(4)Hex(5)NeuAc(2)	9.1e-08	1628.73	4884.16	3	57.8141	77606
NS-1	P00738	>sp|P00738|HPT_HUMAN Haptoglobin OS=Homo sapiens OX=9606 GN=HP PE=1 SV=1	K.MVSHHN[+2204.77244]LTTGATLINEQWLLTTAK.N	Specific		N6(NGlycan / 2204.7724)	184	HexNAc(4)Hex(5)NeuAc(2)	9.1e-08	1628.73	4884.16	3	57.5621	77237
NS-1	P00738	>sp|P00738|HPT_HUMAN Haptoglobin OS=Homo sapiens OX=9606 GN=HP PE=1 SV=1	K.MVSHHN[+2204.77244]LTTGATLINEQWLLTTAK.N	Specific		N6(NGlycan / 2204.7724)	184	HexNAc(4)Hex(5)NeuAc(2)	4.3e-07	1222.04	4885.15	4	59.6634	80302
NS-1	P00738	>sp|P00738|HPT_HUMAN Haptoglobin OS=Homo sapiens OX=9606 GN=HP PE=1 SV=1	K.MVSHHN[+2204.77244]LTTGATLINEQWLLTTAK.N	Specific		N6(NGlycan / 2204.7724)	184	HexNAc(4)Hex(5)NeuAc(2)	1.7e-07	1221.79	4884.15	4	59.2692	79728
NS-1	P00738	>sp|P00738|HPT_HUMAN Haptoglobin OS=Homo sapiens OX=9606 GN=HP PE=1 SV=1	K.MVSHHN[+2204.77244]LTTGATLINEQWLLTTAK.N	Specific		N6(NGlycan / 2204.7724)	184	HexNAc(4)Hex(5)NeuAc(2)	9.1e-08	1628.73	4884.16	3	58.0663	77972
NS-1	P00738	>sp|P00738|HPT_HUMAN Haptoglobin OS=Homo sapiens OX=9606 GN=HP PE=1 SV=1	K.MVSHHN[+2204.77244]LTTGATLINEQWLLTTAK.N	Specific		N6(NGlycan / 2204.7724)	184	HexNAc(4)Hex(5)NeuAc(2)	5.7e-07	1222.04	4885.15	4	59.5051	80075
NS-1	P00738	>sp|P00738|HPT_HUMAN Haptoglobin OS=Homo sapiens OX=9606 GN=HP PE=1 SV=1	K.MVSHHN[+2204.77244]LTTGATLINEQWLLTTAK.N	Specific		N6(NGlycan / 2204.7724)	184	HexNAc(4)Hex(5)NeuAc(2)	9.4e-08	1221.8	4884.17	4	58.6221	78783
NS-1	P00738	>sp|P00738|HPT_HUMAN Haptoglobin OS=Homo sapiens OX=9606 GN=HP PE=1 SV=1	K.MVSHHN[+2204.77244]LTTGATLINEQWLLTTAK.N	Specific		N6(NGlycan / 2204.7724)	184	HexNAc(4)Hex(5)NeuAc(2)	3.9e-07	1221.79	4884.15	4	59.4732	80024
NS-1	P00738	>sp|P00738|HPT_HUMAN Haptoglobin OS=Homo sapiens OX=9606 GN=HP PE=1 SV=1	K.MVSHHN[+2204.77244]LTTGATLINEQWLLTTAK.N	Specific		N6(NGlycan / 2204.7724)	184	HexNAc(4)Hex(5)NeuAc(2)	2.1e-07	977.638	4884.16	5	58.1187	78049
NS-1	P00738	>sp|P00738|HPT_HUMAN Haptoglobin OS=Homo sapiens OX=9606 GN=HP PE=1 SV=1	K.MVSHHN[+2204.77244]LTTGATLINEQWLLTTAK.N	Specific		N6(NGlycan / 2204.7724)	184	HexNAc(4)Hex(5)NeuAc(2)	3e-07	977.639	4884.16	5	52.7747	70266
NS-1	P00738	>sp|P00738|HPT_HUMAN Haptoglobin OS=Homo sapiens OX=9606 GN=HP PE=1 SV=1	K.MVSHHN[+2204.77244]LTTGATLINEQWLLTTAK.N	Specific		N6(NGlycan / 2204.7724)	184	HexNAc(4)Hex(5)NeuAc(2)	1.2e-06	1221.79	4884.15	4	59.8907	80639
NS-1	P00738	>sp|P00738|HPT_HUMAN Haptoglobin OS=Homo sapiens OX=9606 GN=HP PE=1 SV=1	K.MVSHHN[+2204.77244]LTTGATLINEQWLLTTAK.N	Specific		N6(NGlycan / 2204.7724)	184	HexNAc(4)Hex(5)NeuAc(2)	1e-05	1629.05	4885.14	3	59.5777	80178
NS-1	P00738	>sp|P00738|HPT_HUMAN Haptoglobin OS=Homo sapiens OX=9606 GN=HP PE=1 SV=1	K.MVSHHN[+2204.77244]LTTGATLINEQWLLTTAK.N	Specific		N6(NGlycan / 2204.7724)	184	HexNAc(4)Hex(5)NeuAc(2)	2.5e-05	1221.54	4883.15	4	58.8245	79080
NS-1	P00738	>sp|P00738|HPT_HUMAN Haptoglobin OS=Homo sapiens OX=9606 GN=HP PE=1 SV=1	K.MVSHHN[+2204.77244]LTTGATLINEQWLLTTAK.N	Specific		N6(NGlycan / 2204.7724)	184	HexNAc(4)Hex(5)NeuAc(2)	0.0001	1221.55	4883.16	4	50.3972	66803
NS-1	P00738	>sp|P00738|HPT_HUMAN Haptoglobin OS=Homo sapiens OX=9606 GN=HP PE=1 SV=1	K.M[+15.99492]VSHHN[+2075.72985]LTTGATLINEQWLLTTAK.N	Specific		M1(Oxidation / 15.9949); N6(NGlycan / 2075.7298)	184	HexNAc(4)Hex(6)NeuAc(1)	1.5e-06	1193.53	4771.11	4	54.6376	72975
NS-1	P00738	>sp|P00738|HPT_HUMAN Haptoglobin OS=Homo sapiens OX=9606 GN=HP PE=1 SV=1	K.M[+15.99492]VSHHN[+2059.73493]LTTGATLINEQWLLTTAK.N	Specific		M1(Oxidation / 15.9949); N6(NGlycan / 2059.7349)	184	HexNAc(4)Hex(5)Fuc(1)NeuAc(1)	2.6e-11	1189.54	4755.12	4	54.6363	72973
NS-1	P00738	>sp|P00738|HPT_HUMAN Haptoglobin OS=Homo sapiens OX=9606 GN=HP PE=1 SV=1	K.M[+15.99492]VSHHN[+2059.73493]LTTGATLINEQWLLTTAK.N	Specific		M1(Oxidation / 15.9949); N6(NGlycan / 2059.7349)	184	HexNAc(4)Hex(5)Fuc(1)NeuAc(1)	1.2e-05	1189.53	4755.11	4	54.8417	73274
NS-1	P00738	>sp|P00738|HPT_HUMAN Haptoglobin OS=Homo sapiens OX=9606 GN=HP PE=1 SV=1	K.MVSHHN[+2059.73493]LTTGATLINEQWLLTTAK.N	Specific		N6(NGlycan / 2059.7349)	184	HexNAc(4)Hex(5)Fuc(1)NeuAc(1)	2.3e-12	1185.54	4739.13	4	55.0996	73652
NS-1	P00738	>sp|P00738|HPT_HUMAN Haptoglobin OS=Homo sapiens OX=9606 GN=HP PE=1 SV=1	K.MVSHHN[+2059.73493]LTTGATLINEQWLLTTAK.N	Specific		N6(NGlycan / 2059.7349)	184	HexNAc(4)Hex(5)Fuc(1)NeuAc(1)	8.7e-08	1185.54	4739.12	4	55.3441	74009
NS-1	P00738	>sp|P00738|HPT_HUMAN Haptoglobin OS=Homo sapiens OX=9606 GN=HP PE=1 SV=1	K.MVSHHN[+2059.73493]LTTGATLINEQWLLTTAK.N	Specific		N6(NGlycan / 2059.7349)	184	HexNAc(4)Hex(5)Fuc(1)NeuAc(1)	1.2e-06	1580.38	4739.13	3	55.1427	73714
NS-1	P00738	>sp|P00738|HPT_HUMAN Haptoglobin OS=Homo sapiens OX=9606 GN=HP PE=1 SV=1	K.MVSHHN[+2059.73493]LTTGATLINEQWLLTTAK.N	Specific		N6(NGlycan / 2059.7349)	184	HexNAc(4)Hex(5)Fuc(1)NeuAc(1)	1.4e-05	948.43	4738.12	5	55.1156	73677
NS-1	P00738	>sp|P00738|HPT_HUMAN Haptoglobin OS=Homo sapiens OX=9606 GN=HP PE=1 SV=1	K.MVSHHN[+1987.71380]LTTGATLINEQWLLTTAK.N	Specific		N6(NGlycan / 1987.7138)	184	HexNAc(5)Hex(6)	3.4e-07	1167.54	4667.12	4	52.624	70049
NS-1	P00738	>sp|P00738|HPT_HUMAN Haptoglobin OS=Homo sapiens OX=9606 GN=HP PE=1 SV=1	K.M[+15.99492]VSHHN[+1930.69234]LTTGATLINEQWLLTTAK.N	Specific		M1(Oxidation / 15.9949); N6(NGlycan / 1930.6923)	184	HexNAc(4)Hex(6)Fuc(1)	4.3e-07	1157.27	4626.07	4	54.7448	73133
NS-1	P00738	>sp|P00738|HPT_HUMAN Haptoglobin OS=Homo sapiens OX=9606 GN=HP PE=1 SV=1	K.MVSHHN[+1930.69234]LTTGATLINEQWLLTTAK.N	Specific		N6(NGlycan / 1930.6923)	184	HexNAc(4)Hex(6)Fuc(1)	8.1e-07	1153.02	4609.06	4	55.1654	73750
NS-1	P00738	>sp|P00738|HPT_HUMAN Haptoglobin OS=Homo sapiens OX=9606 GN=HP PE=1 SV=1	K.MVSHHN[+1930.69234]LTTGATLINEQWLLTTAK.N	Specific		N6(NGlycan / 1930.6923)	184	HexNAc(4)Hex(6)Fuc(1)	6.1e-07	1153.27	4610.07	4	55.6591	74472
NS-1	P00738	>sp|P00738|HPT_HUMAN Haptoglobin OS=Homo sapiens OX=9606 GN=HP PE=1 SV=1	K.MVSHHN[+1930.69234]LTTGATLINEQWLLTTAK.N	Specific		N6(NGlycan / 1930.6923)	184	HexNAc(4)Hex(6)Fuc(1)	3.8e-07	1153.52	4611.07	4	55.7558	74610
NS-1	P00738	>sp|P00738|HPT_HUMAN Haptoglobin OS=Homo sapiens OX=9606 GN=HP PE=1 SV=1	K.MVSHHN[+1930.69234]LTTGATLINEQWLLTTAK.N	Specific		N6(NGlycan / 1930.6923)	184	HexNAc(4)Hex(6)Fuc(1)	4.6e-07	1153.02	4609.07	4	55.3515	74021
NS-1	P00738	>sp|P00738|HPT_HUMAN Haptoglobin OS=Homo sapiens OX=9606 GN=HP PE=1 SV=1	K.M[+15.99492]VSHHN[+1913.67702]LTTGATLINEQWLLTTAK.N	Specific		M1(Oxidation / 15.9949); N6(NGlycan / 1913.677)	184	HexNAc(4)Hex(5)NeuAc(1)	1.6e-14	1153.02	4609.06	4	54.7355	73118
NS-1	P00738	>sp|P00738|HPT_HUMAN Haptoglobin OS=Homo sapiens OX=9606 GN=HP PE=1 SV=1	K.M[+15.99492]VSHHN[+1913.67702]LTTGATLINEQWLLTTAK.N	Specific		M1(Oxidation / 15.9949); N6(NGlycan / 1913.677)	184	HexNAc(4)Hex(5)NeuAc(1)	3.3e-12	1153.02	4609.06	4	54.7972	73210
NS-1	P00738	>sp|P00738|HPT_HUMAN Haptoglobin OS=Homo sapiens OX=9606 GN=HP PE=1 SV=1	K.M[+15.99492]VSHHN[+1913.67702]LTTGATLINEQWLLTTAK.N	Specific		M1(Oxidation / 15.9949); N6(NGlycan / 1913.677)	184	HexNAc(4)Hex(5)NeuAc(1)	1.5e-13	1153.02	4609.07	4	54.9381	73414
NS-1	P00738	>sp|P00738|HPT_HUMAN Haptoglobin OS=Homo sapiens OX=9606 GN=HP PE=1 SV=1	K.M[+15.99492]VSHHN[+1913.67702]LTTGATLINEQWLLTTAK.N	Specific		M1(Oxidation / 15.9949); N6(NGlycan / 1913.677)	184	HexNAc(4)Hex(5)NeuAc(1)	5e-11	1153.02	4609.06	4	55.139	73708
NS-1	P00738	>sp|P00738|HPT_HUMAN Haptoglobin OS=Homo sapiens OX=9606 GN=HP PE=1 SV=1	K.M[+15.99492]VSHHN[+1913.67702]LTTGATLINEQWLLTTAK.N	Specific		M1(Oxidation / 15.9949); N6(NGlycan / 1913.677)	184	HexNAc(4)Hex(5)NeuAc(1)	2e-08	1537.03	4609.06	3	54.7374	73121
NS-1	P00738	>sp|P00738|HPT_HUMAN Haptoglobin OS=Homo sapiens OX=9606 GN=HP PE=1 SV=1	K.M[+15.99492]VSHHN[+1913.67702]LTTGATLINEQWLLTTAK.N	Specific		M1(Oxidation / 15.9949); N6(NGlycan / 1913.677)	184	HexNAc(4)Hex(5)NeuAc(1)	7.1e-07	922.817	4610.06	5	54.7435	73131
NS-1	P00738	>sp|P00738|HPT_HUMAN Haptoglobin OS=Homo sapiens OX=9606 GN=HP PE=1 SV=1	K.M[+15.99492]VSHHN[+1913.67702]LTTGATLINEQWLLTTAK.N	Specific		M1(Oxidation / 15.9949); N6(NGlycan / 1913.677)	184	HexNAc(4)Hex(5)NeuAc(1)	0.00014	1153.01	4609.04	4	56.3239	75439
NS-1	P00738	>sp|P00738|HPT_HUMAN Haptoglobin OS=Homo sapiens OX=9606 GN=HP PE=1 SV=1	K.MVSHHN[+1913.67702]LTTGATLINEQWLLTTAK.N	Specific		N6(NGlycan / 1913.677)	184	HexNAc(4)Hex(5)NeuAc(1)	2.5e-16	1148.77	4592.07	4	55.1217	73687
NS-1	P00738	>sp|P00738|HPT_HUMAN Haptoglobin OS=Homo sapiens OX=9606 GN=HP PE=1 SV=1	K.MVSHHN[+1913.67702]LTTGATLINEQWLLTTAK.N	Specific		N6(NGlycan / 1913.677)	184	HexNAc(4)Hex(5)NeuAc(1)	1.6e-15	1149.02	4593.07	4	55.645	74449
NS-1	P00738	>sp|P00738|HPT_HUMAN Haptoglobin OS=Homo sapiens OX=9606 GN=HP PE=1 SV=1	K.MVSHHN[+1913.67702]LTTGATLINEQWLLTTAK.N	Specific		N6(NGlycan / 1913.677)	184	HexNAc(4)Hex(5)NeuAc(1)	1.5e-14	1149.02	4593.07	4	55.8466	74741
NS-1	P00738	>sp|P00738|HPT_HUMAN Haptoglobin OS=Homo sapiens OX=9606 GN=HP PE=1 SV=1	K.MVSHHN[+1913.67702]LTTGATLINEQWLLTTAK.N	Specific		N6(NGlycan / 1913.677)	184	HexNAc(4)Hex(5)NeuAc(1)	1.6e-14	1149.02	4593.06	4	55.2596	73888
NS-1	P00738	>sp|P00738|HPT_HUMAN Haptoglobin OS=Homo sapiens OX=9606 GN=HP PE=1 SV=1	K.MVSHHN[+1913.67702]LTTGATLINEQWLLTTAK.N	Specific		N6(NGlycan / 1913.677)	184	HexNAc(4)Hex(5)NeuAc(1)	1.5e-14	1149.02	4593.07	4	55.3916	74078
NS-1	P00738	>sp|P00738|HPT_HUMAN Haptoglobin OS=Homo sapiens OX=9606 GN=HP PE=1 SV=1	K.MVSHHN[+1913.67702]LTTGATLINEQWLLTTAK.N	Specific		N6(NGlycan / 1913.677)	184	HexNAc(4)Hex(5)NeuAc(1)	1.6e-13	1149.02	4593.07	4	55.1893	73782
NS-1	P00738	>sp|P00738|HPT_HUMAN Haptoglobin OS=Homo sapiens OX=9606 GN=HP PE=1 SV=1	K.MVSHHN[+1913.67702]LTTGATLINEQWLLTTAK.N	Specific		N6(NGlycan / 1913.677)	184	HexNAc(4)Hex(5)NeuAc(1)	1.5e-13	1149.02	4593.07	4	56.0496	75038
NS-1	P00738	>sp|P00738|HPT_HUMAN Haptoglobin OS=Homo sapiens OX=9606 GN=HP PE=1 SV=1	K.MVSHHN[+1913.67702]LTTGATLINEQWLLTTAK.N	Specific		N6(NGlycan / 1913.677)	184	HexNAc(4)Hex(5)NeuAc(1)	2.8e-13	1531.69	4593.06	3	55.653	74462
NS-1	P00738	>sp|P00738|HPT_HUMAN Haptoglobin OS=Homo sapiens OX=9606 GN=HP PE=1 SV=1	K.MVSHHN[+1913.67702]LTTGATLINEQWLLTTAK.N	Specific		N6(NGlycan / 1913.677)	184	HexNAc(4)Hex(5)NeuAc(1)	2.7e-13	1531.69	4593.07	3	55.3922	74079
NS-1	P00738	>sp|P00738|HPT_HUMAN Haptoglobin OS=Homo sapiens OX=9606 GN=HP PE=1 SV=1	K.MVSHHN[+1913.67702]LTTGATLINEQWLLTTAK.N	Specific		N6(NGlycan / 1913.677)	184	HexNAc(4)Hex(5)NeuAc(1)	2.3e-12	1149.02	4593.07	4	55.3558	74028
NS-1	P00738	>sp|P00738|HPT_HUMAN Haptoglobin OS=Homo sapiens OX=9606 GN=HP PE=1 SV=1	K.MVSHHN[+1913.67702]LTTGATLINEQWLLTTAK.N	Specific		N6(NGlycan / 1913.677)	184	HexNAc(4)Hex(5)NeuAc(1)	2.8e-13	1531.69	4593.06	3	55.19	73783
NS-1	P00738	>sp|P00738|HPT_HUMAN Haptoglobin OS=Homo sapiens OX=9606 GN=HP PE=1 SV=1	K.MVSHHN[+1913.67702]LTTGATLINEQWLLTTAK.N	Specific		N6(NGlycan / 1913.677)	184	HexNAc(4)Hex(5)NeuAc(1)	1.3e-08	919.419	4593.06	5	55.3966	74086
NS-1	P00738	>sp|P00738|HPT_HUMAN Haptoglobin OS=Homo sapiens OX=9606 GN=HP PE=1 SV=1	K.MVSHHN[+1913.67702]LTTGATLINEQWLLTTAK.N	Specific		N6(NGlycan / 1913.677)	184	HexNAc(4)Hex(5)NeuAc(1)	1.5e-08	919.419	4593.07	5	55.198	73796
NS-1	P00738	>sp|P00738|HPT_HUMAN Haptoglobin OS=Homo sapiens OX=9606 GN=HP PE=1 SV=1	K.MVSHHN[+1913.67702]LTTGATLINEQWLLTTAK.N	Specific		N6(NGlycan / 1913.677)	184	HexNAc(4)Hex(5)NeuAc(1)	3.1e-08	1531.69	4593.07	3	55.8485	74744
NS-1	P00738	>sp|P00738|HPT_HUMAN Haptoglobin OS=Homo sapiens OX=9606 GN=HP PE=1 SV=1	K.MVSHHN[+1913.67702]LTTGATLINEQWLLTTAK.N	Specific		N6(NGlycan / 1913.677)	184	HexNAc(4)Hex(5)NeuAc(1)	7.1e-08	1531.69	4593.06	3	55.2924	73933
NS-1	P00738	>sp|P00738|HPT_HUMAN Haptoglobin OS=Homo sapiens OX=9606 GN=HP PE=1 SV=1	K.MVSHHN[+1913.67702]LTTGATLINEQWLLTTAK.N	Specific		N6(NGlycan / 1913.677)	184	HexNAc(4)Hex(5)NeuAc(1)	4.6e-08	1149.02	4593.07	4	55.6251	74424
NS-1	P00738	>sp|P00738|HPT_HUMAN Haptoglobin OS=Homo sapiens OX=9606 GN=HP PE=1 SV=1	K.MVSHHN[+1913.67702]LTTGATLINEQWLLTTAK.N	Specific		N6(NGlycan / 1913.677)	184	HexNAc(4)Hex(5)NeuAc(1)	4.3e-08	1149.02	4593.06	4	56.5053	75699
NS-1	P00738	>sp|P00738|HPT_HUMAN Haptoglobin OS=Homo sapiens OX=9606 GN=HP PE=1 SV=1	K.MVSHHN[+1913.67702]LTTGATLINEQWLLTTAK.N	Specific		N6(NGlycan / 1913.677)	184	HexNAc(4)Hex(5)NeuAc(1)	5.8e-08	1149.02	4593.06	4	55.7396	74594
NS-1	P00738	>sp|P00738|HPT_HUMAN Haptoglobin OS=Homo sapiens OX=9606 GN=HP PE=1 SV=1	K.MVSHHN[+1913.67702]LTTGATLINEQWLLTTAK.N	Specific		N6(NGlycan / 1913.677)	184	HexNAc(4)Hex(5)NeuAc(1)	4.4e-07	919.218	4592.06	5	55.7034	74536
NS-1	P00738	>sp|P00738|HPT_HUMAN Haptoglobin OS=Homo sapiens OX=9606 GN=HP PE=1 SV=1	K.MVSHHN[+1913.67702]LTTGATLINEQWLLTTAK.N	Specific		N6(NGlycan / 1913.677)	184	HexNAc(4)Hex(5)NeuAc(1)	4.6e-07	1149.02	4593.06	4	56.2124	75275
NS-1	P00738	>sp|P00738|HPT_HUMAN Haptoglobin OS=Homo sapiens OX=9606 GN=HP PE=1 SV=1	K.MVSHHN[+1913.67702]LTTGATLINEQWLLTTAK.N	Specific		N6(NGlycan / 1913.677)	184	HexNAc(4)Hex(5)NeuAc(1)	1e-06	919.417	4593.06	5	55.7564	74611
NS-1	P00738	>sp|P00738|HPT_HUMAN Haptoglobin OS=Homo sapiens OX=9606 GN=HP PE=1 SV=1	K.MVSHHN[+1913.67702]LTTGATLINEQWLLTTAK.N	Specific		N6(NGlycan / 1913.677)	184	HexNAc(4)Hex(5)NeuAc(1)	2.2e-07	1149.02	4593.07	4	56.7049	75988
NS-1	P00738	>sp|P00738|HPT_HUMAN Haptoglobin OS=Homo sapiens OX=9606 GN=HP PE=1 SV=1	K.MVSHHN[+1913.67702]LTTGATLINEQWLLTTAK.N	Specific		N6(NGlycan / 1913.677)	184	HexNAc(4)Hex(5)NeuAc(1)	1.6e-06	1149.27	4594.06	4	56.9126	76293
NS-1	P00738	>sp|P00738|HPT_HUMAN Haptoglobin OS=Homo sapiens OX=9606 GN=HP PE=1 SV=1	K.MVSHHN[+1913.67702]LTTGATLINEQWLLTTAK.N	Specific		N6(NGlycan / 1913.677)	184	HexNAc(4)Hex(5)NeuAc(1)	3.8e-06	919.219	4592.07	5	55.4463	74159
NS-1	P00738	>sp|P00738|HPT_HUMAN Haptoglobin OS=Homo sapiens OX=9606 GN=HP PE=1 SV=1	K.MVSHHN[+1768.63952]LTTGATLINEQWLLTTAK.N	Specific		N6(NGlycan / 1768.6395)	184	HexNAc(4)Hex(5)Fuc(1)	3.7e-09	1112.76	4448.03	4	52.8229	70336
NS-1	P00738	>sp|P00738|HPT_HUMAN Haptoglobin OS=Homo sapiens OX=9606 GN=HP PE=1 SV=1	K.MVSHHN[+1751.62420]LTTGATLINEQWLLTTAK.N	Specific		N6(NGlycan / 1751.6242)	184	HexNAc(4)Hex(4)NeuAc(1)	6.4e-08	1108.51	4431.02	4	55.6647	74481
NS-1	P00738	>sp|P00738|HPT_HUMAN Haptoglobin OS=Homo sapiens OX=9606 GN=HP PE=1 SV=1	K.M[+15.99492]VSHHN[+1622.58161]LTTGATLINEQWLLTTAK.N	Specific		M1(Oxidation / 15.9949); N6(NGlycan / 1622.5816)	184	HexNAc(4)Hex(5)	1.6e-13	1080.25	4317.97	4	52.3172	69602
NS-1	P00738	>sp|P00738|HPT_HUMAN Haptoglobin OS=Homo sapiens OX=9606 GN=HP PE=1 SV=1	K.M[+15.99492]VSHHN[+1622.58161]LTTGATLINEQWLLTTAK.N	Specific		M1(Oxidation / 15.9949); N6(NGlycan / 1622.5816)	184	HexNAc(4)Hex(5)	1.6e-06	1439.66	4316.96	3	52.3345	69630
NS-1	P00738	>sp|P00738|HPT_HUMAN Haptoglobin OS=Homo sapiens OX=9606 GN=HP PE=1 SV=1	K.MVSHHN[+1622.58161]LTTGATLINEQWLLTTAK.N	Specific		N6(NGlycan / 1622.5816)	184	HexNAc(4)Hex(5)	1.6e-14	1076.25	4301.97	4	52.9221	70481
NS-1	P00738	>sp|P00738|HPT_HUMAN Haptoglobin OS=Homo sapiens OX=9606 GN=HP PE=1 SV=1	K.MVSHHN[+1622.58161]LTTGATLINEQWLLTTAK.N	Specific		N6(NGlycan / 1622.5816)	184	HexNAc(4)Hex(5)	4.9e-11	1434.66	4301.97	3	52.9258	70487
NS-1	P00738	>sp|P00738|HPT_HUMAN Haptoglobin OS=Homo sapiens OX=9606 GN=HP PE=1 SV=1	K.MVSHHN[+1548.54483]LTTGATLINEQWLLTTAK.N	Specific		N6(NGlycan / 1548.5448)	184	HexNAc(3)Hex(4)NeuAc(1)	5.5e-09	1057.74	4227.94	4	55.8614	74765
NS-1	P00738	>sp|P00738|HPT_HUMAN Haptoglobin OS=Homo sapiens OX=9606 GN=HP PE=1 SV=1	K.MVSHHN[+1548.54483]LTTGATLINEQWLLTTAK.N	Specific		N6(NGlycan / 1548.5448)	184	HexNAc(3)Hex(4)NeuAc(1)	1.8e-08	1057.74	4227.94	4	55.8372	74733
NS-1	P00738	>sp|P00738|HPT_HUMAN Haptoglobin OS=Homo sapiens OX=9606 GN=HP PE=1 SV=1	K.MVSHHN[+1548.54483]LTTGATLINEQWLLTTAK.N	Specific		N6(NGlycan / 1548.5448)	184	HexNAc(3)Hex(4)NeuAc(1)	8.6e-07	1057.49	4226.93	4	56.1568	75193
NS-1	P00738	>sp|P00738|HPT_HUMAN Haptoglobin OS=Homo sapiens OX=9606 GN=HP PE=1 SV=1	S.HHN[+2287.84594]LTTGATLINEQWLLTTAK.N	NRagged		N3(NGlycan / 2287.8459)	184	HexNAc(6)Hex(3)Fuc(2)NeuAc(1)	7.1e-06	1163.28	4650.09	4	51.2073	67984
NS-1	P00738	>sp|P00738|HPT_HUMAN Haptoglobin OS=Homo sapiens OX=9606 GN=HP PE=1 SV=1	S.HHN[+2287.84594]LTTGATLINEQWLLTTAK.N	NRagged		N3(NGlycan / 2287.8459)	184	HexNAc(6)Hex(3)Fuc(2)NeuAc(1)	0.0003	930.824	4650.09	5	51.5646	68505
NS-1	P00738	>sp|P00738|HPT_HUMAN Haptoglobin OS=Homo sapiens OX=9606 GN=HP PE=1 SV=1	S.HHN[+2287.84594]LTTGATLINEQWLLTTAK.N	NRagged		N3(NGlycan / 2287.8459)	184	HexNAc(6)Hex(3)Fuc(2)NeuAc(1)	6e-06	930.824	4650.09	5	51.6082	68568
NS-1	P00738	>sp|P00738|HPT_HUMAN Haptoglobin OS=Homo sapiens OX=9606 GN=HP PE=1 SV=1	H.HN[+2701.98328]LTTGATLINEQWLLTTAK.N	NRagged		N2(NGlycan / 2701.9833)	184	HexNAc(7)Hex(7)Fuc(1)	0.00067	1232.8	4928.16	4	57.411	77016
NS-1	P00738	>sp|P00738|HPT_HUMAN Haptoglobin OS=Homo sapiens OX=9606 GN=HP PE=1 SV=1	K.NLFLN[+2204.77244]HSENATAK.D	Specific		N5(NGlycan / 2204.7724)	207	HexNAc(4)Hex(5)NeuAc(2)	1.2e-05	1221.84	3663.5	3	29.7699	37048
NS-1	P00738	>sp|P00738|HPT_HUMAN Haptoglobin OS=Homo sapiens OX=9606 GN=HP PE=1 SV=1	K.NLFLN[+2204.77244]HSENATAK.D	Specific		N5(NGlycan / 2204.7724)	207	HexNAc(4)Hex(5)NeuAc(2)	1.6e-05	1221.84	3663.5	3	29.7373	36996
NS-1	P00738	>sp|P00738|HPT_HUMAN Haptoglobin OS=Homo sapiens OX=9606 GN=HP PE=1 SV=1	K.QLVEIEKVVLHPN[+2204.77244]YSQVDIGLIKLK.Q	Specific		N13(NGlycan / 2204.7724)	241	HexNAc(4)Hex(5)NeuAc(2)	9.4e-09	1270.86	5080.43	4	66.1413	89746
NS-1	P00738	>sp|P00738|HPT_HUMAN Haptoglobin OS=Homo sapiens OX=9606 GN=HP PE=1 SV=1	K.QLVEIEKVVLHPN[+2204.77244]YSQVDIGLIKLK.Q	Specific		N13(NGlycan / 2204.7724)	241	HexNAc(4)Hex(5)NeuAc(2)	1.2e-07	1016.89	5080.44	5	66.1017	89690
NS-1	P00738	>sp|P00738|HPT_HUMAN Haptoglobin OS=Homo sapiens OX=9606 GN=HP PE=1 SV=1	K.QLVEIEKVVLHPN[+2204.77244]YSQVDIGLIK.L	Specific		N13(NGlycan / 2204.7724)	241	HexNAc(4)Hex(5)NeuAc(2)	6.5e-08	1210.57	4839.25	4	64.8086	87805
NS-1	P00738	>sp|P00738|HPT_HUMAN Haptoglobin OS=Homo sapiens OX=9606 GN=HP PE=1 SV=1	K.QLVEIEKVVLHPN[+2204.77244]YSQVDIGLIK.L	Specific		N13(NGlycan / 2204.7724)	241	HexNAc(4)Hex(5)NeuAc(2)	3.2e-06	1613.43	4838.26	3	64.7619	87737
NS-1	P00738	>sp|P00738|HPT_HUMAN Haptoglobin OS=Homo sapiens OX=9606 GN=HP PE=1 SV=1	K.QLVEIEKVVLHPN[+1913.67702]YSQVDIGLIK.L	Specific		N13(NGlycan / 1913.677)	241	HexNAc(4)Hex(5)NeuAc(1)	1.2e-07	1137.8	4548.16	4	62.3076	84160
NS-1	P00738	>sp|P00738|HPT_HUMAN Haptoglobin OS=Homo sapiens OX=9606 GN=HP PE=1 SV=1	K.VVLHPN[+3226.13225]YSQVDIGLIK.L	Specific		N6(NGlycan / 3226.1323)	241	HexNAc(6)Hex(7)NeuAc(3)	2.5e-06	1256.04	5021.14	4	55.4513	74167
NS-1	P00738	>sp|P00738|HPT_HUMAN Haptoglobin OS=Homo sapiens OX=9606 GN=HP PE=1 SV=1	K.VVLHPN[+3081.09474]YSQVDIGLIK.L	Specific		N6(NGlycan / 3081.0947)	241	HexNAc(6)Hex(7)Fuc(1)NeuAc(2)	3.1e-06	1625.71	4875.1	3	52.6289	70057
NS-1	P00738	>sp|P00738|HPT_HUMAN Haptoglobin OS=Homo sapiens OX=9606 GN=HP PE=1 SV=1	K.VVLHPN[+3007.05796]YSQVDIGLIK.L	Specific		N6(NGlycan / 3007.058)	241	HexNAc(5)Hex(6)Fuc(1)NeuAc(3)	1.8e-07	1601.36	4802.06	3	55.5962	74378
NS-1	P00738	>sp|P00738|HPT_HUMAN Haptoglobin OS=Homo sapiens OX=9606 GN=HP PE=1 SV=1	K.VVLHPN[+3007.05796]YSQVDIGLIK.L	Specific		N6(NGlycan / 3007.058)	241	HexNAc(5)Hex(6)Fuc(1)NeuAc(3)	1.5e-07	1601.36	4802.07	3	55.3846	74074
NS-1	P00738	>sp|P00738|HPT_HUMAN Haptoglobin OS=Homo sapiens OX=9606 GN=HP PE=1 SV=1	K.VVLHPN[+3007.05796]YSQVDIGLIK.L	Specific		N6(NGlycan / 3007.058)	241	HexNAc(5)Hex(6)Fuc(1)NeuAc(3)	2.8e-07	1601.03	4801.07	3	55.7991	74672
NS-1	P00738	>sp|P00738|HPT_HUMAN Haptoglobin OS=Homo sapiens OX=9606 GN=HP PE=1 SV=1	K.VVLHPN[+3007.05796]YSQVDIGLIK.L	Specific		N6(NGlycan / 3007.058)	241	HexNAc(5)Hex(6)Fuc(1)NeuAc(3)	4.1e-07	1201.02	4801.06	4	55.6474	74453
NS-1	P00738	>sp|P00738|HPT_HUMAN Haptoglobin OS=Homo sapiens OX=9606 GN=HP PE=1 SV=1	K.VVLHPN[+3007.05796]YSQVDIGLIK.L	Specific		N6(NGlycan / 3007.058)	241	HexNAc(5)Hex(6)Fuc(1)NeuAc(3)	4.8e-07	1201.27	4802.07	4	55.8497	74746
NS-1	P00738	>sp|P00738|HPT_HUMAN Haptoglobin OS=Homo sapiens OX=9606 GN=HP PE=1 SV=1	K.VVLHPN[+3007.05796]YSQVDIGLIK.L	Specific		N6(NGlycan / 3007.058)	241	HexNAc(5)Hex(6)Fuc(1)NeuAc(3)	3.9e-07	1601.36	4802.07	3	55.7384	74592
NS-1	P00738	>sp|P00738|HPT_HUMAN Haptoglobin OS=Homo sapiens OX=9606 GN=HP PE=1 SV=1	K.VVLHPN[+3007.05796]YSQVDIGLIK.L	Specific		N6(NGlycan / 3007.058)	241	HexNAc(5)Hex(6)Fuc(1)NeuAc(3)	3e-06	1601.36	4802.06	3	55.147	73721
NS-1	P00738	>sp|P00738|HPT_HUMAN Haptoglobin OS=Homo sapiens OX=9606 GN=HP PE=1 SV=1	K.VVLHPN[+3007.05796]YSQVDIGLIK.L	Specific		N6(NGlycan / 3007.058)	241	HexNAc(5)Hex(6)Fuc(1)NeuAc(3)	9.8e-07	1201.27	4802.07	4	55.1943	73790
NS-1	P00738	>sp|P00738|HPT_HUMAN Haptoglobin OS=Homo sapiens OX=9606 GN=HP PE=1 SV=1	K.VVLHPN[+3007.05796]YSQVDIGLIK.L	Specific		N6(NGlycan / 3007.058)	241	HexNAc(5)Hex(6)Fuc(1)NeuAc(3)	1.5e-06	1201.27	4802.06	4	56.0508	75040
NS-1	P00738	>sp|P00738|HPT_HUMAN Haptoglobin OS=Homo sapiens OX=9606 GN=HP PE=1 SV=1	K.VVLHPN[+3007.05796]YSQVDIGLIK.L	Specific		N6(NGlycan / 3007.058)	241	HexNAc(5)Hex(6)Fuc(1)NeuAc(3)	3.1e-06	1601.02	4801.06	3	56.007	74977
NS-1	P00738	>sp|P00738|HPT_HUMAN Haptoglobin OS=Homo sapiens OX=9606 GN=HP PE=1 SV=1	K.VVLHPN[+3007.05796]YSQVDIGLIK.L	Specific		N6(NGlycan / 3007.058)	241	HexNAc(5)Hex(6)Fuc(1)NeuAc(3)	7.1e-07	1601.36	4802.07	3	54.9664	73459
NS-1	P00738	>sp|P00738|HPT_HUMAN Haptoglobin OS=Homo sapiens OX=9606 GN=HP PE=1 SV=1	K.VVLHPN[+3007.05796]YSQVDIGLIK.L	Specific		N6(NGlycan / 3007.058)	241	HexNAc(5)Hex(6)Fuc(1)NeuAc(3)	8e-05	1201.27	4802.06	4	55.7859	74658
NS-1	P00738	>sp|P00738|HPT_HUMAN Haptoglobin OS=Homo sapiens OX=9606 GN=HP PE=1 SV=1	K.VVLHPN[+3007.05796]YSQVDIGLIK.L	Specific		N6(NGlycan / 3007.058)	241	HexNAc(5)Hex(6)Fuc(1)NeuAc(3)	0.00014	1201.27	4802.08	4	54.9967	73501
NS-1	P00738	>sp|P00738|HPT_HUMAN Haptoglobin OS=Homo sapiens OX=9606 GN=HP PE=1 SV=1	K.VVLHPN[+3007.05796]YSQVDIGLIK.L	Specific		N6(NGlycan / 3007.058)	241	HexNAc(5)Hex(6)Fuc(1)NeuAc(3)	4.5e-06	1601.03	4801.07	3	55.839	74736
NS-1	P00738	>sp|P00738|HPT_HUMAN Haptoglobin OS=Homo sapiens OX=9606 GN=HP PE=1 SV=1	K.VVLHPN[+2952.05215]YSQVDIGLIK.L	Specific		N6(NGlycan / 2952.0521)	241	HexNAc(6)Hex(8)Fuc(1)NeuAc(1)	1.3e-05	1187.53	4747.09	4	52.6986	70161
NS-1	P00738	>sp|P00738|HPT_HUMAN Haptoglobin OS=Homo sapiens OX=9606 GN=HP PE=1 SV=1	K.VVLHPN[+2935.03683]YSQVDIGLIK.L	Specific		N6(NGlycan / 2935.0368)	241	HexNAc(6)Hex(7)NeuAc(2)	7.9e-06	1577.36	4730.05	3	52.7265	70196
NS-1	P00738	>sp|P00738|HPT_HUMAN Haptoglobin OS=Homo sapiens OX=9606 GN=HP PE=1 SV=1	K.VVLHPN[+2935.03683]YSQVDIGLIK.L	Specific		N6(NGlycan / 2935.0368)	241	HexNAc(6)Hex(7)NeuAc(2)	1.7e-05	1183.27	4730.06	4	52.7235	70191
NS-1	P00738	>sp|P00738|HPT_HUMAN Haptoglobin OS=Homo sapiens OX=9606 GN=HP PE=1 SV=1	K.VVLHPN[+2935.03683]YSQVDIGLIK.L	Specific		N6(NGlycan / 2935.0368)	241	HexNAc(6)Hex(7)NeuAc(2)	4.8e-06	1577.35	4730.05	3	52.5093	69889
NS-1	P00738	>sp|P00738|HPT_HUMAN Haptoglobin OS=Homo sapiens OX=9606 GN=HP PE=1 SV=1	K.VVLHPN[+2878.01537]YSQVDIGLIK.L	Specific		N6(NGlycan / 2878.0154)	241	HexNAc(5)Hex(7)Fuc(1)NeuAc(2)	1.1e-06	1169.27	4674.05	4	55.7577	74613
NS-1	P00738	>sp|P00738|HPT_HUMAN Haptoglobin OS=Homo sapiens OX=9606 GN=HP PE=1 SV=1	K.VVLHPN[+2878.01537]YSQVDIGLIK.L	Specific		N6(NGlycan / 2878.0154)	241	HexNAc(5)Hex(7)Fuc(1)NeuAc(2)	1.4e-05	1169.01	4673.03	4	55.4703	74197
NS-1	P00738	>sp|P00738|HPT_HUMAN Haptoglobin OS=Homo sapiens OX=9606 GN=HP PE=1 SV=1	K.VVLHPN[+2861.00005]YSQVDIGLIK.L	Specific		N6(NGlycan / 2861.0001)	241	HexNAc(5)Hex(6)NeuAc(3)	4.6e-08	1552.68	4656.01	3	55.6462	74451
NS-1	P00738	>sp|P00738|HPT_HUMAN Haptoglobin OS=Homo sapiens OX=9606 GN=HP PE=1 SV=1	K.VVLHPN[+2861.00005]YSQVDIGLIK.L	Specific		N6(NGlycan / 2861.0001)	241	HexNAc(5)Hex(6)NeuAc(3)	6.7e-08	1552.67	4656.01	3	55.8491	74745
NS-1	P00738	>sp|P00738|HPT_HUMAN Haptoglobin OS=Homo sapiens OX=9606 GN=HP PE=1 SV=1	K.VVLHPN[+2861.00005]YSQVDIGLIK.L	Specific		N6(NGlycan / 2861.0001)	241	HexNAc(5)Hex(6)NeuAc(3)	1.9e-07	1164.76	4656.01	4	55.6456	74450
NS-1	P00738	>sp|P00738|HPT_HUMAN Haptoglobin OS=Homo sapiens OX=9606 GN=HP PE=1 SV=1	K.VVLHPN[+2861.00005]YSQVDIGLIK.L	Specific		N6(NGlycan / 2861.0001)	241	HexNAc(5)Hex(6)NeuAc(3)	2.1e-07	1164.76	4656.01	4	56.0484	75036
NS-1	P00738	>sp|P00738|HPT_HUMAN Haptoglobin OS=Homo sapiens OX=9606 GN=HP PE=1 SV=1	K.VVLHPN[+2861.00005]YSQVDIGLIK.L	Specific		N6(NGlycan / 2861.0001)	241	HexNAc(5)Hex(6)NeuAc(3)	8e-08	1552.67	4656.01	3	55.4457	74158
NS-1	P00738	>sp|P00738|HPT_HUMAN Haptoglobin OS=Homo sapiens OX=9606 GN=HP PE=1 SV=1	K.VVLHPN[+2861.00005]YSQVDIGLIK.L	Specific		N6(NGlycan / 2861.0001)	241	HexNAc(5)Hex(6)NeuAc(3)	4e-07	1164.76	4656.01	4	55.243	73861
NS-1	P00738	>sp|P00738|HPT_HUMAN Haptoglobin OS=Homo sapiens OX=9606 GN=HP PE=1 SV=1	K.VVLHPN[+2861.00005]YSQVDIGLIK.L	Specific		N6(NGlycan / 2861.0001)	241	HexNAc(5)Hex(6)NeuAc(3)	3.6e-07	1164.76	4656.01	4	55.8479	74743
NS-1	P00738	>sp|P00738|HPT_HUMAN Haptoglobin OS=Homo sapiens OX=9606 GN=HP PE=1 SV=1	K.VVLHPN[+2861.00005]YSQVDIGLIK.L	Specific		N6(NGlycan / 2861.0001)	241	HexNAc(5)Hex(6)NeuAc(3)	2.4e-07	1552.68	4656.02	3	56.0502	75039
NS-1	P00738	>sp|P00738|HPT_HUMAN Haptoglobin OS=Homo sapiens OX=9606 GN=HP PE=1 SV=1	K.VVLHPN[+2861.00005]YSQVDIGLIK.L	Specific		N6(NGlycan / 2861.0001)	241	HexNAc(5)Hex(6)NeuAc(3)	1.8e-07	1552.34	4655.01	3	55.2474	73868
NS-1	P00738	>sp|P00738|HPT_HUMAN Haptoglobin OS=Homo sapiens OX=9606 GN=HP PE=1 SV=1	K.VVLHPN[+2861.00005]YSQVDIGLIK.L	Specific		N6(NGlycan / 2861.0001)	241	HexNAc(5)Hex(6)NeuAc(3)	3.7e-07	1164.76	4656.01	4	55.4433	74154
NS-1	P00738	>sp|P00738|HPT_HUMAN Haptoglobin OS=Homo sapiens OX=9606 GN=HP PE=1 SV=1	K.VVLHPN[+2861.00005]YSQVDIGLIK.L	Specific		N6(NGlycan / 2861.0001)	241	HexNAc(5)Hex(6)NeuAc(3)	7.4e-07	1552.68	4656.01	3	56.261	75346
NS-1	P00738	>sp|P00738|HPT_HUMAN Haptoglobin OS=Homo sapiens OX=9606 GN=HP PE=1 SV=1	K.VVLHPN[+2861.00005]YSQVDIGLIK.L	Specific		N6(NGlycan / 2861.0001)	241	HexNAc(5)Hex(6)NeuAc(3)	1.9e-06	1553.01	4657.01	3	56.3091	75416
NS-1	P00738	>sp|P00738|HPT_HUMAN Haptoglobin OS=Homo sapiens OX=9606 GN=HP PE=1 SV=1	K.VVLHPN[+2861.00005]YSQVDIGLIK.L	Specific		N6(NGlycan / 2861.0001)	241	HexNAc(5)Hex(6)NeuAc(3)	6.7e-07	1552.68	4656.01	3	55.0478	73576
NS-1	P00738	>sp|P00738|HPT_HUMAN Haptoglobin OS=Homo sapiens OX=9606 GN=HP PE=1 SV=1	K.VVLHPN[+2861.00005]YSQVDIGLIK.L	Specific		N6(NGlycan / 2861.0001)	241	HexNAc(5)Hex(6)NeuAc(3)	4.9e-06	1164.76	4656.01	4	55.2799	73920
NS-1	P00738	>sp|P00738|HPT_HUMAN Haptoglobin OS=Homo sapiens OX=9606 GN=HP PE=1 SV=1	K.VVLHPN[+2861.00005]YSQVDIGLIK.L	Specific		N6(NGlycan / 2861.0001)	241	HexNAc(5)Hex(6)NeuAc(3)	1.6e-05	1164.76	4656.01	4	55.6818	74508
NS-1	P00738	>sp|P00738|HPT_HUMAN Haptoglobin OS=Homo sapiens OX=9606 GN=HP PE=1 SV=1	K.VVLHPN[+2861.00005]YSQVDIGLIK.L	Specific		N6(NGlycan / 2861.0001)	241	HexNAc(5)Hex(6)NeuAc(3)	4.5e-06	1552.34	4655.01	3	55.2787	73918
NS-1	P00738	>sp|P00738|HPT_HUMAN Haptoglobin OS=Homo sapiens OX=9606 GN=HP PE=1 SV=1	K.VVLHPN[+2861.00005]YSQVDIGLIK.L	Specific		N6(NGlycan / 2861.0001)	241	HexNAc(5)Hex(6)NeuAc(3)	1.1e-05	1164.76	4656.01	4	55.6324	74436
NS-1	P00738	>sp|P00738|HPT_HUMAN Haptoglobin OS=Homo sapiens OX=9606 GN=HP PE=1 SV=1	K.VVLHPN[+2861.00005]YSQVDIGLIK.L	Specific		N6(NGlycan / 2861.0001)	241	HexNAc(5)Hex(6)NeuAc(3)	1.3e-05	1164.76	4656.01	4	56.28	75376
NS-1	P00738	>sp|P00738|HPT_HUMAN Haptoglobin OS=Homo sapiens OX=9606 GN=HP PE=1 SV=1	K.VVLHPN[+2861.00005]YSQVDIGLIK.L	Specific		N6(NGlycan / 2861.0001)	241	HexNAc(5)Hex(6)NeuAc(3)	0.00015	1553.01	4657.03	3	52.8846	70428
NS-1	P00738	>sp|P00738|HPT_HUMAN Haptoglobin OS=Homo sapiens OX=9606 GN=HP PE=1 SV=1	K.VVLHPN[+2861.00005]YSQVDIGLIK.L	Specific		N6(NGlycan / 2861.0001)	241	HexNAc(5)Hex(6)NeuAc(3)	1.1e-05	1164.76	4656.01	4	56.2874	75388
NS-1	P00738	>sp|P00738|HPT_HUMAN Haptoglobin OS=Homo sapiens OX=9606 GN=HP PE=1 SV=1	K.VVLHPN[+2716.98295]YSQVDIGLIK.L	Specific		N6(NGlycan / 2716.9829)	241	HexNAc(5)Hex(6)Fuc(3)NeuAc(1)	9.6e-07	1128.75	4511.99	4	52.6492	70089
NS-1	P00738	>sp|P00738|HPT_HUMAN Haptoglobin OS=Homo sapiens OX=9606 GN=HP PE=1 SV=1	K.VVLHPN[+2716.98295]YSQVDIGLIK.L	Specific		N6(NGlycan / 2716.9829)	241	HexNAc(5)Hex(6)Fuc(3)NeuAc(1)	6.3e-06	1505	4512.97	3	53.3703	71143
NS-1	P00738	>sp|P00738|HPT_HUMAN Haptoglobin OS=Homo sapiens OX=9606 GN=HP PE=1 SV=1	K.VVLHPN[+2715.96255]YSQVDIGLIK.L	Specific		N6(NGlycan / 2715.9625)	241	HexNAc(5)Hex(6)Fuc(1)NeuAc(2)	2.3e-08	1504.33	4510.97	3	52.9233	70483
NS-1	P00738	>sp|P00738|HPT_HUMAN Haptoglobin OS=Homo sapiens OX=9606 GN=HP PE=1 SV=1	K.VVLHPN[+2715.96255]YSQVDIGLIK.L	Specific		N6(NGlycan / 2715.9625)	241	HexNAc(5)Hex(6)Fuc(1)NeuAc(2)	2.7e-07	1503.99	4509.97	3	53.1293	70785
NS-1	P00738	>sp|P00738|HPT_HUMAN Haptoglobin OS=Homo sapiens OX=9606 GN=HP PE=1 SV=1	K.VVLHPN[+2715.96255]YSQVDIGLIK.L	Specific		N6(NGlycan / 2715.9625)	241	HexNAc(5)Hex(6)Fuc(1)NeuAc(2)	2.7e-07	1504.33	4510.98	3	52.7302	70202
NS-1	P00738	>sp|P00738|HPT_HUMAN Haptoglobin OS=Homo sapiens OX=9606 GN=HP PE=1 SV=1	K.VVLHPN[+2715.96255]YSQVDIGLIK.L	Specific		N6(NGlycan / 2715.9625)	241	HexNAc(5)Hex(6)Fuc(1)NeuAc(2)	3.4e-07	1128.5	4510.97	4	52.9719	70554
NS-1	P00738	>sp|P00738|HPT_HUMAN Haptoglobin OS=Homo sapiens OX=9606 GN=HP PE=1 SV=1	K.VVLHPN[+2715.96255]YSQVDIGLIK.L	Specific		N6(NGlycan / 2715.9625)	241	HexNAc(5)Hex(6)Fuc(1)NeuAc(2)	7.3e-07	1128.5	4510.98	4	52.7735	70264
NS-1	P00738	>sp|P00738|HPT_HUMAN Haptoglobin OS=Homo sapiens OX=9606 GN=HP PE=1 SV=1	K.VVLHPN[+2715.96255]YSQVDIGLIK.L	Specific		N6(NGlycan / 2715.9625)	241	HexNAc(5)Hex(6)Fuc(1)NeuAc(2)	1.3e-05	1128.75	4511.97	4	53.1837	70865
NS-1	P00738	>sp|P00738|HPT_HUMAN Haptoglobin OS=Homo sapiens OX=9606 GN=HP PE=1 SV=1	K.VVLHPN[+2204.77244]YSQVDIGLIKLKQK.V	Specific		N6(NGlycan / 2204.7724)	241	HexNAc(4)Hex(5)NeuAc(2)	2e-07	1125.03	4497.12	4	50.5653	67052
NS-1	P00738	>sp|P00738|HPT_HUMAN Haptoglobin OS=Homo sapiens OX=9606 GN=HP PE=1 SV=1	K.VVLHPN[+2204.77244]YSQVDIGLIKLKQK.V	Specific		N6(NGlycan / 2204.7724)	241	HexNAc(4)Hex(5)NeuAc(2)	2.5e-06	900.228	4497.11	5	50.6041	67107
NS-1	P00738	>sp|P00738|HPT_HUMAN Haptoglobin OS=Homo sapiens OX=9606 GN=HP PE=1 SV=1	K.VVLHPN[+2643.94142]YSQVDIGLIK.L	Specific		N6(NGlycan / 2643.9414)	241	HexNAc(6)Hex(7)NeuAc(1)	4.6e-07	1110.49	4438.95	4	50.1546	66449
NS-1	P00738	>sp|P00738|HPT_HUMAN Haptoglobin OS=Homo sapiens OX=9606 GN=HP PE=1 SV=1	K.VVLHPN[+2643.94142]YSQVDIGLIK.L	Specific		N6(NGlycan / 2643.9414)	241	HexNAc(6)Hex(7)NeuAc(1)	3.8e-06	1479.99	4437.95	3	50.1976	66511
NS-1	P00738	>sp|P00738|HPT_HUMAN Haptoglobin OS=Homo sapiens OX=9606 GN=HP PE=1 SV=1	K.VVLHPN[+2643.94142]YSQVDIGLIK.L	Specific		N6(NGlycan / 2643.9414)	241	HexNAc(6)Hex(7)NeuAc(1)	8.5e-06	1110.49	4438.95	4	50.1957	66508
NS-1	P00738	>sp|P00738|HPT_HUMAN Haptoglobin OS=Homo sapiens OX=9606 GN=HP PE=1 SV=1	K.VVLHPN[+2586.91995]YSQVDIGLIK.L	Specific		N6(NGlycan / 2586.92)	241	HexNAc(5)Hex(7)Fuc(1)NeuAc(1)	1.1e-07	1095.99	4380.93	4	52.8401	70364
NS-1	P00738	>sp|P00738|HPT_HUMAN Haptoglobin OS=Homo sapiens OX=9606 GN=HP PE=1 SV=1	K.VVLHPN[+2586.91995]YSQVDIGLIK.L	Specific		N6(NGlycan / 2586.92)	241	HexNAc(5)Hex(7)Fuc(1)NeuAc(1)	5.4e-07	1096.24	4381.94	4	52.9307	70495
NS-1	P00738	>sp|P00738|HPT_HUMAN Haptoglobin OS=Homo sapiens OX=9606 GN=HP PE=1 SV=1	K.VVLHPN[+2569.90464]YSQVDIGLIK.L	Specific		N6(NGlycan / 2569.9046)	241	HexNAc(5)Hex(6)NeuAc(2)	4e-11	1455.64	4364.91	3	53.0343	70647
NS-1	P00738	>sp|P00738|HPT_HUMAN Haptoglobin OS=Homo sapiens OX=9606 GN=HP PE=1 SV=1	K.VVLHPN[+2569.90464]YSQVDIGLIK.L	Specific		N6(NGlycan / 2569.9046)	241	HexNAc(5)Hex(6)NeuAc(2)	9.3e-09	1455.64	4364.91	3	53.1238	70776
NS-1	P00738	>sp|P00738|HPT_HUMAN Haptoglobin OS=Homo sapiens OX=9606 GN=HP PE=1 SV=1	K.VVLHPN[+2569.90464]YSQVDIGLIK.L	Specific		N6(NGlycan / 2569.9046)	241	HexNAc(5)Hex(6)NeuAc(2)	2.3e-08	1455.64	4364.91	3	52.9215	70480
NS-1	P00738	>sp|P00738|HPT_HUMAN Haptoglobin OS=Homo sapiens OX=9606 GN=HP PE=1 SV=1	K.VVLHPN[+2569.90464]YSQVDIGLIK.L	Specific		N6(NGlycan / 2569.9046)	241	HexNAc(5)Hex(6)NeuAc(2)	6.8e-08	1455.31	4363.91	3	53.3835	71157
NS-1	P00738	>sp|P00738|HPT_HUMAN Haptoglobin OS=Homo sapiens OX=9606 GN=HP PE=1 SV=1	K.VVLHPN[+2569.90464]YSQVDIGLIK.L	Specific		N6(NGlycan / 2569.9046)	241	HexNAc(5)Hex(6)NeuAc(2)	1e-07	1091.98	4364.91	4	52.8705	70405
NS-1	P00738	>sp|P00738|HPT_HUMAN Haptoglobin OS=Homo sapiens OX=9606 GN=HP PE=1 SV=1	K.VVLHPN[+2569.90464]YSQVDIGLIK.L	Specific		N6(NGlycan / 2569.9046)	241	HexNAc(5)Hex(6)NeuAc(2)	3.6e-07	1091.98	4364.91	4	53.0726	70701
NS-1	P00738	>sp|P00738|HPT_HUMAN Haptoglobin OS=Homo sapiens OX=9606 GN=HP PE=1 SV=1	K.VVLHPN[+2569.90464]YSQVDIGLIK.L	Specific		N6(NGlycan / 2569.9046)	241	HexNAc(5)Hex(6)NeuAc(2)	2.6e-07	1455.31	4363.91	3	53.3322	71082
NS-1	P00738	>sp|P00738|HPT_HUMAN Haptoglobin OS=Homo sapiens OX=9606 GN=HP PE=1 SV=1	K.VVLHPN[+2569.90464]YSQVDIGLIK.L	Specific		N6(NGlycan / 2569.9046)	241	HexNAc(5)Hex(6)NeuAc(2)	2.4e-06	1091.98	4364.91	4	52.9651	70550
NS-1	P00738	>sp|P00738|HPT_HUMAN Haptoglobin OS=Homo sapiens OX=9606 GN=HP PE=1 SV=1	K.VVLHPN[+2569.90464]YSQVDIGLIK.L	Specific		N6(NGlycan / 2569.9046)	241	HexNAc(5)Hex(6)NeuAc(2)	1.5e-06	1455.31	4363.92	3	52.7029	70168
NS-1	P00738	>sp|P00738|HPT_HUMAN Haptoglobin OS=Homo sapiens OX=9606 GN=HP PE=1 SV=1	K.VVLHPN[+2569.90464]YSQVDIGLIK.L	Specific		N6(NGlycan / 2569.9046)	241	HexNAc(5)Hex(6)NeuAc(2)	1.4e-06	1091.98	4364.91	4	53.487	71306
NS-1	P00738	>sp|P00738|HPT_HUMAN Haptoglobin OS=Homo sapiens OX=9606 GN=HP PE=1 SV=1	K.VVLHPN[+2569.90464]YSQVDIGLIK.L	Specific		N6(NGlycan / 2569.9046)	241	HexNAc(5)Hex(6)NeuAc(2)	2.1e-06	1455.65	4364.92	3	53.585	71449
NS-1	P00738	>sp|P00738|HPT_HUMAN Haptoglobin OS=Homo sapiens OX=9606 GN=HP PE=1 SV=1	K.VVLHPN[+2569.90464]YSQVDIGLIK.L	Specific		N6(NGlycan / 2569.9046)	241	HexNAc(5)Hex(6)NeuAc(2)	5.6e-06	1091.73	4363.91	4	53.2773	71001
NS-1	P00738	>sp|P00738|HPT_HUMAN Haptoglobin OS=Homo sapiens OX=9606 GN=HP PE=1 SV=1	K.VVLHPN[+2569.90464]YSQVDIGLIK.L	Specific		N6(NGlycan / 2569.9046)	241	HexNAc(5)Hex(6)NeuAc(2)	1.7e-06	1091.98	4364.92	4	52.6925	70151
NS-1	P00738	>sp|P00738|HPT_HUMAN Haptoglobin OS=Homo sapiens OX=9606 GN=HP PE=1 SV=1	K.VVLHPN[+2569.90464]YSQVDIGLIK.L	Specific		N6(NGlycan / 2569.9046)	241	HexNAc(5)Hex(6)NeuAc(2)	1.2e-05	1091.73	4363.91	4	53.3087	71051
NS-1	P00738	>sp|P00738|HPT_HUMAN Haptoglobin OS=Homo sapiens OX=9606 GN=HP PE=1 SV=1	K.VVLHPN[+2569.90464]YSQVDIGLIK.L	Specific		N6(NGlycan / 2569.9046)	241	HexNAc(5)Hex(6)NeuAc(2)	6.8e-06	1455.64	4364.91	3	53.1137	70767
NS-1	P00738	>sp|P00738|HPT_HUMAN Haptoglobin OS=Homo sapiens OX=9606 GN=HP PE=1 SV=1	K.VVLHPN[+2204.77244]YSQVDIGLIKLK.Q	Specific		N6(NGlycan / 2204.7724)	241	HexNAc(4)Hex(5)NeuAc(2)	8.9e-08	1413.99	4239.96	3	56.3141	75424
NS-1	P00738	>sp|P00738|HPT_HUMAN Haptoglobin OS=Homo sapiens OX=9606 GN=HP PE=1 SV=1	K.VVLHPN[+2204.77244]YSQVDIGLIKLK.Q	Specific		N6(NGlycan / 2204.7724)	241	HexNAc(4)Hex(5)NeuAc(2)	3.9e-08	1061	4240.96	4	56.3011	75403
NS-1	P00738	>sp|P00738|HPT_HUMAN Haptoglobin OS=Homo sapiens OX=9606 GN=HP PE=1 SV=1	K.VVLHPN[+2424.86713]YSQVDIGLIK.L	Specific		N6(NGlycan / 2424.8671)	241	HexNAc(5)Hex(6)Fuc(1)NeuAc(1)	5.5e-08	1407.3	4219.87	3	50.295	66653
NS-1	P00738	>sp|P00738|HPT_HUMAN Haptoglobin OS=Homo sapiens OX=9606 GN=HP PE=1 SV=1	K.VVLHPN[+2424.86713]YSQVDIGLIK.L	Specific		N6(NGlycan / 2424.8671)	241	HexNAc(5)Hex(6)Fuc(1)NeuAc(1)	1.6e-07	1407.3	4219.88	3	50.4977	66950
NS-1	P00738	>sp|P00738|HPT_HUMAN Haptoglobin OS=Homo sapiens OX=9606 GN=HP PE=1 SV=1	K.VVLHPN[+2424.86713]YSQVDIGLIK.L	Specific		N6(NGlycan / 2424.8671)	241	HexNAc(5)Hex(6)Fuc(1)NeuAc(1)	4.1e-07	1055.72	4219.87	4	50.2968	66656
NS-1	P00738	>sp|P00738|HPT_HUMAN Haptoglobin OS=Homo sapiens OX=9606 GN=HP PE=1 SV=1	K.VVLHPN[+2424.86713]YSQVDIGLIK.L	Specific		N6(NGlycan / 2424.8671)	241	HexNAc(5)Hex(6)Fuc(1)NeuAc(1)	0.00013	1406.96	4218.88	3	50.7045	67254
NS-1	P00738	>sp|P00738|HPT_HUMAN Haptoglobin OS=Homo sapiens OX=9606 GN=HP PE=1 SV=1	K.VVLHPN[+2351.85075]YSQVDIGLIK.L	Specific		N6(NGlycan / 2351.8508)	241	HexNAc(4)Hex(5)Fuc(3)NeuAc(1)	2.7e-06	1382.62	4145.85	3	52.6704	70116
NS-1	P00738	>sp|P00738|HPT_HUMAN Haptoglobin OS=Homo sapiens OX=9606 GN=HP PE=1 SV=1	K.VVLHPN[+2351.85075]YSQVDIGLIK.L	Specific		N6(NGlycan / 2351.8508)	241	HexNAc(4)Hex(5)Fuc(3)NeuAc(1)	8.4e-06	1382.62	4145.85	3	52.4878	69855
NS-1	P00738	>sp|P00738|HPT_HUMAN Haptoglobin OS=Homo sapiens OX=9606 GN=HP PE=1 SV=1	K.VVLHPN[+2351.85075]YSQVDIGLIK.L	Specific		N6(NGlycan / 2351.8508)	241	HexNAc(4)Hex(5)Fuc(3)NeuAc(1)	9.2e-06	1037.22	4145.85	4	52.7278	70198
NS-1	P00738	>sp|P00738|HPT_HUMAN Haptoglobin OS=Homo sapiens OX=9606 GN=HP PE=1 SV=1	K.VVLHPN[+2350.83035]YSQVDIGLIK.L	Specific		N6(NGlycan / 2350.8304)	241	HexNAc(4)Hex(5)Fuc(1)NeuAc(2)	5e-10	1382.62	4145.84	3	53.3267	71073
NS-1	P00738	>sp|P00738|HPT_HUMAN Haptoglobin OS=Homo sapiens OX=9606 GN=HP PE=1 SV=1	K.VVLHPN[+2350.83035]YSQVDIGLIK.L	Specific		N6(NGlycan / 2350.8304)	241	HexNAc(4)Hex(5)Fuc(1)NeuAc(2)	2.4e-08	1382.62	4145.84	3	53.5284	71365
NS-1	P00738	>sp|P00738|HPT_HUMAN Haptoglobin OS=Homo sapiens OX=9606 GN=HP PE=1 SV=1	K.VVLHPN[+2350.83035]YSQVDIGLIK.L	Specific		N6(NGlycan / 2350.8304)	241	HexNAc(4)Hex(5)Fuc(1)NeuAc(2)	2.9e-08	1382.62	4145.84	3	53.1404	70803
NS-1	P00738	>sp|P00738|HPT_HUMAN Haptoglobin OS=Homo sapiens OX=9606 GN=HP PE=1 SV=1	K.VVLHPN[+2350.83035]YSQVDIGLIK.L	Specific		N6(NGlycan / 2350.8304)	241	HexNAc(4)Hex(5)Fuc(1)NeuAc(2)	4.1e-08	1382.62	4145.84	3	53.3525	71114
NS-1	P00738	>sp|P00738|HPT_HUMAN Haptoglobin OS=Homo sapiens OX=9606 GN=HP PE=1 SV=1	K.VVLHPN[+2350.83035]YSQVDIGLIK.L	Specific		N6(NGlycan / 2350.8304)	241	HexNAc(4)Hex(5)Fuc(1)NeuAc(2)	2.1e-07	1037.21	4145.84	4	53.1582	70831
NS-1	P00738	>sp|P00738|HPT_HUMAN Haptoglobin OS=Homo sapiens OX=9606 GN=HP PE=1 SV=1	K.VVLHPN[+2350.83035]YSQVDIGLIK.L	Specific		N6(NGlycan / 2350.8304)	241	HexNAc(4)Hex(5)Fuc(1)NeuAc(2)	2.6e-07	1037.21	4145.84	4	53.2267	70927
NS-1	P00738	>sp|P00738|HPT_HUMAN Haptoglobin OS=Homo sapiens OX=9606 GN=HP PE=1 SV=1	K.VVLHPN[+2350.83035]YSQVDIGLIK.L	Specific		N6(NGlycan / 2350.8304)	241	HexNAc(4)Hex(5)Fuc(1)NeuAc(2)	2.5e-07	1037.22	4145.84	4	53.4268	71219
NS-1	P00738	>sp|P00738|HPT_HUMAN Haptoglobin OS=Homo sapiens OX=9606 GN=HP PE=1 SV=1	K.VVLHPN[+2350.83035]YSQVDIGLIK.L	Specific		N6(NGlycan / 2350.8304)	241	HexNAc(4)Hex(5)Fuc(1)NeuAc(2)	4.6e-07	1037.22	4145.84	4	53.4422	71244
NS-1	P00738	>sp|P00738|HPT_HUMAN Haptoglobin OS=Homo sapiens OX=9606 GN=HP PE=1 SV=1	K.VVLHPN[+2350.83035]YSQVDIGLIK.L	Specific		N6(NGlycan / 2350.8304)	241	HexNAc(4)Hex(5)Fuc(1)NeuAc(2)	1.5e-06	1037.21	4145.84	4	53.6083	71486
NS-1	P00738	>sp|P00738|HPT_HUMAN Haptoglobin OS=Homo sapiens OX=9606 GN=HP PE=1 SV=1	K.VVLHPN[+2350.83035]YSQVDIGLIK.L	Specific		N6(NGlycan / 2350.8304)	241	HexNAc(4)Hex(5)Fuc(1)NeuAc(2)	1e-05	1382.62	4145.84	3	53.7358	71667
NS-1	P00738	>sp|P00738|HPT_HUMAN Haptoglobin OS=Homo sapiens OX=9606 GN=HP PE=1 SV=1	K.VVLHPN[+2295.82454]YSQVDIGLIK.L	Specific		N6(NGlycan / 2295.8245)	241	HexNAc(5)Hex(7)Fuc(1)	4.1e-06	1364.28	4090.84	3	50.4218	66842
NS-1	P00738	>sp|P00738|HPT_HUMAN Haptoglobin OS=Homo sapiens OX=9606 GN=HP PE=1 SV=1	K.VVLHPN[+2287.84594]YSQVDIGLIK.L	Specific		N6(NGlycan / 2287.8459)	241	HexNAc(6)Hex(3)Fuc(2)NeuAc(1)	9.1e-06	1361.95	4083.82	3	53.196	70885
NS-1	P00738	>sp|P00738|HPT_HUMAN Haptoglobin OS=Homo sapiens OX=9606 GN=HP PE=1 SV=1	K.VVLHPN[+2278.80922]YSQVDIGLIK.L	Specific		N6(NGlycan / 2278.8092)	241	HexNAc(5)Hex(6)NeuAc(1)	7.3e-10	1358.61	4073.82	3	50.5561	67037
NS-1	P00738	>sp|P00738|HPT_HUMAN Haptoglobin OS=Homo sapiens OX=9606 GN=HP PE=1 SV=1	K.VVLHPN[+2278.80922]YSQVDIGLIK.L	Specific		N6(NGlycan / 2278.8092)	241	HexNAc(5)Hex(6)NeuAc(1)	3.1e-08	1358.61	4073.82	3	50.4934	66943
NS-1	P00738	>sp|P00738|HPT_HUMAN Haptoglobin OS=Homo sapiens OX=9606 GN=HP PE=1 SV=1	K.VVLHPN[+2278.80922]YSQVDIGLIK.L	Specific		N6(NGlycan / 2278.8092)	241	HexNAc(5)Hex(6)NeuAc(1)	2.1e-07	1019.21	4073.82	4	50.3423	66722
NS-1	P00738	>sp|P00738|HPT_HUMAN Haptoglobin OS=Homo sapiens OX=9606 GN=HP PE=1 SV=1	K.VVLHPN[+2278.80922]YSQVDIGLIK.L	Specific		N6(NGlycan / 2278.8092)	241	HexNAc(5)Hex(6)NeuAc(1)	3.6e-07	1019.21	4073.82	4	50.5444	67018
NS-1	P00738	>sp|P00738|HPT_HUMAN Haptoglobin OS=Homo sapiens OX=9606 GN=HP PE=1 SV=1	K.VVLHPN[+2278.80922]YSQVDIGLIK.L	Specific		N6(NGlycan / 2278.8092)	241	HexNAc(5)Hex(6)NeuAc(1)	1.8e-07	1358.61	4073.82	3	50.298	66658
NS-1	P00738	>sp|P00738|HPT_HUMAN Haptoglobin OS=Homo sapiens OX=9606 GN=HP PE=1 SV=1	K.VVLHPN[+2278.80922]YSQVDIGLIK.L	Specific		N6(NGlycan / 2278.8092)	241	HexNAc(5)Hex(6)NeuAc(1)	1.5e-07	1358.61	4073.82	3	50.6965	67241
NS-1	P00738	>sp|P00738|HPT_HUMAN Haptoglobin OS=Homo sapiens OX=9606 GN=HP PE=1 SV=1	K.VVLHPN[+2278.80922]YSQVDIGLIK.L	Specific		N6(NGlycan / 2278.8092)	241	HexNAc(5)Hex(6)NeuAc(1)	2.5e-06	1019.21	4073.82	4	50.7519	67323
NS-1	P00738	>sp|P00738|HPT_HUMAN Haptoglobin OS=Homo sapiens OX=9606 GN=HP PE=1 SV=1	K.VVLHPN[+2278.80922]YSQVDIGLIK.L	Specific		N6(NGlycan / 2278.8092)	241	HexNAc(5)Hex(6)NeuAc(1)	1.1e-06	1358.61	4073.82	3	50.5684	67057
NS-1	P00738	>sp|P00738|HPT_HUMAN Haptoglobin OS=Homo sapiens OX=9606 GN=HP PE=1 SV=1	K.VVLHPN[+2278.80922]YSQVDIGLIK.L	Specific		N6(NGlycan / 2278.8092)	241	HexNAc(5)Hex(6)NeuAc(1)	8.2e-06	1358.28	4072.82	3	50.8615	67482
NS-1	P00738	>sp|P00738|HPT_HUMAN Haptoglobin OS=Homo sapiens OX=9606 GN=HP PE=1 SV=1	K.VVLHPN[+2221.78776]YSQVDIGLIK.L	Specific		N6(NGlycan / 2221.7878)	241	HexNAc(4)Hex(6)Fuc(1)NeuAc(1)	2.7e-07	1004.96	4016.8	4	53.3409	71096
NS-1	P00738	>sp|P00738|HPT_HUMAN Haptoglobin OS=Homo sapiens OX=9606 GN=HP PE=1 SV=1	K.VVLHPN[+2221.78776]YSQVDIGLIK.L	Specific		N6(NGlycan / 2221.7878)	241	HexNAc(4)Hex(6)Fuc(1)NeuAc(1)	1.7e-07	1339.27	4015.79	3	53.1324	70790
NS-1	P00738	>sp|P00738|HPT_HUMAN Haptoglobin OS=Homo sapiens OX=9606 GN=HP PE=1 SV=1	K.VVLHPN[+2221.78776]YSQVDIGLIK.L	Specific		N6(NGlycan / 2221.7878)	241	HexNAc(4)Hex(6)Fuc(1)NeuAc(1)	5e-07	1004.7	4015.79	4	53.3136	71059
NS-1	P00738	>sp|P00738|HPT_HUMAN Haptoglobin OS=Homo sapiens OX=9606 GN=HP PE=1 SV=1	K.VVLHPN[+2221.78776]YSQVDIGLIK.L	Specific		N6(NGlycan / 2221.7878)	241	HexNAc(4)Hex(6)Fuc(1)NeuAc(1)	1.1e-06	1004.96	4016.81	4	53.5905	71458
NS-1	P00738	>sp|P00738|HPT_HUMAN Haptoglobin OS=Homo sapiens OX=9606 GN=HP PE=1 SV=1	K.VVLHPN[+2205.79284]YSQVDIGLIK.L	Specific		N6(NGlycan / 2205.7928)	241	HexNAc(4)Hex(5)Fuc(2)NeuAc(1)	2.7e-06	1334.26	4000.77	3	54.6857	73045
NS-1	P00738	>sp|P00738|HPT_HUMAN Haptoglobin OS=Homo sapiens OX=9606 GN=HP PE=1 SV=1	K.VVLHPN[+2204.77244]YSQVDIGLIK.L	Specific		N6(NGlycan / 2204.7724)	241	HexNAc(4)Hex(5)NeuAc(2)	1e-09	1333.93	3999.79	3	53.8792	71873
NS-1	P00738	>sp|P00738|HPT_HUMAN Haptoglobin OS=Homo sapiens OX=9606 GN=HP PE=1 SV=1	K.VVLHPN[+2204.77244]YSQVDIGLIK.L	Specific		N6(NGlycan / 2204.7724)	241	HexNAc(4)Hex(5)NeuAc(2)	3.7e-10	1333.93	3999.78	3	53.5432	71389
NS-1	P00738	>sp|P00738|HPT_HUMAN Haptoglobin OS=Homo sapiens OX=9606 GN=HP PE=1 SV=1	K.VVLHPN[+2204.77244]YSQVDIGLIK.L	Specific		N6(NGlycan / 2204.7724)	241	HexNAc(4)Hex(5)NeuAc(2)	4.3e-10	1333.93	3999.78	3	53.2749	70997
NS-1	P00738	>sp|P00738|HPT_HUMAN Haptoglobin OS=Homo sapiens OX=9606 GN=HP PE=1 SV=1	K.VVLHPN[+2204.77244]YSQVDIGLIK.L	Specific		N6(NGlycan / 2204.7724)	241	HexNAc(4)Hex(5)NeuAc(2)	5e-10	1333.93	3999.78	3	53.0732	70702
NS-1	P00738	>sp|P00738|HPT_HUMAN Haptoglobin OS=Homo sapiens OX=9606 GN=HP PE=1 SV=1	K.VVLHPN[+2204.77244]YSQVDIGLIK.L	Specific		N6(NGlycan / 2204.7724)	241	HexNAc(4)Hex(5)NeuAc(2)	4.7e-10	1333.93	3999.78	3	53.6304	71515
NS-1	P00738	>sp|P00738|HPT_HUMAN Haptoglobin OS=Homo sapiens OX=9606 GN=HP PE=1 SV=1	K.VVLHPN[+2204.77244]YSQVDIGLIK.L	Specific		N6(NGlycan / 2204.7724)	241	HexNAc(4)Hex(5)NeuAc(2)	6.1e-09	1333.93	3999.78	3	53.5085	71340
NS-1	P00738	>sp|P00738|HPT_HUMAN Haptoglobin OS=Homo sapiens OX=9606 GN=HP PE=1 SV=1	K.VVLHPN[+2204.77244]YSQVDIGLIK.L	Specific		N6(NGlycan / 2204.7724)	241	HexNAc(4)Hex(5)NeuAc(2)	1.7e-08	1333.93	3999.78	3	53.6778	71584
NS-1	P00738	>sp|P00738|HPT_HUMAN Haptoglobin OS=Homo sapiens OX=9606 GN=HP PE=1 SV=1	K.VVLHPN[+2204.77244]YSQVDIGLIK.L	Specific		N6(NGlycan / 2204.7724)	241	HexNAc(4)Hex(5)NeuAc(2)	5.8e-08	1000.7	3999.78	4	53.2755	70998
NS-1	P00738	>sp|P00738|HPT_HUMAN Haptoglobin OS=Homo sapiens OX=9606 GN=HP PE=1 SV=1	K.VVLHPN[+2204.77244]YSQVDIGLIK.L	Specific		N6(NGlycan / 2204.7724)	241	HexNAc(4)Hex(5)NeuAc(2)	5.5e-08	1000.7	3999.79	4	53.679	71586
NS-1	P00738	>sp|P00738|HPT_HUMAN Haptoglobin OS=Homo sapiens OX=9606 GN=HP PE=1 SV=1	K.VVLHPN[+2204.77244]YSQVDIGLIK.L	Specific		N6(NGlycan / 2204.7724)	241	HexNAc(4)Hex(5)NeuAc(2)	8.2e-08	1000.7	3999.78	4	53.0769	70708
NS-1	P00738	>sp|P00738|HPT_HUMAN Haptoglobin OS=Homo sapiens OX=9606 GN=HP PE=1 SV=1	K.VVLHPN[+2204.77244]YSQVDIGLIK.L	Specific		N6(NGlycan / 2204.7724)	241	HexNAc(4)Hex(5)NeuAc(2)	1.4e-08	1333.93	3999.78	3	53.1349	70794
NS-1	P00738	>sp|P00738|HPT_HUMAN Haptoglobin OS=Homo sapiens OX=9606 GN=HP PE=1 SV=1	K.VVLHPN[+2204.77244]YSQVDIGLIK.L	Specific		N6(NGlycan / 2204.7724)	241	HexNAc(4)Hex(5)NeuAc(2)	6.8e-08	1000.7	3999.78	4	53.4784	71292
NS-1	P00738	>sp|P00738|HPT_HUMAN Haptoglobin OS=Homo sapiens OX=9606 GN=HP PE=1 SV=1	K.VVLHPN[+2204.77244]YSQVDIGLIK.L	Specific		N6(NGlycan / 2204.7724)	241	HexNAc(4)Hex(5)NeuAc(2)	2.3e-08	1333.93	3999.78	3	53.4778	71291
NS-1	P00738	>sp|P00738|HPT_HUMAN Haptoglobin OS=Homo sapiens OX=9606 GN=HP PE=1 SV=1	K.VVLHPN[+2204.77244]YSQVDIGLIK.L	Specific		N6(NGlycan / 2204.7724)	241	HexNAc(4)Hex(5)NeuAc(2)	1e-06	1333.93	3999.77	3	54.4916	72762
NS-1	P00738	>sp|P00738|HPT_HUMAN Haptoglobin OS=Homo sapiens OX=9606 GN=HP PE=1 SV=1	K.VVLHPN[+2204.77244]YSQVDIGLIK.L	Specific		N6(NGlycan / 2204.7724)	241	HexNAc(4)Hex(5)NeuAc(2)	2.3e-06	1000.7	3999.77	4	54.5457	72842
NS-1	P00738	>sp|P00738|HPT_HUMAN Haptoglobin OS=Homo sapiens OX=9606 GN=HP PE=1 SV=1	K.VVLHPN[+2204.77244]YSQVDIGLIK.L	Specific		N6(NGlycan / 2204.7724)	241	HexNAc(4)Hex(5)NeuAc(2)	4.9e-07	1333.93	3999.79	3	54.0853	72172
NS-1	P00738	>sp|P00738|HPT_HUMAN Haptoglobin OS=Homo sapiens OX=9606 GN=HP PE=1 SV=1	K.VVLHPN[+2204.77244]YSQVDIGLIK.L	Specific		N6(NGlycan / 2204.7724)	241	HexNAc(4)Hex(5)NeuAc(2)	4.7e-07	1333.93	3999.78	3	54.2856	72459
NS-1	P00738	>sp|P00738|HPT_HUMAN Haptoglobin OS=Homo sapiens OX=9606 GN=HP PE=1 SV=1	K.VVLHPN[+2204.77244]YSQVDIGLIK.L	Specific		N6(NGlycan / 2204.7724)	241	HexNAc(4)Hex(5)NeuAc(2)	4.9e-07	1333.93	3999.78	3	53.2341	70939
NS-1	P00738	>sp|P00738|HPT_HUMAN Haptoglobin OS=Homo sapiens OX=9606 GN=HP PE=1 SV=1	K.VVLHPN[+2204.77244]YSQVDIGLIK.L	Specific		N6(NGlycan / 2204.7724)	241	HexNAc(4)Hex(5)NeuAc(2)	1.4e-05	800.76	3999.77	5	53.1551	70826
NS-1	P00738	>sp|P00738|HPT_HUMAN Haptoglobin OS=Homo sapiens OX=9606 GN=HP PE=1 SV=1	K.VVLHPN[+2204.77244]YSQVDIGLIK.L	Specific		N6(NGlycan / 2204.7724)	241	HexNAc(4)Hex(5)NeuAc(2)	1.1e-05	800.762	3999.78	5	53.2384	70946
NS-1	P00738	>sp|P00738|HPT_HUMAN Haptoglobin OS=Homo sapiens OX=9606 GN=HP PE=1 SV=1	K.VVLHPN[+1913.67702]YSQVDIGLIKLK.Q	Specific		N6(NGlycan / 1913.677)	241	HexNAc(4)Hex(5)NeuAc(1)	2.5e-07	988.223	3949.87	4	53.655	71554
NS-1	P00738	>sp|P00738|HPT_HUMAN Haptoglobin OS=Homo sapiens OX=9606 GN=HP PE=1 SV=1	K.VVLHPN[+1913.67702]YSQVDIGLIKLK.Q	Specific		N6(NGlycan / 1913.677)	241	HexNAc(4)Hex(5)NeuAc(1)	5e-06	1317.29	3949.87	3	54.204	72346
NS-1	P00738	>sp|P00738|HPT_HUMAN Haptoglobin OS=Homo sapiens OX=9606 GN=HP PE=1 SV=1	K.VVLHPN[+1913.67702]YSQVDIGLIKLK.Q	Specific		N6(NGlycan / 1913.677)	241	HexNAc(4)Hex(5)NeuAc(1)	3.6e-06	988.222	3949.87	4	54.2101	72355
NS-1	P00738	>sp|P00738|HPT_HUMAN Haptoglobin OS=Homo sapiens OX=9606 GN=HP PE=1 SV=1	K.VVLHPN[+1913.67702]YSQVDIGLIKLK.Q	Specific		N6(NGlycan / 1913.677)	241	HexNAc(4)Hex(5)NeuAc(1)	5.8e-06	988.223	3949.87	4	53.737	71669
NS-1	P00738	>sp|P00738|HPT_HUMAN Haptoglobin OS=Homo sapiens OX=9606 GN=HP PE=1 SV=1	K.VVLHPN[+2075.72985]YSQVDIGLIK.L	Specific		N6(NGlycan / 2075.7298)	241	HexNAc(4)Hex(6)NeuAc(1)	6.5e-11	1290.92	3870.74	3	50.5456	67020
NS-1	P00738	>sp|P00738|HPT_HUMAN Haptoglobin OS=Homo sapiens OX=9606 GN=HP PE=1 SV=1	K.VVLHPN[+2075.72985]YSQVDIGLIK.L	Specific		N6(NGlycan / 2075.7298)	241	HexNAc(4)Hex(6)NeuAc(1)	7.7e-06	1290.92	3870.74	3	50.7887	67382
NS-1	P00738	>sp|P00738|HPT_HUMAN Haptoglobin OS=Homo sapiens OX=9606 GN=HP PE=1 SV=1	K.VVLHPN[+2059.73493]YSQVDIGLIK.L	Specific		N6(NGlycan / 2059.7349)	241	HexNAc(4)Hex(5)Fuc(1)NeuAc(1)	5.9e-08	1285.59	3854.75	3	50.5955	67093
NS-1	P00738	>sp|P00738|HPT_HUMAN Haptoglobin OS=Homo sapiens OX=9606 GN=HP PE=1 SV=1	K.VVLHPN[+2059.73493]YSQVDIGLIK.L	Specific		N6(NGlycan / 2059.7349)	241	HexNAc(4)Hex(5)Fuc(1)NeuAc(1)	1.1e-07	1285.59	3854.75	3	50.9082	67550
NS-1	P00738	>sp|P00738|HPT_HUMAN Haptoglobin OS=Homo sapiens OX=9606 GN=HP PE=1 SV=1	K.VVLHPN[+2059.73493]YSQVDIGLIK.L	Specific		N6(NGlycan / 2059.7349)	241	HexNAc(4)Hex(5)Fuc(1)NeuAc(1)	2e-06	964.445	3854.76	4	50.9279	67581
NS-1	P00738	>sp|P00738|HPT_HUMAN Haptoglobin OS=Homo sapiens OX=9606 GN=HP PE=1 SV=1	K.VVLHPN[+2059.73493]YSQVDIGLIK.L	Specific		N6(NGlycan / 2059.7349)	241	HexNAc(4)Hex(5)Fuc(1)NeuAc(1)	6.1e-06	964.444	3854.76	4	50.5598	67043
NS-1	P00738	>sp|P00738|HPT_HUMAN Haptoglobin OS=Homo sapiens OX=9606 GN=HP PE=1 SV=1	K.VVLHPN[+2059.73493]YSQVDIGLIK.L	Specific		N6(NGlycan / 2059.7349)	241	HexNAc(4)Hex(5)Fuc(1)NeuAc(1)	2.8e-06	1285.59	3854.76	3	50.1496	66441
NS-1	P00738	>sp|P00738|HPT_HUMAN Haptoglobin OS=Homo sapiens OX=9606 GN=HP PE=1 SV=1	K.VVLHPN[+2059.73493]YSQVDIGLIK.L	Specific		N6(NGlycan / 2059.7349)	241	HexNAc(4)Hex(5)Fuc(1)NeuAc(1)	1.7e-05	1285.59	3854.75	3	50.7187	67277
NS-1	P00738	>sp|P00738|HPT_HUMAN Haptoglobin OS=Homo sapiens OX=9606 GN=HP PE=1 SV=1	K.VVLHPN[+2059.73493]YSQVDIGLIK.L	Specific		N6(NGlycan / 2059.7349)	241	HexNAc(4)Hex(5)Fuc(1)NeuAc(1)	6.5e-06	1285.59	3854.75	3	51.105	67834
NS-1	P00738	>sp|P00738|HPT_HUMAN Haptoglobin OS=Homo sapiens OX=9606 GN=HP PE=1 SV=1	K.VVLHPN[+1987.71380]YSQVDIGLIK.L	Specific		N6(NGlycan / 1987.7138)	241	HexNAc(5)Hex(6)	7.5e-08	1261.58	3782.73	3	47.8216	63054
NS-1	P00738	>sp|P00738|HPT_HUMAN Haptoglobin OS=Homo sapiens OX=9606 GN=HP PE=1 SV=1	K.VVLHPN[+1930.69234]YSQVDIGLIK.L	Specific		N6(NGlycan / 1930.6923)	241	HexNAc(4)Hex(6)Fuc(1)	4.9e-06	932.184	3725.72	4	50.7599	67336
NS-1	P00738	>sp|P00738|HPT_HUMAN Haptoglobin OS=Homo sapiens OX=9606 GN=HP PE=1 SV=1	K.VVLHPN[+1914.69743]YSQVDIGLIK.L	Specific		N6(NGlycan / 1914.6974)	241	HexNAc(4)Hex(5)Fuc(2)	1.7e-08	1237.24	3709.71	3	53.4993	71326
NS-1	P00738	>sp|P00738|HPT_HUMAN Haptoglobin OS=Homo sapiens OX=9606 GN=HP PE=1 SV=1	K.VVLHPN[+1914.69743]YSQVDIGLIK.L	Specific		N6(NGlycan / 1914.6974)	241	HexNAc(4)Hex(5)Fuc(2)	0.00011	1237.23	3709.69	3	51.7712	68808
NS-1	P00738	>sp|P00738|HPT_HUMAN Haptoglobin OS=Homo sapiens OX=9606 GN=HP PE=1 SV=1	K.VVLHPN[+1914.69743]YSQVDIGLIK.L	Specific		N6(NGlycan / 1914.6974)	241	HexNAc(4)Hex(5)Fuc(2)	1.3e-05	1237.24	3709.7	3	52.8895	70436
NS-1	P00738	>sp|P00738|HPT_HUMAN Haptoglobin OS=Homo sapiens OX=9606 GN=HP PE=1 SV=1	K.VVLHPN[+1913.67702]YSQVDIGLIK.L	Specific		N6(NGlycan / 1913.677)	241	HexNAc(4)Hex(5)NeuAc(1)	3.5e-12	1236.9	3708.69	3	51.1136	67848
NS-1	P00738	>sp|P00738|HPT_HUMAN Haptoglobin OS=Homo sapiens OX=9606 GN=HP PE=1 SV=1	K.VVLHPN[+1913.67702]YSQVDIGLIK.L	Specific		N6(NGlycan / 1913.677)	241	HexNAc(4)Hex(5)NeuAc(1)	3.1e-11	1236.9	3708.69	3	50.9982	67680
NS-1	P00738	>sp|P00738|HPT_HUMAN Haptoglobin OS=Homo sapiens OX=9606 GN=HP PE=1 SV=1	K.VVLHPN[+1913.67702]YSQVDIGLIK.L	Specific		N6(NGlycan / 1913.677)	241	HexNAc(4)Hex(5)NeuAc(1)	3.5e-10	1236.9	3708.69	3	50.6231	67137
NS-1	P00738	>sp|P00738|HPT_HUMAN Haptoglobin OS=Homo sapiens OX=9606 GN=HP PE=1 SV=1	K.VVLHPN[+1913.67702]YSQVDIGLIK.L	Specific		N6(NGlycan / 1913.677)	241	HexNAc(4)Hex(5)NeuAc(1)	1.2e-08	1236.9	3708.69	3	50.7979	67387
NS-1	P00738	>sp|P00738|HPT_HUMAN Haptoglobin OS=Homo sapiens OX=9606 GN=HP PE=1 SV=1	K.VVLHPN[+1913.67702]YSQVDIGLIK.L	Specific		N6(NGlycan / 1913.677)	241	HexNAc(4)Hex(5)NeuAc(1)	2.8e-08	1236.9	3708.69	3	51.2005	67973
NS-1	P00738	>sp|P00738|HPT_HUMAN Haptoglobin OS=Homo sapiens OX=9606 GN=HP PE=1 SV=1	K.VVLHPN[+1913.67702]YSQVDIGLIK.L	Specific		N6(NGlycan / 1913.677)	241	HexNAc(4)Hex(5)NeuAc(1)	5.5e-08	927.928	3708.69	4	51.0519	67756
NS-1	P00738	>sp|P00738|HPT_HUMAN Haptoglobin OS=Homo sapiens OX=9606 GN=HP PE=1 SV=1	K.VVLHPN[+1913.67702]YSQVDIGLIK.L	Specific		N6(NGlycan / 1913.677)	241	HexNAc(4)Hex(5)NeuAc(1)	7.2e-08	927.927	3708.69	4	50.8473	67459
NS-1	P00738	>sp|P00738|HPT_HUMAN Haptoglobin OS=Homo sapiens OX=9606 GN=HP PE=1 SV=1	K.VVLHPN[+1913.67702]YSQVDIGLIK.L	Specific		N6(NGlycan / 1913.677)	241	HexNAc(4)Hex(5)NeuAc(1)	3.3e-08	1236.9	3708.68	3	50.6861	67231
NS-1	P00738	>sp|P00738|HPT_HUMAN Haptoglobin OS=Homo sapiens OX=9606 GN=HP PE=1 SV=1	K.VVLHPN[+1913.67702]YSQVDIGLIK.L	Specific		N6(NGlycan / 1913.677)	241	HexNAc(4)Hex(5)NeuAc(1)	1.1e-07	927.928	3708.69	4	50.8041	67397
NS-1	P00738	>sp|P00738|HPT_HUMAN Haptoglobin OS=Homo sapiens OX=9606 GN=HP PE=1 SV=1	K.VVLHPN[+1913.67702]YSQVDIGLIK.L	Specific		N6(NGlycan / 1913.677)	241	HexNAc(4)Hex(5)NeuAc(1)	1.4e-07	1854.85	3708.69	2	50.699	67245
NS-1	P00738	>sp|P00738|HPT_HUMAN Haptoglobin OS=Homo sapiens OX=9606 GN=HP PE=1 SV=1	K.VVLHPN[+1913.67702]YSQVDIGLIK.L	Specific		N6(NGlycan / 1913.677)	241	HexNAc(4)Hex(5)NeuAc(1)	1.9e-07	927.928	3708.69	4	50.6449	67165
NS-1	P00738	>sp|P00738|HPT_HUMAN Haptoglobin OS=Homo sapiens OX=9606 GN=HP PE=1 SV=1	K.VVLHPN[+1913.67702]YSQVDIGLIK.L	Specific		N6(NGlycan / 1913.677)	241	HexNAc(4)Hex(5)NeuAc(1)	1.7e-06	1236.9	3708.69	3	51.8486	68925
NS-1	P00738	>sp|P00738|HPT_HUMAN Haptoglobin OS=Homo sapiens OX=9606 GN=HP PE=1 SV=1	K.VVLHPN[+1913.67702]YSQVDIGLIK.L	Specific		N6(NGlycan / 1913.677)	241	HexNAc(4)Hex(5)NeuAc(1)	6.7e-06	1854.84	3708.67	2	50.9211	67571
NS-1	P00738	>sp|P00738|HPT_HUMAN Haptoglobin OS=Homo sapiens OX=9606 GN=HP PE=1 SV=1	K.VVLHPN[+1913.67702]YSQVDIGLIK.L	Specific		N6(NGlycan / 1913.677)	241	HexNAc(4)Hex(5)NeuAc(1)	3.9e-06	1236.9	3708.67	3	51.4088	68276
NS-1	P00738	>sp|P00738|HPT_HUMAN Haptoglobin OS=Homo sapiens OX=9606 GN=HP PE=1 SV=1	K.VVLHPN[+1913.67702]YSQVDIGLIK.L	Specific		N6(NGlycan / 1913.677)	241	HexNAc(4)Hex(5)NeuAc(1)	9.6e-07	1236.9	3708.69	3	51.618	68584
NS-1	P00738	>sp|P00738|HPT_HUMAN Haptoglobin OS=Homo sapiens OX=9606 GN=HP PE=1 SV=1	K.VVLHPN[+1913.67702]YSQVDIGLIK.L	Specific		N6(NGlycan / 1913.677)	241	HexNAc(4)Hex(5)NeuAc(1)	2.5e-06	927.927	3708.69	4	51.2592	68060
NS-1	P00738	>sp|P00738|HPT_HUMAN Haptoglobin OS=Homo sapiens OX=9606 GN=HP PE=1 SV=1	K.VVLHPN[+1913.67702]YSQVDIGLIK.L	Specific		N6(NGlycan / 1913.677)	241	HexNAc(4)Hex(5)NeuAc(1)	7.6e-06	1236.9	3708.68	3	52.4866	69853
NS-1	P00738	>sp|P00738|HPT_HUMAN Haptoglobin OS=Homo sapiens OX=9606 GN=HP PE=1 SV=1	K.VVLHPN[+1872.65048]YSQVDIGLIK.L	Specific		N6(NGlycan / 1872.6505)	241	HexNAc(3)Hex(6)NeuAc(1)	0.00016	1223.23	3667.67	3	50.7162	67273
NS-1	P00738	>sp|P00738|HPT_HUMAN Haptoglobin OS=Homo sapiens OX=9606 GN=HP PE=1 SV=1	K.VVLHPN[+1751.62420]YSQVDIGLIK.L	Specific		N6(NGlycan / 1751.6242)	241	HexNAc(4)Hex(4)NeuAc(1)	2e-06	1182.89	3546.66	3	51.013	67704
NS-1	P00738	>sp|P00738|HPT_HUMAN Haptoglobin OS=Homo sapiens OX=9606 GN=HP PE=1 SV=1	K.VVLHPN[+1622.58161]YSQVDIGLIK.L	Specific		N6(NGlycan / 1622.5816)	241	HexNAc(4)Hex(5)	1.4e-08	1139.87	3417.59	3	48.094	63453
NS-1	P00738	>sp|P00738|HPT_HUMAN Haptoglobin OS=Homo sapiens OX=9606 GN=HP PE=1 SV=1	K.VVLHPN[+1622.58161]YSQVDIGLIK.L	Specific		N6(NGlycan / 1622.5816)	241	HexNAc(4)Hex(5)	1.3e-07	1139.87	3417.59	3	48.2763	63716
NS-1	P00738	>sp|P00738|HPT_HUMAN Haptoglobin OS=Homo sapiens OX=9606 GN=HP PE=1 SV=1	K.VVLHPN[+1548.54483]YSQVDIGLIK.L	Specific		N6(NGlycan / 1548.5448)	241	HexNAc(3)Hex(4)NeuAc(1)	1.1e-07	1115.19	3343.56	3	51.2196	68004
NS-1	P00738	>sp|P00738|HPT_HUMAN Haptoglobin OS=Homo sapiens OX=9606 GN=HP PE=1 SV=1	K.VVLHPN[+406.15875]YSQVDIGLIK.L	Specific		N6(NGlycan / 406.1587)	241	HexNAc(2)	4.3e-10	734.395	2201.17	3	49.7395	65842
NS-1	P00738	>sp|P00738|HPT_HUMAN Haptoglobin OS=Homo sapiens OX=9606 GN=HP PE=1 SV=1	K.VVLHPN[+406.15875]YSQVDIGLIK.L	Specific		N6(NGlycan / 406.1587)	241	HexNAc(2)	1.5e-08	734.395	2201.17	3	49.6919	65773
NS-1	P00738	>sp|P00738|HPT_HUMAN Haptoglobin OS=Homo sapiens OX=9606 GN=HP PE=1 SV=1	K.VVLHPN[+203.07937]YSQVDIGLIK.L	Specific		N6(NGlycan / 203.0794)	241	HexNAc(1)	2.3e-12	666.702	1998.09	3	49.8028	65937
NS-1	P02675	>sp|P02675|FIBB_HUMAN Fibrinogen beta chain OS=Homo sapiens OX=9606 GN=FGB PE=1 SV=2	K.YRGTAGNALMDGASQLMGEN[+2204.77244]R.T	Specific		N20(NGlycan / 2204.7724)	394	HexNAc(4)Hex(5)NeuAc(2)	2.2e-06	1104.95	4416.79	4	51.1501	67899
NS-1	P02675	>sp|P02675|FIBB_HUMAN Fibrinogen beta chain OS=Homo sapiens OX=9606 GN=FGB PE=1 SV=2	K.YRGTAGNALMDGASQLMGEN[+2204.77244]R.T	Specific		N20(NGlycan / 2204.7724)	394	HexNAc(4)Hex(5)NeuAc(2)	1.1e-05	1104.95	4416.79	4	51.3522	68195
NS-1	P02675	>sp|P02675|FIBB_HUMAN Fibrinogen beta chain OS=Homo sapiens OX=9606 GN=FGB PE=1 SV=2	K.YRGTAGNALMDGASQLMGEN[+1913.67702]R.T	Specific		N20(NGlycan / 1913.677)	394	HexNAc(4)Hex(5)NeuAc(1)	1.9e-07	1375.9	4125.7	3	48.3288	63793
NS-1	P02675	>sp|P02675|FIBB_HUMAN Fibrinogen beta chain OS=Homo sapiens OX=9606 GN=FGB PE=1 SV=2	K.YRGTAGNALMDGASQLMGEN[+1913.67702]R.T	Specific		N20(NGlycan / 1913.677)	394	HexNAc(4)Hex(5)NeuAc(1)	1.5e-06	1032.18	4125.7	4	48.4772	64010
NS-1	P02675	>sp|P02675|FIBB_HUMAN Fibrinogen beta chain OS=Homo sapiens OX=9606 GN=FGB PE=1 SV=2	K.YRGTAGNALMDGASQLMGEN[+1913.67702]R.T	Specific		N20(NGlycan / 1913.677)	394	HexNAc(4)Hex(5)NeuAc(1)	1.8e-05	1375.9	4125.69	3	48.1305	63504
NS-1	P02675	>sp|P02675|FIBB_HUMAN Fibrinogen beta chain OS=Homo sapiens OX=9606 GN=FGB PE=1 SV=2	K.YRGTAGNALMDGASQLMGEN[+1913.67702]R.T	Specific		N20(NGlycan / 1913.677)	394	HexNAc(4)Hex(5)NeuAc(1)	4.1e-06	1032.18	4125.7	4	48.2756	63715
NS-1	P02675	>sp|P02675|FIBB_HUMAN Fibrinogen beta chain OS=Homo sapiens OX=9606 GN=FGB PE=1 SV=2	K.YRGTAGNALMDGASQLMGEN[+1913.67702]R.T	Specific		N20(NGlycan / 1913.677)	394	HexNAc(4)Hex(5)NeuAc(1)	3.9e-06	1375.9	4125.7	3	48.3903	63885
NS-1	P02675	>sp|P02675|FIBB_HUMAN Fibrinogen beta chain OS=Homo sapiens OX=9606 GN=FGB PE=1 SV=2	R.GTAGNALMDGASQLMGEN[+1913.67702]RTMTIHNGMFFSTYDRDNDGWLTSDPR.K	Specific		N18(NGlycan / 1913.677)	394	HexNAc(4)Hex(5)NeuAc(1)	3.6e-08	1373.78	6864.87	5	66.1401	89744
NS-1	P02675	>sp|P02675|FIBB_HUMAN Fibrinogen beta chain OS=Homo sapiens OX=9606 GN=FGB PE=1 SV=2	R.GTAGNALMDGASQLM[+15.99492]GEN[+2205.79284]R.T	Specific		M15(Oxidation / 15.9949); N18(NGlycan / 2205.7928)	394	HexNAc(4)Hex(5)Fuc(2)NeuAc(1)	5.7e-07	1371.88	4113.63	3	42.261	54934
NS-1	P02675	>sp|P02675|FIBB_HUMAN Fibrinogen beta chain OS=Homo sapiens OX=9606 GN=FGB PE=1 SV=2	R.GTAGNALMDGASQLMGEN[+2221.78776]R.T	Specific		N18(NGlycan / 2221.7878)	394	HexNAc(4)Hex(6)Fuc(1)NeuAc(1)	2.8e-10	1372.23	4114.66	3	54.0823	72167
NS-1	P02675	>sp|P02675|FIBB_HUMAN Fibrinogen beta chain OS=Homo sapiens OX=9606 GN=FGB PE=1 SV=2	R.GTAGNALMDGASQLMGEN[+2221.78776]R.T	Specific		N18(NGlycan / 2221.7878)	394	HexNAc(4)Hex(6)Fuc(1)NeuAc(1)	2.8e-10	1372.22	4114.66	3	54.2826	72454
NS-1	P02675	>sp|P02675|FIBB_HUMAN Fibrinogen beta chain OS=Homo sapiens OX=9606 GN=FGB PE=1 SV=2	R.GTAGNALMDGASQLMGEN[+2221.78776]R.T	Specific		N18(NGlycan / 2221.7878)	394	HexNAc(4)Hex(6)Fuc(1)NeuAc(1)	1.3e-07	1372.22	4114.66	3	54.6864	73046
NS-1	P02675	>sp|P02675|FIBB_HUMAN Fibrinogen beta chain OS=Homo sapiens OX=9606 GN=FGB PE=1 SV=2	R.GTAGNALMDGASQLMGEN[+2221.78776]R.T	Specific		N18(NGlycan / 2221.7878)	394	HexNAc(4)Hex(6)Fuc(1)NeuAc(1)	3e-07	1372.22	4114.66	3	53.8805	71875
NS-1	P02675	>sp|P02675|FIBB_HUMAN Fibrinogen beta chain OS=Homo sapiens OX=9606 GN=FGB PE=1 SV=2	R.GTAGNALMDGASQLMGEN[+2221.78776]R.T	Specific		N18(NGlycan / 2221.7878)	394	HexNAc(4)Hex(6)Fuc(1)NeuAc(1)	3.3e-07	1372.22	4114.66	3	54.8897	73344
NS-1	P02675	>sp|P02675|FIBB_HUMAN Fibrinogen beta chain OS=Homo sapiens OX=9606 GN=FGB PE=1 SV=2	R.GTAGNALMDGASQLMGEN[+2221.78776]R.T	Specific		N18(NGlycan / 2221.7878)	394	HexNAc(4)Hex(6)Fuc(1)NeuAc(1)	5.3e-07	1372.22	4114.65	3	54.4842	72750
NS-1	P02675	>sp|P02675|FIBB_HUMAN Fibrinogen beta chain OS=Homo sapiens OX=9606 GN=FGB PE=1 SV=2	R.GTAGNALMDGASQLMGEN[+2221.78776]R.T	Specific		N18(NGlycan / 2221.7878)	394	HexNAc(4)Hex(6)Fuc(1)NeuAc(1)	3.7e-06	1029.42	4114.66	4	54.1905	72324
NS-1	P02675	>sp|P02675|FIBB_HUMAN Fibrinogen beta chain OS=Homo sapiens OX=9606 GN=FGB PE=1 SV=2	R.GTAGNALMDGASQLMGEN[+2221.78776]R.T	Specific		N18(NGlycan / 2221.7878)	394	HexNAc(4)Hex(6)Fuc(1)NeuAc(1)	4.7e-06	1029.42	4114.66	4	53.9892	72035
NS-1	P02675	>sp|P02675|FIBB_HUMAN Fibrinogen beta chain OS=Homo sapiens OX=9606 GN=FGB PE=1 SV=2	R.GTAGNALMDGASQLMGEN[+2221.78776]R.T	Specific		N18(NGlycan / 2221.7878)	394	HexNAc(4)Hex(6)Fuc(1)NeuAc(1)	2e-06	1372.22	4114.66	3	53.6827	71592
NS-1	P02675	>sp|P02675|FIBB_HUMAN Fibrinogen beta chain OS=Homo sapiens OX=9606 GN=FGB PE=1 SV=2	R.GTAGNALMDGASQLMGEN[+2221.78776]R.T	Specific		N18(NGlycan / 2221.7878)	394	HexNAc(4)Hex(6)Fuc(1)NeuAc(1)	1.2e-05	1372.22	4114.66	3	53.4833	71300
NS-1	P02675	>sp|P02675|FIBB_HUMAN Fibrinogen beta chain OS=Homo sapiens OX=9606 GN=FGB PE=1 SV=2	R.GTAGNALMDGASQLMGEN[+2221.78776]R.T	Specific		N18(NGlycan / 2221.7878)	394	HexNAc(4)Hex(6)Fuc(1)NeuAc(1)	1.8e-06	1372.22	4114.66	3	54.0242	72091
NS-1	P02675	>sp|P02675|FIBB_HUMAN Fibrinogen beta chain OS=Homo sapiens OX=9606 GN=FGB PE=1 SV=2	R.GTAGNALMDGASQLMGEN[+2221.78776]R.T	Specific		N18(NGlycan / 2221.7878)	394	HexNAc(4)Hex(6)Fuc(1)NeuAc(1)	2.9e-06	1029.42	4114.65	4	54.3963	72623
NS-1	P02675	>sp|P02675|FIBB_HUMAN Fibrinogen beta chain OS=Homo sapiens OX=9606 GN=FGB PE=1 SV=2	R.GTAGNALMDGASQLMGEN[+2221.78776]R.T	Specific		N18(NGlycan / 2221.7878)	394	HexNAc(4)Hex(6)Fuc(1)NeuAc(1)	1.8e-06	1029.42	4114.64	4	54.8028	73219
NS-1	P02675	>sp|P02675|FIBB_HUMAN Fibrinogen beta chain OS=Homo sapiens OX=9606 GN=FGB PE=1 SV=2	R.GTAGNALMDGASQLMGEN[+2221.78776]R.T	Specific		N18(NGlycan / 2221.7878)	394	HexNAc(4)Hex(6)Fuc(1)NeuAc(1)	9.3e-06	1029.42	4114.65	4	53.7012	71622
NS-1	P02675	>sp|P02675|FIBB_HUMAN Fibrinogen beta chain OS=Homo sapiens OX=9606 GN=FGB PE=1 SV=2	R.GTAGNALMDGASQLMGEN[+2221.78776]R.T	Specific		N18(NGlycan / 2221.7878)	394	HexNAc(4)Hex(6)Fuc(1)NeuAc(1)	0.00092	1029.42	4114.64	4	54.831	73264
NS-1	P02675	>sp|P02675|FIBB_HUMAN Fibrinogen beta chain OS=Homo sapiens OX=9606 GN=FGB PE=1 SV=2	R.GTAGNALMDGASQLM[+15.99492]GEN[+2204.77244]R.T	Specific		M15(Oxidation / 15.9949); N18(NGlycan / 2204.7724)	394	HexNAc(4)Hex(5)NeuAc(2)	6.4e-08	1371.88	4113.63	3	42.0607	54641
NS-1	P02675	>sp|P02675|FIBB_HUMAN Fibrinogen beta chain OS=Homo sapiens OX=9606 GN=FGB PE=1 SV=2	R.GTAGNALMDGASQLM[+15.99492]GEN[+2204.77244]R.T	Specific		M15(Oxidation / 15.9949); N18(NGlycan / 2204.7724)	394	HexNAc(4)Hex(5)NeuAc(2)	7.2e-08	1371.88	4113.63	3	41.661	54057
NS-1	P02675	>sp|P02675|FIBB_HUMAN Fibrinogen beta chain OS=Homo sapiens OX=9606 GN=FGB PE=1 SV=2	R.GTAGNALMDGASQLM[+15.99492]GEN[+2204.77244]R.T	Specific		M15(Oxidation / 15.9949); N18(NGlycan / 2204.7724)	394	HexNAc(4)Hex(5)NeuAc(2)	8.3e-08	1029.16	4113.62	4	42.4164	55158
NS-1	P02675	>sp|P02675|FIBB_HUMAN Fibrinogen beta chain OS=Homo sapiens OX=9606 GN=FGB PE=1 SV=2	R.GTAGNALMDGASQLM[+15.99492]GEN[+2204.77244]R.T	Specific		M15(Oxidation / 15.9949); N18(NGlycan / 2204.7724)	394	HexNAc(4)Hex(5)NeuAc(2)	2e-07	1371.88	4113.63	3	41.4581	53760
NS-1	P02675	>sp|P02675|FIBB_HUMAN Fibrinogen beta chain OS=Homo sapiens OX=9606 GN=FGB PE=1 SV=2	R.GTAGNALMDGASQLM[+15.99492]GEN[+2204.77244]R.T	Specific		M15(Oxidation / 15.9949); N18(NGlycan / 2204.7724)	394	HexNAc(4)Hex(5)NeuAc(2)	2.5e-07	1029.16	4113.63	4	42.2886	54978
NS-1	P02675	>sp|P02675|FIBB_HUMAN Fibrinogen beta chain OS=Homo sapiens OX=9606 GN=FGB PE=1 SV=2	R.GTAGNALMDGASQLM[+15.99492]GEN[+2204.77244]R.T	Specific		M15(Oxidation / 15.9949); N18(NGlycan / 2204.7724)	394	HexNAc(4)Hex(5)NeuAc(2)	4.8e-07	1371.88	4113.63	3	42.8598	55803
NS-1	P02675	>sp|P02675|FIBB_HUMAN Fibrinogen beta chain OS=Homo sapiens OX=9606 GN=FGB PE=1 SV=2	R.GTAGNALMDGASQLM[+15.99492]GEN[+2204.77244]R.T	Specific		M15(Oxidation / 15.9949); N18(NGlycan / 2204.7724)	394	HexNAc(4)Hex(5)NeuAc(2)	4.3e-07	1371.88	4113.63	3	42.6587	55511
NS-1	P02675	>sp|P02675|FIBB_HUMAN Fibrinogen beta chain OS=Homo sapiens OX=9606 GN=FGB PE=1 SV=2	R.GTAGNALMDGASQLM[+15.99492]GEN[+2204.77244]R.T	Specific		M15(Oxidation / 15.9949); N18(NGlycan / 2204.7724)	394	HexNAc(4)Hex(5)NeuAc(2)	7.5e-07	1029.16	4113.63	4	42.2122	54863
NS-1	P02675	>sp|P02675|FIBB_HUMAN Fibrinogen beta chain OS=Homo sapiens OX=9606 GN=FGB PE=1 SV=2	R.GTAGNALMDGASQLM[+15.99492]GEN[+2204.77244]R.T	Specific		M15(Oxidation / 15.9949); N18(NGlycan / 2204.7724)	394	HexNAc(4)Hex(5)NeuAc(2)	8.7e-07	1371.88	4113.63	3	41.2703	53487
NS-1	P02675	>sp|P02675|FIBB_HUMAN Fibrinogen beta chain OS=Homo sapiens OX=9606 GN=FGB PE=1 SV=2	R.GTAGNALMDGASQLM[+15.99492]GEN[+2204.77244]R.T	Specific		M15(Oxidation / 15.9949); N18(NGlycan / 2204.7724)	394	HexNAc(4)Hex(5)NeuAc(2)	1.3e-06	1029.16	4113.63	4	41.412	53693
NS-1	P02675	>sp|P02675|FIBB_HUMAN Fibrinogen beta chain OS=Homo sapiens OX=9606 GN=FGB PE=1 SV=2	R.GTAGNALMDGASQLM[+15.99492]GEN[+2204.77244]R.T	Specific		M15(Oxidation / 15.9949); N18(NGlycan / 2204.7724)	394	HexNAc(4)Hex(5)NeuAc(2)	1.9e-06	1371.88	4113.62	3	41.8623	54351
NS-1	P02675	>sp|P02675|FIBB_HUMAN Fibrinogen beta chain OS=Homo sapiens OX=9606 GN=FGB PE=1 SV=2	R.GTAGNALMDGASQLM[+15.99492]GEN[+2204.77244]R.T	Specific		M15(Oxidation / 15.9949); N18(NGlycan / 2204.7724)	394	HexNAc(4)Hex(5)NeuAc(2)	4.2e-06	1371.88	4113.62	3	42.4638	55227
NS-1	P02675	>sp|P02675|FIBB_HUMAN Fibrinogen beta chain OS=Homo sapiens OX=9606 GN=FGB PE=1 SV=2	R.GTAGNALMDGASQLM[+15.99492]GEN[+2204.77244]R.T	Specific		M15(Oxidation / 15.9949); N18(NGlycan / 2204.7724)	394	HexNAc(4)Hex(5)NeuAc(2)	1.6e-06	1029.16	4113.62	4	41.397	53676
NS-1	P02675	>sp|P02675|FIBB_HUMAN Fibrinogen beta chain OS=Homo sapiens OX=9606 GN=FGB PE=1 SV=2	R.GTAGNALMDGASQLM[+15.99492]GEN[+2204.77244]R.T	Specific		M15(Oxidation / 15.9949); N18(NGlycan / 2204.7724)	394	HexNAc(4)Hex(5)NeuAc(2)	0.0006	1371.88	4113.62	3	41.0784	53211
NS-1	P02675	>sp|P02675|FIBB_HUMAN Fibrinogen beta chain OS=Homo sapiens OX=9606 GN=FGB PE=1 SV=2	R.GTAGNALMDGASQLM[+15.99492]GEN[+2204.77244]R.T	Specific		M15(Oxidation / 15.9949); N18(NGlycan / 2204.7724)	394	HexNAc(4)Hex(5)NeuAc(2)	2e-06	1029.16	4113.63	4	41.6128	53987
NS-1	P02675	>sp|P02675|FIBB_HUMAN Fibrinogen beta chain OS=Homo sapiens OX=9606 GN=FGB PE=1 SV=2	R.GTAGNALMDGASQLM[+15.99492]GEN[+2204.77244]R.T	Specific		M15(Oxidation / 15.9949); N18(NGlycan / 2204.7724)	394	HexNAc(4)Hex(5)NeuAc(2)	1.5e-05	1029.16	4113.63	4	42.0168	54578
NS-1	P02675	>sp|P02675|FIBB_HUMAN Fibrinogen beta chain OS=Homo sapiens OX=9606 GN=FGB PE=1 SV=2	R.GTAGNALMDGASQLMGEN[+2204.77244]R.T	Specific		N18(NGlycan / 2204.7724)	394	HexNAc(4)Hex(5)NeuAc(2)	5.2e-15	1025.16	4097.63	4	53.9299	71947
NS-1	P02675	>sp|P02675|FIBB_HUMAN Fibrinogen beta chain OS=Homo sapiens OX=9606 GN=FGB PE=1 SV=2	R.GTAGNALMDGASQLMGEN[+2204.77244]R.T	Specific		N18(NGlycan / 2204.7724)	394	HexNAc(4)Hex(5)NeuAc(2)	5.2e-14	1025.16	4097.63	4	54.3336	72529
NS-1	P02675	>sp|P02675|FIBB_HUMAN Fibrinogen beta chain OS=Homo sapiens OX=9606 GN=FGB PE=1 SV=2	R.GTAGNALMDGASQLMGEN[+2204.77244]R.T	Specific		N18(NGlycan / 2204.7724)	394	HexNAc(4)Hex(5)NeuAc(2)	8.4e-14	1025.16	4097.64	4	54.1315	72239
NS-1	P02675	>sp|P02675|FIBB_HUMAN Fibrinogen beta chain OS=Homo sapiens OX=9606 GN=FGB PE=1 SV=2	R.GTAGNALMDGASQLMGEN[+2204.77244]R.T	Specific		N18(NGlycan / 2204.7724)	394	HexNAc(4)Hex(5)NeuAc(2)	7.2e-12	1366.55	4097.63	3	54.7362	73119
NS-1	P02675	>sp|P02675|FIBB_HUMAN Fibrinogen beta chain OS=Homo sapiens OX=9606 GN=FGB PE=1 SV=2	R.GTAGNALMDGASQLMGEN[+2204.77244]R.T	Specific		N18(NGlycan / 2204.7724)	394	HexNAc(4)Hex(5)NeuAc(2)	5.6e-13	1025.16	4097.63	4	54.5346	72824
NS-1	P02675	>sp|P02675|FIBB_HUMAN Fibrinogen beta chain OS=Homo sapiens OX=9606 GN=FGB PE=1 SV=2	R.GTAGNALMDGASQLMGEN[+2204.77244]R.T	Specific		N18(NGlycan / 2204.7724)	394	HexNAc(4)Hex(5)NeuAc(2)	1.1e-11	1025.16	4097.63	4	54.7368	73120
NS-1	P02675	>sp|P02675|FIBB_HUMAN Fibrinogen beta chain OS=Homo sapiens OX=9606 GN=FGB PE=1 SV=2	R.GTAGNALMDGASQLMGEN[+2204.77244]R.T	Specific		N18(NGlycan / 2204.7724)	394	HexNAc(4)Hex(5)NeuAc(2)	8.4e-13	1025.16	4097.63	4	53.7315	71660
NS-1	P02675	>sp|P02675|FIBB_HUMAN Fibrinogen beta chain OS=Homo sapiens OX=9606 GN=FGB PE=1 SV=2	R.GTAGNALMDGASQLMGEN[+2204.77244]R.T	Specific		N18(NGlycan / 2204.7724)	394	HexNAc(4)Hex(5)NeuAc(2)	7.6e-12	1366.55	4097.63	3	54.9387	73415
NS-1	P02675	>sp|P02675|FIBB_HUMAN Fibrinogen beta chain OS=Homo sapiens OX=9606 GN=FGB PE=1 SV=2	R.GTAGNALMDGASQLMGEN[+2204.77244]R.T	Specific		N18(NGlycan / 2204.7724)	394	HexNAc(4)Hex(5)NeuAc(2)	5.1e-13	1366.55	4097.63	3	54.0008	72054
NS-1	P02675	>sp|P02675|FIBB_HUMAN Fibrinogen beta chain OS=Homo sapiens OX=9606 GN=FGB PE=1 SV=2	R.GTAGNALMDGASQLMGEN[+2204.77244]R.T	Specific		N18(NGlycan / 2204.7724)	394	HexNAc(4)Hex(5)NeuAc(2)	8.7e-12	1366.55	4097.63	3	54.333	72528
NS-1	P02675	>sp|P02675|FIBB_HUMAN Fibrinogen beta chain OS=Homo sapiens OX=9606 GN=FGB PE=1 SV=2	R.GTAGNALMDGASQLMGEN[+2204.77244]R.T	Specific		N18(NGlycan / 2204.7724)	394	HexNAc(4)Hex(5)NeuAc(2)	6.8e-12	1366.55	4097.63	3	53.7309	71659
NS-1	P02675	>sp|P02675|FIBB_HUMAN Fibrinogen beta chain OS=Homo sapiens OX=9606 GN=FGB PE=1 SV=2	R.GTAGNALMDGASQLMGEN[+2204.77244]R.T	Specific		N18(NGlycan / 2204.7724)	394	HexNAc(4)Hex(5)NeuAc(2)	9.3e-12	1366.55	4097.63	3	53.5272	71363
NS-1	P02675	>sp|P02675|FIBB_HUMAN Fibrinogen beta chain OS=Homo sapiens OX=9606 GN=FGB PE=1 SV=2	R.GTAGNALMDGASQLMGEN[+2204.77244]R.T	Specific		N18(NGlycan / 2204.7724)	394	HexNAc(4)Hex(5)NeuAc(2)	9e-12	1025.16	4097.63	4	54.9399	73417
NS-1	P02675	>sp|P02675|FIBB_HUMAN Fibrinogen beta chain OS=Homo sapiens OX=9606 GN=FGB PE=1 SV=2	R.GTAGNALMDGASQLMGEN[+2204.77244]R.T	Specific		N18(NGlycan / 2204.7724)	394	HexNAc(4)Hex(5)NeuAc(2)	7.6e-12	1366.55	4097.63	3	54.534	72823
NS-1	P02675	>sp|P02675|FIBB_HUMAN Fibrinogen beta chain OS=Homo sapiens OX=9606 GN=FGB PE=1 SV=2	R.GTAGNALMDGASQLMGEN[+2204.77244]R.T	Specific		N18(NGlycan / 2204.7724)	394	HexNAc(4)Hex(5)NeuAc(2)	5.1e-13	1366.55	4097.63	3	53.9293	71946
NS-1	P02675	>sp|P02675|FIBB_HUMAN Fibrinogen beta chain OS=Homo sapiens OX=9606 GN=FGB PE=1 SV=2	R.GTAGNALMDGASQLMGEN[+2204.77244]R.T	Specific		N18(NGlycan / 2204.7724)	394	HexNAc(4)Hex(5)NeuAc(2)	7.2e-11	1366.55	4097.63	3	55.1402	73710
NS-1	P02675	>sp|P02675|FIBB_HUMAN Fibrinogen beta chain OS=Homo sapiens OX=9606 GN=FGB PE=1 SV=2	R.GTAGNALMDGASQLMGEN[+2204.77244]R.T	Specific		N18(NGlycan / 2204.7724)	394	HexNAc(4)Hex(5)NeuAc(2)	8.1e-12	1366.55	4097.63	3	54.1308	72238
NS-1	P02675	>sp|P02675|FIBB_HUMAN Fibrinogen beta chain OS=Homo sapiens OX=9606 GN=FGB PE=1 SV=2	R.GTAGNALMDGASQLMGEN[+2204.77244]R.T	Specific		N18(NGlycan / 2204.7724)	394	HexNAc(4)Hex(5)NeuAc(2)	1.1e-10	1366.55	4097.63	3	53.4876	71307
NS-1	P02675	>sp|P02675|FIBB_HUMAN Fibrinogen beta chain OS=Homo sapiens OX=9606 GN=FGB PE=1 SV=2	R.GTAGNALMDGASQLMGEN[+2204.77244]R.T	Specific		N18(NGlycan / 2204.7724)	394	HexNAc(4)Hex(5)NeuAc(2)	7.6e-11	1366.55	4097.63	3	53.913	71927
NS-1	P02675	>sp|P02675|FIBB_HUMAN Fibrinogen beta chain OS=Homo sapiens OX=9606 GN=FGB PE=1 SV=2	R.GTAGNALMDGASQLMGEN[+2204.77244]R.T	Specific		N18(NGlycan / 2204.7724)	394	HexNAc(4)Hex(5)NeuAc(2)	5e-08	1025.16	4097.63	4	53.5297	71367
NS-1	P02675	>sp|P02675|FIBB_HUMAN Fibrinogen beta chain OS=Homo sapiens OX=9606 GN=FGB PE=1 SV=2	R.GTAGNALMDGASQLMGEN[+2204.77244]R.T	Specific		N18(NGlycan / 2204.7724)	394	HexNAc(4)Hex(5)NeuAc(2)	9.2e-08	1366.55	4097.64	3	52.7247	70193
NS-1	P02675	>sp|P02675|FIBB_HUMAN Fibrinogen beta chain OS=Homo sapiens OX=9606 GN=FGB PE=1 SV=2	R.GTAGNALMDGASQLMGEN[+2204.77244]R.T	Specific		N18(NGlycan / 2204.7724)	394	HexNAc(4)Hex(5)NeuAc(2)	5.4e-08	1366.55	4097.63	3	52.9252	70486
NS-1	P02675	>sp|P02675|FIBB_HUMAN Fibrinogen beta chain OS=Homo sapiens OX=9606 GN=FGB PE=1 SV=2	R.GTAGNALMDGASQLMGEN[+2204.77244]R.T	Specific		N18(NGlycan / 2204.7724)	394	HexNAc(4)Hex(5)NeuAc(2)	5e-08	1025.16	4097.63	4	53.8479	71830
NS-1	P02675	>sp|P02675|FIBB_HUMAN Fibrinogen beta chain OS=Homo sapiens OX=9606 GN=FGB PE=1 SV=2	R.GTAGNALMDGASQLMGEN[+2204.77244]R.T	Specific		N18(NGlycan / 2204.7724)	394	HexNAc(4)Hex(5)NeuAc(2)	6.3e-08	1366.55	4097.63	3	53.2804	71006
NS-1	P02675	>sp|P02675|FIBB_HUMAN Fibrinogen beta chain OS=Homo sapiens OX=9606 GN=FGB PE=1 SV=2	R.GTAGNALMDGASQLMGEN[+2204.77244]R.T	Specific		N18(NGlycan / 2204.7724)	394	HexNAc(4)Hex(5)NeuAc(2)	7.6e-08	1366.55	4097.63	3	53.2304	70933
NS-1	P02675	>sp|P02675|FIBB_HUMAN Fibrinogen beta chain OS=Homo sapiens OX=9606 GN=FGB PE=1 SV=2	R.GTAGNALMDGASQLMGEN[+2204.77244]R.T	Specific		N18(NGlycan / 2204.7724)	394	HexNAc(4)Hex(5)NeuAc(2)	7e-08	1025.16	4097.63	4	55.1408	73711
NS-1	P02675	>sp|P02675|FIBB_HUMAN Fibrinogen beta chain OS=Homo sapiens OX=9606 GN=FGB PE=1 SV=2	R.GTAGNALMDGASQLMGEN[+2204.77244]R.T	Specific		N18(NGlycan / 2204.7724)	394	HexNAc(4)Hex(5)NeuAc(2)	4.5e-07	1025.16	4097.63	4	54.7886	73196
NS-1	P02675	>sp|P02675|FIBB_HUMAN Fibrinogen beta chain OS=Homo sapiens OX=9606 GN=FGB PE=1 SV=2	R.GTAGNALMDGASQLMGEN[+2204.77244]R.T	Specific		N18(NGlycan / 2204.7724)	394	HexNAc(4)Hex(5)NeuAc(2)	1.1e-07	1366.55	4097.62	3	53.3286	71076
NS-1	P02675	>sp|P02675|FIBB_HUMAN Fibrinogen beta chain OS=Homo sapiens OX=9606 GN=FGB PE=1 SV=2	R.GTAGNALMDGASQLMGEN[+2204.77244]R.T	Specific		N18(NGlycan / 2204.7724)	394	HexNAc(4)Hex(5)NeuAc(2)	1.4e-07	1366.55	4097.63	3	53.1257	70779
NS-1	P02675	>sp|P02675|FIBB_HUMAN Fibrinogen beta chain OS=Homo sapiens OX=9606 GN=FGB PE=1 SV=2	R.GTAGNALMDGASQLMGEN[+2204.77244]R.T	Specific		N18(NGlycan / 2204.7724)	394	HexNAc(4)Hex(5)NeuAc(2)	7.6e-07	1025.16	4097.62	4	53.1306	70787
NS-1	P02675	>sp|P02675|FIBB_HUMAN Fibrinogen beta chain OS=Homo sapiens OX=9606 GN=FGB PE=1 SV=2	R.GTAGNALMDGASQLMGEN[+2204.77244]R.T	Specific		N18(NGlycan / 2204.7724)	394	HexNAc(4)Hex(5)NeuAc(2)	1.6e-07	1025.16	4097.63	4	53.3298	71078
NS-1	P02675	>sp|P02675|FIBB_HUMAN Fibrinogen beta chain OS=Homo sapiens OX=9606 GN=FGB PE=1 SV=2	R.GTAGNALMDGASQLMGEN[+2204.77244]R.T	Specific		N18(NGlycan / 2204.7724)	394	HexNAc(4)Hex(5)NeuAc(2)	1.6e-07	1366.55	4097.63	3	53.5481	71397
NS-1	P02675	>sp|P02675|FIBB_HUMAN Fibrinogen beta chain OS=Homo sapiens OX=9606 GN=FGB PE=1 SV=2	R.GTAGNALMDGASQLMGEN[+2204.77244]R.T	Specific		N18(NGlycan / 2204.7724)	394	HexNAc(4)Hex(5)NeuAc(2)	3.9e-07	1025.16	4097.63	4	52.7321	70205
NS-1	P02675	>sp|P02675|FIBB_HUMAN Fibrinogen beta chain OS=Homo sapiens OX=9606 GN=FGB PE=1 SV=2	R.GTAGNALMDGASQLMGEN[+2204.77244]R.T	Specific		N18(NGlycan / 2204.7724)	394	HexNAc(4)Hex(5)NeuAc(2)	2.1e-07	1366.55	4097.63	3	55.3428	74007
NS-1	P02675	>sp|P02675|FIBB_HUMAN Fibrinogen beta chain OS=Homo sapiens OX=9606 GN=FGB PE=1 SV=2	R.GTAGNALMDGASQLMGEN[+2204.77244]R.T	Specific		N18(NGlycan / 2204.7724)	394	HexNAc(4)Hex(5)NeuAc(2)	4.8e-07	1025.16	4097.63	4	53.049	70670
NS-1	P02675	>sp|P02675|FIBB_HUMAN Fibrinogen beta chain OS=Homo sapiens OX=9606 GN=FGB PE=1 SV=2	R.GTAGNALMDGASQLMGEN[+2204.77244]R.T	Specific		N18(NGlycan / 2204.7724)	394	HexNAc(4)Hex(5)NeuAc(2)	9.2e-07	1366.55	4097.63	3	55.5486	74309
NS-1	P02675	>sp|P02675|FIBB_HUMAN Fibrinogen beta chain OS=Homo sapiens OX=9606 GN=FGB PE=1 SV=2	R.GTAGNALMDGASQLMGEN[+2204.77244]R.T	Specific		N18(NGlycan / 2204.7724)	394	HexNAc(4)Hex(5)NeuAc(2)	3.8e-07	1025.16	4097.63	4	54.9924	73494
NS-1	P02675	>sp|P02675|FIBB_HUMAN Fibrinogen beta chain OS=Homo sapiens OX=9606 GN=FGB PE=1 SV=2	R.GTAGNALMDGASQLMGEN[+2204.77244]R.T	Specific		N18(NGlycan / 2204.7724)	394	HexNAc(4)Hex(5)NeuAc(2)	1.9e-06	1025.16	4097.62	4	52.9289	70492
NS-1	P02675	>sp|P02675|FIBB_HUMAN Fibrinogen beta chain OS=Homo sapiens OX=9606 GN=FGB PE=1 SV=2	R.GTAGNALMDGASQLMGEN[+2204.77244]R.T	Specific		N18(NGlycan / 2204.7724)	394	HexNAc(4)Hex(5)NeuAc(2)	4.7e-06	1025.16	4097.63	4	53.6298	71514
NS-1	P02675	>sp|P02675|FIBB_HUMAN Fibrinogen beta chain OS=Homo sapiens OX=9606 GN=FGB PE=1 SV=2	R.GTAGNALMDGASQLMGEN[+2204.77244]R.T	Specific		N18(NGlycan / 2204.7724)	394	HexNAc(4)Hex(5)NeuAc(2)	2.4e-06	1025.16	4097.63	4	55.3447	74010
NS-1	P02675	>sp|P02675|FIBB_HUMAN Fibrinogen beta chain OS=Homo sapiens OX=9606 GN=FGB PE=1 SV=2	R.GTAGNALMDGASQLMGEN[+2204.77244]R.T	Specific		N18(NGlycan / 2204.7724)	394	HexNAc(4)Hex(5)NeuAc(2)	7.2e-06	1025.16	4097.62	4	53.4062	71193
NS-1	P02675	>sp|P02675|FIBB_HUMAN Fibrinogen beta chain OS=Homo sapiens OX=9606 GN=FGB PE=1 SV=2	R.GTAGNALMDGASQLMGEN[+2059.73493]R.T	Specific		N18(NGlycan / 2059.7349)	394	HexNAc(4)Hex(5)Fuc(1)NeuAc(1)	1.5e-07	1318.2	3952.59	3	51.1507	67900
NS-1	P02675	>sp|P02675|FIBB_HUMAN Fibrinogen beta chain OS=Homo sapiens OX=9606 GN=FGB PE=1 SV=2	R.GTAGNALMDGASQLMGEN[+2059.73493]R.T	Specific		N18(NGlycan / 2059.7349)	394	HexNAc(4)Hex(5)Fuc(1)NeuAc(1)	2.9e-07	1318.2	3952.59	3	50.9509	67611
NS-1	P02675	>sp|P02675|FIBB_HUMAN Fibrinogen beta chain OS=Homo sapiens OX=9606 GN=FGB PE=1 SV=2	R.GTAGNALMDGASQLMGEN[+2059.73493]R.T	Specific		N18(NGlycan / 2059.7349)	394	HexNAc(4)Hex(5)Fuc(1)NeuAc(1)	3.5e-06	988.904	3952.59	4	51.0562	67763
NS-1	P02675	>sp|P02675|FIBB_HUMAN Fibrinogen beta chain OS=Homo sapiens OX=9606 GN=FGB PE=1 SV=2	R.GTAGNALMDGASQLMGEN[+2059.73493]R.T	Specific		N18(NGlycan / 2059.7349)	394	HexNAc(4)Hex(5)Fuc(1)NeuAc(1)	1.8e-06	1318.2	3952.59	3	50.7537	67326
NS-1	P02675	>sp|P02675|FIBB_HUMAN Fibrinogen beta chain OS=Homo sapiens OX=9606 GN=FGB PE=1 SV=2	R.GTAGNALMDGASQLM[+15.99492]GEN[+1930.69234]R.T	Specific		M15(Oxidation / 15.9949); N18(NGlycan / 1930.6923)	394	HexNAc(4)Hex(6)Fuc(1)	2.8e-09	1280.52	3839.56	3	39.5246	51001
NS-1	P02675	>sp|P02675|FIBB_HUMAN Fibrinogen beta chain OS=Homo sapiens OX=9606 GN=FGB PE=1 SV=2	R.GTAGNALMDGASQLM[+15.99492]GEN[+1930.69234]R.T	Specific		M15(Oxidation / 15.9949); N18(NGlycan / 1930.6923)	394	HexNAc(4)Hex(6)Fuc(1)	1.6e-07	1280.52	3839.56	3	39.3219	50704
NS-1	P02675	>sp|P02675|FIBB_HUMAN Fibrinogen beta chain OS=Homo sapiens OX=9606 GN=FGB PE=1 SV=2	R.GTAGNALMDGASQLM[+15.99492]GEN[+1930.69234]R.T	Specific		M15(Oxidation / 15.9949); N18(NGlycan / 1930.6923)	394	HexNAc(4)Hex(6)Fuc(1)	7.6e-07	1280.52	3839.56	3	39.7277	51299
NS-1	P02675	>sp|P02675|FIBB_HUMAN Fibrinogen beta chain OS=Homo sapiens OX=9606 GN=FGB PE=1 SV=2	R.GTAGNALMDGASQLM[+15.99492]GEN[+1930.69234]R.T	Specific		M15(Oxidation / 15.9949); N18(NGlycan / 1930.6923)	394	HexNAc(4)Hex(6)Fuc(1)	9.1e-07	960.644	3839.55	4	39.5332	51015
NS-1	P02675	>sp|P02675|FIBB_HUMAN Fibrinogen beta chain OS=Homo sapiens OX=9606 GN=FGB PE=1 SV=2	R.GTAGNALM[+15.99492]DGASQLMGEN[+1930.69234]R.T	Specific		M8(Oxidation / 15.9949); N18(NGlycan / 1930.6923)	394	HexNAc(4)Hex(6)Fuc(1)	7.6e-06	1280.52	3839.56	3	42.2622	54936
NS-1	P02675	>sp|P02675|FIBB_HUMAN Fibrinogen beta chain OS=Homo sapiens OX=9606 GN=FGB PE=1 SV=2	R.GTAGNALM[+15.99492]DGASQLMGEN[+1930.69234]R.T	Specific		M8(Oxidation / 15.9949); N18(NGlycan / 1930.6923)	394	HexNAc(4)Hex(6)Fuc(1)	1.5e-05	1280.53	3839.56	3	42.4662	55231
NS-1	P02675	>sp|P02675|FIBB_HUMAN Fibrinogen beta chain OS=Homo sapiens OX=9606 GN=FGB PE=1 SV=2	R.GTAGNALM[+15.99492]DGASQLMGEN[+1930.69234]R.T	Specific		M8(Oxidation / 15.9949); N18(NGlycan / 1930.6923)	394	HexNAc(4)Hex(6)Fuc(1)	2.8e-06	1280.52	3839.56	3	42.0613	54642
NS-1	P02675	>sp|P02675|FIBB_HUMAN Fibrinogen beta chain OS=Homo sapiens OX=9606 GN=FGB PE=1 SV=2	R.GTAGNALMDGASQLM[+15.99492]GEN[+1930.69234]R.T	Specific		M15(Oxidation / 15.9949); N18(NGlycan / 1930.6923)	394	HexNAc(4)Hex(6)Fuc(1)	0.00022	960.645	3839.56	4	39.33	50717
NS-1	P02675	>sp|P02675|FIBB_HUMAN Fibrinogen beta chain OS=Homo sapiens OX=9606 GN=FGB PE=1 SV=2	R.GTAGNALMDGASQLMGEN[+1930.69234]R.T	Specific		N18(NGlycan / 1930.6923)	394	HexNAc(4)Hex(6)Fuc(1)	2.1e-11	1275.19	3823.56	3	51.5043	68415
NS-1	P02675	>sp|P02675|FIBB_HUMAN Fibrinogen beta chain OS=Homo sapiens OX=9606 GN=FGB PE=1 SV=2	R.GTAGNALMDGASQLMGEN[+1930.69234]R.T	Specific		N18(NGlycan / 1930.6923)	394	HexNAc(4)Hex(6)Fuc(1)	8.1e-12	1275.19	3823.56	3	51.3022	68122
NS-1	P02675	>sp|P02675|FIBB_HUMAN Fibrinogen beta chain OS=Homo sapiens OX=9606 GN=FGB PE=1 SV=2	R.GTAGNALMDGASQLMGEN[+1930.69234]R.T	Specific		N18(NGlycan / 1930.6923)	394	HexNAc(4)Hex(6)Fuc(1)	2.9e-09	956.647	3823.56	4	51.0544	67760
NS-1	P02675	>sp|P02675|FIBB_HUMAN Fibrinogen beta chain OS=Homo sapiens OX=9606 GN=FGB PE=1 SV=2	R.GTAGNALMDGASQLMGEN[+1930.69234]R.T	Specific		N18(NGlycan / 1930.6923)	394	HexNAc(4)Hex(6)Fuc(1)	1.4e-10	1275.19	3823.56	3	51.1007	67827
NS-1	P02675	>sp|P02675|FIBB_HUMAN Fibrinogen beta chain OS=Homo sapiens OX=9606 GN=FGB PE=1 SV=2	R.GTAGNALMDGASQLMGEN[+1930.69234]R.T	Specific		N18(NGlycan / 1930.6923)	394	HexNAc(4)Hex(6)Fuc(1)	1.9e-09	956.645	3823.56	4	51.2555	68054
NS-1	P02675	>sp|P02675|FIBB_HUMAN Fibrinogen beta chain OS=Homo sapiens OX=9606 GN=FGB PE=1 SV=2	R.GTAGNALMDGASQLMGEN[+1930.69234]R.T	Specific		N18(NGlycan / 1930.6923)	394	HexNAc(4)Hex(6)Fuc(1)	1e-07	1275.19	3823.56	3	50.6996	67246
NS-1	P02675	>sp|P02675|FIBB_HUMAN Fibrinogen beta chain OS=Homo sapiens OX=9606 GN=FGB PE=1 SV=2	R.GTAGNALMDGASQLMGEN[+1930.69234]R.T	Specific		N18(NGlycan / 1930.6923)	394	HexNAc(4)Hex(6)Fuc(1)	1.4e-07	956.645	3823.56	4	51.457	68346
NS-1	P02675	>sp|P02675|FIBB_HUMAN Fibrinogen beta chain OS=Homo sapiens OX=9606 GN=FGB PE=1 SV=2	R.GTAGNALMDGASQLMGEN[+1930.69234]R.T	Specific		N18(NGlycan / 1930.6923)	394	HexNAc(4)Hex(6)Fuc(1)	1e-07	1275.19	3823.56	3	50.899	67535
NS-1	P02675	>sp|P02675|FIBB_HUMAN Fibrinogen beta chain OS=Homo sapiens OX=9606 GN=FGB PE=1 SV=2	R.GTAGNALMDGASQLMGEN[+1930.69234]R.T	Specific		N18(NGlycan / 1930.6923)	394	HexNAc(4)Hex(6)Fuc(1)	8.1e-08	956.646	3823.56	4	51.4358	68319
NS-1	P02675	>sp|P02675|FIBB_HUMAN Fibrinogen beta chain OS=Homo sapiens OX=9606 GN=FGB PE=1 SV=2	R.GTAGNALMDGASQLMGEN[+1930.69234]R.T	Specific		N18(NGlycan / 1930.6923)	394	HexNAc(4)Hex(6)Fuc(1)	4.2e-07	1275.19	3823.56	3	51.7052	68709
NS-1	P02675	>sp|P02675|FIBB_HUMAN Fibrinogen beta chain OS=Homo sapiens OX=9606 GN=FGB PE=1 SV=2	R.GTAGNALMDGASQLMGEN[+1930.69234]R.T	Specific		N18(NGlycan / 1930.6923)	394	HexNAc(4)Hex(6)Fuc(1)	3.2e-06	956.646	3823.56	4	50.8603	67480
NS-1	P02675	>sp|P02675|FIBB_HUMAN Fibrinogen beta chain OS=Homo sapiens OX=9606 GN=FGB PE=1 SV=2	R.GTAGNALMDGASQLMGEN[+1930.69234]R.T	Specific		N18(NGlycan / 1930.6923)	394	HexNAc(4)Hex(6)Fuc(1)	5.2e-06	956.647	3823.57	4	51.3922	68259
NS-1	P02675	>sp|P02675|FIBB_HUMAN Fibrinogen beta chain OS=Homo sapiens OX=9606 GN=FGB PE=1 SV=2	R.GTAGNALMDGASQLMGEN[+1930.69234]R.T	Specific		N18(NGlycan / 1930.6923)	394	HexNAc(4)Hex(6)Fuc(1)	6.2e-06	956.647	3823.56	4	51.6595	68643
NS-1	P02675	>sp|P02675|FIBB_HUMAN Fibrinogen beta chain OS=Homo sapiens OX=9606 GN=FGB PE=1 SV=2	R.GTAGNALMDGASQLM[+15.99492]GEN[+1913.67702]R.T	Specific		M15(Oxidation / 15.9949); N18(NGlycan / 1913.677)	394	HexNAc(4)Hex(5)NeuAc(1)	5.2e-14	956.388	3822.53	4	39.5234	50999
NS-1	P02675	>sp|P02675|FIBB_HUMAN Fibrinogen beta chain OS=Homo sapiens OX=9606 GN=FGB PE=1 SV=2	R.GTAGNALMDGASQLM[+15.99492]GEN[+1913.67702]R.T	Specific		M15(Oxidation / 15.9949); N18(NGlycan / 1913.677)	394	HexNAc(4)Hex(5)NeuAc(1)	7.6e-13	1274.85	3822.53	3	39.6748	51221
NS-1	P02675	>sp|P02675|FIBB_HUMAN Fibrinogen beta chain OS=Homo sapiens OX=9606 GN=FGB PE=1 SV=2	R.GTAGNALMDGASQLM[+15.99492]GEN[+1913.67702]R.T	Specific		M15(Oxidation / 15.9949); N18(NGlycan / 1913.677)	394	HexNAc(4)Hex(5)NeuAc(1)	5.2e-14	956.388	3822.53	4	39.3201	50701
NS-1	P02675	>sp|P02675|FIBB_HUMAN Fibrinogen beta chain OS=Homo sapiens OX=9606 GN=FGB PE=1 SV=2	R.GTAGNALMDGASQLM[+15.99492]GEN[+1913.67702]R.T	Specific		M15(Oxidation / 15.9949); N18(NGlycan / 1913.677)	394	HexNAc(4)Hex(5)NeuAc(1)	5.2e-14	956.388	3822.53	4	39.724	51293
NS-1	P02675	>sp|P02675|FIBB_HUMAN Fibrinogen beta chain OS=Homo sapiens OX=9606 GN=FGB PE=1 SV=2	R.GTAGNALM[+15.99492]DGASQLMGEN[+1913.67702]R.T	Specific		M8(Oxidation / 15.9949); N18(NGlycan / 1913.677)	394	HexNAc(4)Hex(5)NeuAc(1)	1.1e-12	1274.85	3822.53	3	42.2097	54859
NS-1	P02675	>sp|P02675|FIBB_HUMAN Fibrinogen beta chain OS=Homo sapiens OX=9606 GN=FGB PE=1 SV=2	R.GTAGNALMDGASQLM[+15.99492]GEN[+1913.67702]R.T	Specific		M15(Oxidation / 15.9949); N18(NGlycan / 1913.677)	394	HexNAc(4)Hex(5)NeuAc(1)	5.4e-13	1274.85	3822.53	3	39.4742	50927
NS-1	P02675	>sp|P02675|FIBB_HUMAN Fibrinogen beta chain OS=Homo sapiens OX=9606 GN=FGB PE=1 SV=2	R.GTAGNALM[+15.99492]DGASQLMGEN[+1913.67702]R.T	Specific		M8(Oxidation / 15.9949); N18(NGlycan / 1913.677)	394	HexNAc(4)Hex(5)NeuAc(1)	1e-10	1274.85	3822.53	3	42.6114	55442
NS-1	P02675	>sp|P02675|FIBB_HUMAN Fibrinogen beta chain OS=Homo sapiens OX=9606 GN=FGB PE=1 SV=2	R.GTAGNALMDGASQLM[+15.99492]GEN[+1913.67702]R.T	Specific		M15(Oxidation / 15.9949); N18(NGlycan / 1913.677)	394	HexNAc(4)Hex(5)NeuAc(1)	5.1e-12	1274.85	3822.53	3	39.2697	50627
NS-1	P02675	>sp|P02675|FIBB_HUMAN Fibrinogen beta chain OS=Homo sapiens OX=9606 GN=FGB PE=1 SV=2	R.GTAGNALMDGASQLM[+15.99492]GEN[+1913.67702]R.T	Specific		M15(Oxidation / 15.9949); N18(NGlycan / 1913.677)	394	HexNAc(4)Hex(5)NeuAc(1)	1.6e-10	1274.85	3822.53	3	39.8767	51517
NS-1	P02675	>sp|P02675|FIBB_HUMAN Fibrinogen beta chain OS=Homo sapiens OX=9606 GN=FGB PE=1 SV=2	R.GTAGNALM[+15.99492]DGASQLMGEN[+1913.67702]R.T	Specific		M8(Oxidation / 15.9949); N18(NGlycan / 1913.677)	394	HexNAc(4)Hex(5)NeuAc(1)	5.1e-12	1274.85	3822.53	3	42.4121	55151
NS-1	P02675	>sp|P02675|FIBB_HUMAN Fibrinogen beta chain OS=Homo sapiens OX=9606 GN=FGB PE=1 SV=2	R.GTAGNALM[+15.99492]DGASQLMGEN[+1913.67702]R.T	Specific		M8(Oxidation / 15.9949); N18(NGlycan / 1913.677)	394	HexNAc(4)Hex(5)NeuAc(1)	7.6e-11	1274.85	3822.53	3	42.0088	54565
NS-1	P02675	>sp|P02675|FIBB_HUMAN Fibrinogen beta chain OS=Homo sapiens OX=9606 GN=FGB PE=1 SV=2	R.GTAGNALM[+15.99492]DGASQLMGEN[+1913.67702]R.T	Specific		M8(Oxidation / 15.9949); N18(NGlycan / 1913.677)	394	HexNAc(4)Hex(5)NeuAc(1)	1.4e-09	956.389	3822.53	4	42.2116	54862
NS-1	P02675	>sp|P02675|FIBB_HUMAN Fibrinogen beta chain OS=Homo sapiens OX=9606 GN=FGB PE=1 SV=2	R.GTAGNALM[+15.99492]DGASQLMGEN[+1913.67702]R.T	Specific		M8(Oxidation / 15.9949); N18(NGlycan / 1913.677)	394	HexNAc(4)Hex(5)NeuAc(1)	1.4e-09	956.388	3822.53	4	42.4152	55156
NS-1	P02675	>sp|P02675|FIBB_HUMAN Fibrinogen beta chain OS=Homo sapiens OX=9606 GN=FGB PE=1 SV=2	R.GTAGNALM[+15.99492]DGASQLMGEN[+1913.67702]R.T	Specific		M8(Oxidation / 15.9949); N18(NGlycan / 1913.677)	394	HexNAc(4)Hex(5)NeuAc(1)	4.2e-08	1274.85	3822.53	3	41.8123	54278
NS-1	P02675	>sp|P02675|FIBB_HUMAN Fibrinogen beta chain OS=Homo sapiens OX=9606 GN=FGB PE=1 SV=2	R.GTAGNALMDGASQLM[+15.99492]GEN[+1913.67702]R.T	Specific		M15(Oxidation / 15.9949); N18(NGlycan / 1913.677)	394	HexNAc(4)Hex(5)NeuAc(1)	1.1e-07	1274.85	3822.54	3	39.0763	50345
NS-1	P02675	>sp|P02675|FIBB_HUMAN Fibrinogen beta chain OS=Homo sapiens OX=9606 GN=FGB PE=1 SV=2	R.GTAGNALMDGASQLM[+15.99492]GEN[+1913.67702]R.T	Specific		M15(Oxidation / 15.9949); N18(NGlycan / 1913.677)	394	HexNAc(4)Hex(5)NeuAc(1)	1.3e-07	956.389	3822.53	4	39.1257	50417
NS-1	P02675	>sp|P02675|FIBB_HUMAN Fibrinogen beta chain OS=Homo sapiens OX=9606 GN=FGB PE=1 SV=2	R.GTAGNALM[+15.99492]DGASQLMGEN[+1913.67702]R.T	Specific		M8(Oxidation / 15.9949); N18(NGlycan / 1913.677)	394	HexNAc(4)Hex(5)NeuAc(1)	1.7e-07	1274.85	3822.53	3	42.6421	55491
NS-1	P02675	>sp|P02675|FIBB_HUMAN Fibrinogen beta chain OS=Homo sapiens OX=9606 GN=FGB PE=1 SV=2	R.GTAGNALMDGASQLM[+15.99492]GEN[+1913.67702]R.T	Specific		M15(Oxidation / 15.9949); N18(NGlycan / 1913.677)	394	HexNAc(4)Hex(5)NeuAc(1)	3.9e-07	1274.85	3822.53	3	39.9543	51634
NS-1	P02675	>sp|P02675|FIBB_HUMAN Fibrinogen beta chain OS=Homo sapiens OX=9606 GN=FGB PE=1 SV=2	R.GTAGNALM[+15.99492]DGASQLMGEN[+1913.67702]R.T	Specific		M8(Oxidation / 15.9949); N18(NGlycan / 1913.677)	394	HexNAc(4)Hex(5)NeuAc(1)	4.7e-06	1274.85	3822.53	3	42.8098	55730
NS-1	P02675	>sp|P02675|FIBB_HUMAN Fibrinogen beta chain OS=Homo sapiens OX=9606 GN=FGB PE=1 SV=2	R.GTAGNALM[+15.99492]DGASQLMGEN[+1913.67702]R.T	Specific		M8(Oxidation / 15.9949); N18(NGlycan / 1913.677)	394	HexNAc(4)Hex(5)NeuAc(1)	3.1e-06	1274.85	3822.52	3	41.4126	53694
NS-1	P02675	>sp|P02675|FIBB_HUMAN Fibrinogen beta chain OS=Homo sapiens OX=9606 GN=FGB PE=1 SV=2	R.GTAGNALM[+15.99492]DGASQLMGEN[+1913.67702]R.T	Specific		M8(Oxidation / 15.9949); N18(NGlycan / 1913.677)	394	HexNAc(4)Hex(5)NeuAc(1)	1.2e-05	1274.85	3822.53	3	41.6122	53986
NS-1	P02675	>sp|P02675|FIBB_HUMAN Fibrinogen beta chain OS=Homo sapiens OX=9606 GN=FGB PE=1 SV=2	R.GTAGNALM[+15.99492]DGASQLMGEN[+1913.67702]R.T	Specific		M8(Oxidation / 15.9949); N18(NGlycan / 1913.677)	394	HexNAc(4)Hex(5)NeuAc(1)	2.5e-06	956.388	3822.53	4	42.6126	55444
NS-1	P02675	>sp|P02675|FIBB_HUMAN Fibrinogen beta chain OS=Homo sapiens OX=9606 GN=FGB PE=1 SV=2	R.GTAGNALM[+15.99492]DGASQLMGEN[+1913.67702]R.T	Specific		M8(Oxidation / 15.9949); N18(NGlycan / 1913.677)	394	HexNAc(4)Hex(5)NeuAc(1)	0.00012	956.389	3822.53	4	41.6153	53991
NS-1	P02675	>sp|P02675|FIBB_HUMAN Fibrinogen beta chain OS=Homo sapiens OX=9606 GN=FGB PE=1 SV=2	R.GTAGNALMDGASQLMGEN[+1913.67702]R.T	Specific		N18(NGlycan / 1913.677)	394	HexNAc(4)Hex(5)NeuAc(1)	5.6e-15	952.389	3806.53	4	50.8984	67534
NS-1	P02675	>sp|P02675|FIBB_HUMAN Fibrinogen beta chain OS=Homo sapiens OX=9606 GN=FGB PE=1 SV=2	R.GTAGNALMDGASQLMGEN[+1913.67702]R.T	Specific		N18(NGlycan / 1913.677)	394	HexNAc(4)Hex(5)NeuAc(1)	5.6e-15	952.388	3806.53	4	51.7046	68708
NS-1	P02675	>sp|P02675|FIBB_HUMAN Fibrinogen beta chain OS=Homo sapiens OX=9606 GN=FGB PE=1 SV=2	R.GTAGNALMDGASQLMGEN[+1913.67702]R.T	Specific		N18(NGlycan / 1913.677)	394	HexNAc(4)Hex(5)NeuAc(1)	5.2e-15	952.389	3806.54	4	51.0995	67825
NS-1	P02675	>sp|P02675|FIBB_HUMAN Fibrinogen beta chain OS=Homo sapiens OX=9606 GN=FGB PE=1 SV=2	R.GTAGNALMDGASQLMGEN[+1913.67702]R.T	Specific		N18(NGlycan / 1913.677)	394	HexNAc(4)Hex(5)NeuAc(1)	5.6e-14	952.389	3806.53	4	51.5037	68414
NS-1	P02675	>sp|P02675|FIBB_HUMAN Fibrinogen beta chain OS=Homo sapiens OX=9606 GN=FGB PE=1 SV=2	R.GTAGNALMDGASQLMGEN[+1913.67702]R.T	Specific		N18(NGlycan / 1913.677)	394	HexNAc(4)Hex(5)NeuAc(1)	5.6e-14	952.389	3806.53	4	51.3016	68121
NS-1	P02675	>sp|P02675|FIBB_HUMAN Fibrinogen beta chain OS=Homo sapiens OX=9606 GN=FGB PE=1 SV=2	R.GTAGNALMDGASQLMGEN[+1913.67702]R.T	Specific		N18(NGlycan / 1913.677)	394	HexNAc(4)Hex(5)NeuAc(1)	5.4e-13	1269.52	3806.53	3	51.4527	68339
NS-1	P02675	>sp|P02675|FIBB_HUMAN Fibrinogen beta chain OS=Homo sapiens OX=9606 GN=FGB PE=1 SV=2	R.GTAGNALMDGASQLMGEN[+1913.67702]R.T	Specific		N18(NGlycan / 1913.677)	394	HexNAc(4)Hex(5)NeuAc(1)	5.1e-12	1269.52	3806.54	3	51.6545	68635
NS-1	P02675	>sp|P02675|FIBB_HUMAN Fibrinogen beta chain OS=Homo sapiens OX=9606 GN=FGB PE=1 SV=2	R.GTAGNALMDGASQLMGEN[+1913.67702]R.T	Specific		N18(NGlycan / 1913.677)	394	HexNAc(4)Hex(5)NeuAc(1)	8.7e-11	1269.52	3806.53	3	50.6541	67180
NS-1	P02675	>sp|P02675|FIBB_HUMAN Fibrinogen beta chain OS=Homo sapiens OX=9606 GN=FGB PE=1 SV=2	R.GTAGNALMDGASQLMGEN[+1913.67702]R.T	Specific		N18(NGlycan / 1913.677)	394	HexNAc(4)Hex(5)NeuAc(1)	9.6e-11	952.388	3806.53	4	50.7002	67247
NS-1	P02675	>sp|P02675|FIBB_HUMAN Fibrinogen beta chain OS=Homo sapiens OX=9606 GN=FGB PE=1 SV=2	R.GTAGNALMDGASQLMGEN[+1913.67702]R.T	Specific		N18(NGlycan / 1913.677)	394	HexNAc(4)Hex(5)NeuAc(1)	5.2e-12	952.389	3806.53	4	51.6414	68621
NS-1	P02675	>sp|P02675|FIBB_HUMAN Fibrinogen beta chain OS=Homo sapiens OX=9606 GN=FGB PE=1 SV=2	R.GTAGNALMDGASQLMGEN[+1913.67702]R.T	Specific		N18(NGlycan / 1913.677)	394	HexNAc(4)Hex(5)NeuAc(1)	1.5e-10	1269.52	3806.53	3	50.7168	67274
NS-1	P02675	>sp|P02675|FIBB_HUMAN Fibrinogen beta chain OS=Homo sapiens OX=9606 GN=FGB PE=1 SV=2	R.GTAGNALMDGASQLMGEN[+1913.67702]R.T	Specific		N18(NGlycan / 1913.677)	394	HexNAc(4)Hex(5)NeuAc(1)	7.2e-10	1269.52	3806.53	3	51.8566	68931
NS-1	P02675	>sp|P02675|FIBB_HUMAN Fibrinogen beta chain OS=Homo sapiens OX=9606 GN=FGB PE=1 SV=2	R.GTAGNALMDGASQLMGEN[+1913.67702]R.T	Specific		N18(NGlycan / 1913.677)	394	HexNAc(4)Hex(5)NeuAc(1)	5.4e-11	1269.51	3806.53	3	50.8467	67458
NS-1	P02675	>sp|P02675|FIBB_HUMAN Fibrinogen beta chain OS=Homo sapiens OX=9606 GN=FGB PE=1 SV=2	R.GTAGNALMDGASQLMGEN[+1913.67702]R.T	Specific		N18(NGlycan / 1913.677)	394	HexNAc(4)Hex(5)NeuAc(1)	1.8e-08	1269.52	3806.53	3	51.0507	67754
NS-1	P02675	>sp|P02675|FIBB_HUMAN Fibrinogen beta chain OS=Homo sapiens OX=9606 GN=FGB PE=1 SV=2	R.GTAGNALMDGASQLMGEN[+1913.67702]R.T	Specific		N18(NGlycan / 1913.677)	394	HexNAc(4)Hex(5)NeuAc(1)	3.9e-08	1269.52	3806.53	3	51.2512	68047
NS-1	P02675	>sp|P02675|FIBB_HUMAN Fibrinogen beta chain OS=Homo sapiens OX=9606 GN=FGB PE=1 SV=2	R.GTAGNALMDGASQLMGEN[+1913.67702]R.T	Specific		N18(NGlycan / 1913.677)	394	HexNAc(4)Hex(5)NeuAc(1)	1.1e-07	1903.77	3806.54	2	51.253	68050
NS-1	P02675	>sp|P02675|FIBB_HUMAN Fibrinogen beta chain OS=Homo sapiens OX=9606 GN=FGB PE=1 SV=2	R.GTAGNALMDGASQLMGEN[+1913.67702]R.T	Specific		N18(NGlycan / 1913.677)	394	HexNAc(4)Hex(5)NeuAc(1)	8.7e-07	1903.77	3806.53	2	51.4563	68345
NS-1	P02675	>sp|P02675|FIBB_HUMAN Fibrinogen beta chain OS=Homo sapiens OX=9606 GN=FGB PE=1 SV=2	R.GTAGNALMDGASQLMGEN[+1913.67702]R.T	Specific		N18(NGlycan / 1913.677)	394	HexNAc(4)Hex(5)NeuAc(1)	1.5e-06	1903.77	3806.54	2	51.1544	67906
NS-1	P02675	>sp|P02675|FIBB_HUMAN Fibrinogen beta chain OS=Homo sapiens OX=9606 GN=FGB PE=1 SV=2	R.GTAGNALMDGASQLMGEN[+1913.67702]R.T	Specific		N18(NGlycan / 1913.677)	394	HexNAc(4)Hex(5)NeuAc(1)	1.6e-06	1903.77	3806.54	2	51.0556	67762
NS-1	P02675	>sp|P02675|FIBB_HUMAN Fibrinogen beta chain OS=Homo sapiens OX=9606 GN=FGB PE=1 SV=2	R.GTAGNALMDGASQLMGEN[+1913.67702]R.T	Specific		N18(NGlycan / 1913.677)	394	HexNAc(4)Hex(5)NeuAc(1)	4.6e-06	1903.77	3806.53	2	50.8584	67477
NS-1	P02675	>sp|P02675|FIBB_HUMAN Fibrinogen beta chain OS=Homo sapiens OX=9606 GN=FGB PE=1 SV=2	R.GTAGNALMDGASQLMGEN[+1751.62420]R.T	Specific		N18(NGlycan / 1751.6242)	394	HexNAc(4)Hex(4)NeuAc(1)	7.2e-11	1215.5	3644.48	3	51.7064	68711
NS-1	P02675	>sp|P02675|FIBB_HUMAN Fibrinogen beta chain OS=Homo sapiens OX=9606 GN=FGB PE=1 SV=2	R.GTAGNALMDGASQLMGEN[+1751.62420]R.T	Specific		N18(NGlycan / 1751.6242)	394	HexNAc(4)Hex(4)NeuAc(1)	1.6e-08	1215.5	3644.48	3	51.5068	68419
NS-1	P02675	>sp|P02675|FIBB_HUMAN Fibrinogen beta chain OS=Homo sapiens OX=9606 GN=FGB PE=1 SV=2	R.GTAGNALMDGASQLMGEN[+1751.62420]R.T	Specific		N18(NGlycan / 1751.6242)	394	HexNAc(4)Hex(4)NeuAc(1)	9e-08	1215.5	3644.48	3	51.3102	68135
NS-1	P02675	>sp|P02675|FIBB_HUMAN Fibrinogen beta chain OS=Homo sapiens OX=9606 GN=FGB PE=1 SV=2	R.GTAGNALMDGASQLMGEN[+1751.62420]R.T	Specific		N18(NGlycan / 1751.6242)	394	HexNAc(4)Hex(4)NeuAc(1)	4.8e-07	1215.5	3644.48	3	51.9097	69009
NS-1	P02675	>sp|P02675|FIBB_HUMAN Fibrinogen beta chain OS=Homo sapiens OX=9606 GN=FGB PE=1 SV=2	R.GTAGNALMDGASQLMGEN[+1751.62420]R.T	Specific		N18(NGlycan / 1751.6242)	394	HexNAc(4)Hex(4)NeuAc(1)	2.3e-06	911.875	3644.48	4	51.6156	68580
NS-1	P02675	>sp|P02675|FIBB_HUMAN Fibrinogen beta chain OS=Homo sapiens OX=9606 GN=FGB PE=1 SV=2	R.GTAGNALM[+15.99492]DGASQLMGEN[+1622.58161]R.T	Specific		M8(Oxidation / 15.9949); N18(NGlycan / 1622.5816)	394	HexNAc(4)Hex(5)	2.5e-07	1177.82	3531.43	3	39.7406	51320
NS-1	P02675	>sp|P02675|FIBB_HUMAN Fibrinogen beta chain OS=Homo sapiens OX=9606 GN=FGB PE=1 SV=2	R.GTAGNALMDGASQLM[+15.99492]GEN[+1622.58161]R.T	Specific		M15(Oxidation / 15.9949); N18(NGlycan / 1622.5816)	394	HexNAc(4)Hex(5)	6.2e-07	883.615	3531.44	4	37.6118	48201
NS-1	P02675	>sp|P02675|FIBB_HUMAN Fibrinogen beta chain OS=Homo sapiens OX=9606 GN=FGB PE=1 SV=2	R.GTAGNALMDGASQLMGEN[+1622.58161]R.T	Specific		N18(NGlycan / 1622.5816)	394	HexNAc(4)Hex(5)	5.1e-13	1172.48	3515.44	3	48.6792	64306
NS-1	P02675	>sp|P02675|FIBB_HUMAN Fibrinogen beta chain OS=Homo sapiens OX=9606 GN=FGB PE=1 SV=2	R.GTAGNALMDGASQLMGEN[+1622.58161]R.T	Specific		N18(NGlycan / 1622.5816)	394	HexNAc(4)Hex(5)	7.6e-11	1172.48	3515.44	3	48.4808	64016
NS-1	P02675	>sp|P02675|FIBB_HUMAN Fibrinogen beta chain OS=Homo sapiens OX=9606 GN=FGB PE=1 SV=2	R.GTAGNALMDGASQLMGEN[+1622.58161]R.T	Specific		N18(NGlycan / 1622.5816)	394	HexNAc(4)Hex(5)	8.1e-12	1172.49	3515.45	3	48.8818	64594
NS-1	P02675	>sp|P02675|FIBB_HUMAN Fibrinogen beta chain OS=Homo sapiens OX=9606 GN=FGB PE=1 SV=2	R.GTAGNALMDGASQLMGEN[+1622.58161]R.T	Specific		N18(NGlycan / 1622.5816)	394	HexNAc(4)Hex(5)	2.9e-06	1758.23	3515.44	2	48.6385	64248
NS-1	P02675	>sp|P02675|FIBB_HUMAN Fibrinogen beta chain OS=Homo sapiens OX=9606 GN=FGB PE=1 SV=2	R.GTAGNALMDGASQLMGEN[+1460.52878]R.T	Specific		N18(NGlycan / 1460.5288)	394	HexNAc(4)Hex(4)	1.1e-05	1118.47	3353.39	3	49.0413	64826
NS-1	P02787	>sp|P02787|TRFE_HUMAN Serotransferrin OS=Homo sapiens OX=9606 GN=TF PE=1 SV=4	G.KC[+57.02146]GLVPVLAENYN[+2204.77244]KSDNC[+57.02146]EDTPEAGYFAVAVVK.K	NRagged	C2(Carbamidomethyl / 57.0215); C18(Carbamidomethyl / 57.0215)	N13(NGlycan / 2204.7724)	432	HexNAc(4)Hex(5)NeuAc(2)	8.4e-13	1466.14	5861.52	4	60.3381	81288
NS-1	P02787	>sp|P02787|TRFE_HUMAN Serotransferrin OS=Homo sapiens OX=9606 GN=TF PE=1 SV=4	G.KC[+57.02146]GLVPVLAENYN[+2204.77244]KSDNC[+57.02146]EDTPEAGYFAVAVVK.K	NRagged	C2(Carbamidomethyl / 57.0215); C18(Carbamidomethyl / 57.0215)	N13(NGlycan / 2204.7724)	432	HexNAc(4)Hex(5)NeuAc(2)	1.9e-06	1173.11	5861.52	5	60.3424	81295
NS-1	P02787	>sp|P02787|TRFE_HUMAN Serotransferrin OS=Homo sapiens OX=9606 GN=TF PE=1 SV=4	K.C[+57.02146]GLVPVLAENYN[+2221.78776]KSDNC[+57.02146]EDTPEAGYFAVAVVKK.S	Specific	C1(Carbamidomethyl / 57.0215); C17(Carbamidomethyl / 57.0215)	N12(NGlycan / 2221.7878)	432	HexNAc(4)Hex(6)Fuc(1)NeuAc(1)	1.6e-09	1176.72	5879.55	5	60.7497	81889
NS-1	P02787	>sp|P02787|TRFE_HUMAN Serotransferrin OS=Homo sapiens OX=9606 GN=TF PE=1 SV=4	K.C[+57.02146]GLVPVLAENYN[+2204.77244]KSDNC[+57.02146]EDTPEAGYFAVAVVKK.S	Specific	C1(Carbamidomethyl / 57.0215); C17(Carbamidomethyl / 57.0215)	N12(NGlycan / 2204.7724)	432	HexNAc(4)Hex(5)NeuAc(2)	4.8e-17	1173.31	5862.53	5	60.6552	81752
NS-1	P02787	>sp|P02787|TRFE_HUMAN Serotransferrin OS=Homo sapiens OX=9606 GN=TF PE=1 SV=4	K.C[+57.02146]GLVPVLAENYN[+2204.77244]KSDNC[+57.02146]EDTPEAGYFAVAVVKK.S	Specific	C1(Carbamidomethyl / 57.0215); C17(Carbamidomethyl / 57.0215)	N12(NGlycan / 2204.7724)	432	HexNAc(4)Hex(5)NeuAc(2)	4.8e-17	1173.31	5862.53	5	60.8409	82021
NS-1	P02787	>sp|P02787|TRFE_HUMAN Serotransferrin OS=Homo sapiens OX=9606 GN=TF PE=1 SV=4	K.C[+57.02146]GLVPVLAENYN[+2204.77244]KSDNC[+57.02146]EDTPEAGYFAVAVVKK.S	Specific	C1(Carbamidomethyl / 57.0215); C17(Carbamidomethyl / 57.0215)	N12(NGlycan / 2204.7724)	432	HexNAc(4)Hex(5)NeuAc(2)	1.9e-17	1466.39	5862.53	4	60.7902	81947
NS-1	P02787	>sp|P02787|TRFE_HUMAN Serotransferrin OS=Homo sapiens OX=9606 GN=TF PE=1 SV=4	K.C[+57.02146]GLVPVLAENYN[+2204.77244]KSDNC[+57.02146]EDTPEAGYFAVAVVKK.S	Specific	C1(Carbamidomethyl / 57.0215); C17(Carbamidomethyl / 57.0215)	N12(NGlycan / 2204.7724)	432	HexNAc(4)Hex(5)NeuAc(2)	1.5e-09	977.76	5861.52	6	60.6984	81814
NS-1	P02787	>sp|P02787|TRFE_HUMAN Serotransferrin OS=Homo sapiens OX=9606 GN=TF PE=1 SV=4	K.C[+57.02146]GLVPVLAENYN[+2204.77244]KSDNC[+57.02146]EDTPEAGYFAVAVVKK.S	Specific	C1(Carbamidomethyl / 57.0215); C17(Carbamidomethyl / 57.0215)	N12(NGlycan / 2204.7724)	432	HexNAc(4)Hex(5)NeuAc(2)	1.9e-07	1466.39	5862.54	4	60.9946	82246
NS-1	P02787	>sp|P02787|TRFE_HUMAN Serotransferrin OS=Homo sapiens OX=9606 GN=TF PE=1 SV=4	K.C[+57.02146]GLVPVLAENYN[+2221.78776]KSDNC[+57.02146]EDTPEAGYFAVAVVK.K	Specific	C1(Carbamidomethyl / 57.0215); C17(Carbamidomethyl / 57.0215)	N12(NGlycan / 2221.7878)	432	HexNAc(4)Hex(6)Fuc(1)NeuAc(1)	3.3e-08	1438.62	5751.46	4	65.9937	89531
NS-1	P02787	>sp|P02787|TRFE_HUMAN Serotransferrin OS=Homo sapiens OX=9606 GN=TF PE=1 SV=4	K.C[+57.02146]GLVPVLAENYN[+2205.79284]KSDNC[+57.02146]EDTPEAGYFAVAVVK.K	Specific	C1(Carbamidomethyl / 57.0215); C17(Carbamidomethyl / 57.0215)	N12(NGlycan / 2205.7928)	432	HexNAc(4)Hex(5)Fuc(2)NeuAc(1)	3.5e-10	1434.37	5734.44	4	65.7401	89159
NS-1	P02787	>sp|P02787|TRFE_HUMAN Serotransferrin OS=Homo sapiens OX=9606 GN=TF PE=1 SV=4	K.C[+57.02146]GLVPVLAENYN[+2205.79284]KSDNC[+57.02146]EDTPEAGYFAVAVVK.K	Specific	C1(Carbamidomethyl / 57.0215); C17(Carbamidomethyl / 57.0215)	N12(NGlycan / 2205.7928)	432	HexNAc(4)Hex(5)Fuc(2)NeuAc(1)	5.3e-06	1912.15	5734.44	3	66.0029	89546
NS-1	P02787	>sp|P02787|TRFE_HUMAN Serotransferrin OS=Homo sapiens OX=9606 GN=TF PE=1 SV=4	K.C[+57.02146]GLVPVLAENYN[+2204.77244]KSDNC[+57.02146]EDTPEAGYFAVAVVK.K	Specific	C1(Carbamidomethyl / 57.0215); C17(Carbamidomethyl / 57.0215)	N12(NGlycan / 2204.7724)	432	HexNAc(4)Hex(5)NeuAc(2)	3.7e-17	1434.36	5734.43	4	65.9389	89450
NS-1	P02787	>sp|P02787|TRFE_HUMAN Serotransferrin OS=Homo sapiens OX=9606 GN=TF PE=1 SV=4	K.C[+57.02146]GLVPVLAENYN[+2204.77244]KSDNC[+57.02146]EDTPEAGYFAVAVVK.K	Specific	C1(Carbamidomethyl / 57.0215); C17(Carbamidomethyl / 57.0215)	N12(NGlycan / 2204.7724)	432	HexNAc(4)Hex(5)NeuAc(2)	3.9e-11	1434.36	5734.43	4	66.1407	89745
NS-1	P02787	>sp|P02787|TRFE_HUMAN Serotransferrin OS=Homo sapiens OX=9606 GN=TF PE=1 SV=4	K.C[+57.02146]GLVPVLAENYN[+2204.77244]KSDNC[+57.02146]EDTPEAGYFAVAVVK.K	Specific	C1(Carbamidomethyl / 57.0215); C17(Carbamidomethyl / 57.0215)	N12(NGlycan / 2204.7724)	432	HexNAc(4)Hex(5)NeuAc(2)	1.2e-07	1147.49	5733.43	5	65.9506	89469
NS-1	P02787	>sp|P02787|TRFE_HUMAN Serotransferrin OS=Homo sapiens OX=9606 GN=TF PE=1 SV=4	K.C[+57.02146]GLVPVLAENYN[+2204.77244]KSDNC[+57.02146]EDTPEAGYFAVAVVK.K	Specific	C1(Carbamidomethyl / 57.0215); C17(Carbamidomethyl / 57.0215)	N12(NGlycan / 2204.7724)	432	HexNAc(4)Hex(5)NeuAc(2)	2.1e-07	1434.37	5734.44	4	65.8768	89364
NS-1	P02787	>sp|P02787|TRFE_HUMAN Serotransferrin OS=Homo sapiens OX=9606 GN=TF PE=1 SV=4	K.C[+57.02146]GLVPVLAENYN[+2204.77244]KSDNC[+57.02146]EDTPEAGYFAVAVVK.K	Specific	C1(Carbamidomethyl / 57.0215); C17(Carbamidomethyl / 57.0215)	N12(NGlycan / 2204.7724)	432	HexNAc(4)Hex(5)NeuAc(2)	1.2e-06	1434.11	5733.43	4	66.3487	90051
NS-1	P02787	>sp|P02787|TRFE_HUMAN Serotransferrin OS=Homo sapiens OX=9606 GN=TF PE=1 SV=4	K.C[+57.02146]GLVPVLAENYN[+2204.77244]KSDNC[+57.02146]EDTPEAGYFAVAVVK.K	Specific	C1(Carbamidomethyl / 57.0215); C17(Carbamidomethyl / 57.0215)	N12(NGlycan / 2204.7724)	432	HexNAc(4)Hex(5)NeuAc(2)	0.00028	1147.89	5735.44	5	65.8614	89340
NS-1	P02787	>sp|P02787|TRFE_HUMAN Serotransferrin OS=Homo sapiens OX=9606 GN=TF PE=1 SV=4	K.C[+57.02146]GLVPVLAENYN[+1913.67702]KSDNC[+57.02146]EDTPEAGYFAVAVVKK.S	Specific	C1(Carbamidomethyl / 57.0215); C17(Carbamidomethyl / 57.0215)	N12(NGlycan / 1913.677)	432	HexNAc(4)Hex(5)NeuAc(1)	2e-15	1393.61	5571.43	4	58.5235	78639
NS-1	P02787	>sp|P02787|TRFE_HUMAN Serotransferrin OS=Homo sapiens OX=9606 GN=TF PE=1 SV=4	K.C[+57.02146]GLVPVLAENYN[+1913.67702]KSDNC[+57.02146]EDTPEAGYFAVAVVKK.S	Specific	C1(Carbamidomethyl / 57.0215); C17(Carbamidomethyl / 57.0215)	N12(NGlycan / 1913.677)	432	HexNAc(4)Hex(5)NeuAc(1)	4.8e-14	1115.09	5571.43	5	58.5278	78646
NS-1	P02787	>sp|P02787|TRFE_HUMAN Serotransferrin OS=Homo sapiens OX=9606 GN=TF PE=1 SV=4	K.C[+57.02146]GLVPVLAENYN[+1913.67702]KSDNC[+57.02146]EDTPEAGYFAVAVVK.K	Specific	C1(Carbamidomethyl / 57.0215); C17(Carbamidomethyl / 57.0215)	N12(NGlycan / 1913.677)	432	HexNAc(4)Hex(5)NeuAc(1)	2.4e-08	1361.59	5443.35	4	63.4622	85841
NS-1	P02787	>sp|P02787|TRFE_HUMAN Serotransferrin OS=Homo sapiens OX=9606 GN=TF PE=1 SV=4	K.C[+57.02146]GLVPVLAENYN[+1913.67702]KSDNC[+57.02146]EDTPEAGYFAVAVVK.K	Specific	C1(Carbamidomethyl / 57.0215); C17(Carbamidomethyl / 57.0215)	N12(NGlycan / 1913.677)	432	HexNAc(4)Hex(5)NeuAc(1)	1.2e-09	1361.59	5443.34	4	63.7131	86206
NS-1	P02787	>sp|P02787|TRFE_HUMAN Serotransferrin OS=Homo sapiens OX=9606 GN=TF PE=1 SV=4	K.C[+57.02146]GLVPVLAENYN[+2204.77244]K.S	Specific	C1(Carbamidomethyl / 57.0215)	N12(NGlycan / 2204.7724)	432	HexNAc(4)Hex(5)NeuAc(2)	2.5e-10	1227.85	3681.52	3	50.0395	66278
NS-1	P02787	>sp|P02787|TRFE_HUMAN Serotransferrin OS=Homo sapiens OX=9606 GN=TF PE=1 SV=4	K.C[+57.02146]GLVPVLAENYN[+2204.77244]K.S	Specific	C1(Carbamidomethyl / 57.0215)	N12(NGlycan / 2204.7724)	432	HexNAc(4)Hex(5)NeuAc(2)	6.7e-08	1227.84	3681.52	3	50.2425	66576
NS-1	P02787	>sp|P02787|TRFE_HUMAN Serotransferrin OS=Homo sapiens OX=9606 GN=TF PE=1 SV=4	K.C[+57.02146]GLVPVLAENYN[+2204.77244]K.S	Specific	C1(Carbamidomethyl / 57.0215)	N12(NGlycan / 2204.7724)	432	HexNAc(4)Hex(5)NeuAc(2)	9.7e-08	1227.85	3681.52	3	50.4436	66870
NS-1	P02787	>sp|P02787|TRFE_HUMAN Serotransferrin OS=Homo sapiens OX=9606 GN=TF PE=1 SV=4	K.C[+57.02146]GLVPVLAENYN[+2204.77244]K.S	Specific	C1(Carbamidomethyl / 57.0215)	N12(NGlycan / 2204.7724)	432	HexNAc(4)Hex(5)NeuAc(2)	1.5e-07	1227.85	3681.52	3	50.6461	67167
NS-1	P02787	>sp|P02787|TRFE_HUMAN Serotransferrin OS=Homo sapiens OX=9606 GN=TF PE=1 SV=4	K.C[+57.02146]GLVPVLAENYN[+2204.77244]K.S	Specific	C1(Carbamidomethyl / 57.0215)	N12(NGlycan / 2204.7724)	432	HexNAc(4)Hex(5)NeuAc(2)	2.1e-07	1227.85	3681.52	3	49.8405	65990
NS-1	P02787	>sp|P02787|TRFE_HUMAN Serotransferrin OS=Homo sapiens OX=9606 GN=TF PE=1 SV=4	K.C[+57.02146]GLVPVLAENYN[+2204.77244]K.S	Specific	C1(Carbamidomethyl / 57.0215)	N12(NGlycan / 2204.7724)	432	HexNAc(4)Hex(5)NeuAc(2)	5e-07	1227.84	3681.52	3	50.848	67460
NS-1	P02787	>sp|P02787|TRFE_HUMAN Serotransferrin OS=Homo sapiens OX=9606 GN=TF PE=1 SV=4	K.C[+57.02146]GLVPVLAENYN[+2204.77244]K.S	Specific	C1(Carbamidomethyl / 57.0215)	N12(NGlycan / 2204.7724)	432	HexNAc(4)Hex(5)NeuAc(2)	1.9e-06	1227.85	3681.52	3	49.6425	65701
NS-1	P02787	>sp|P02787|TRFE_HUMAN Serotransferrin OS=Homo sapiens OX=9606 GN=TF PE=1 SV=4	K.C[+57.02146]GLVPVLAENYN[+2204.77244]K.S	Specific	C1(Carbamidomethyl / 57.0215)	N12(NGlycan / 2204.7724)	432	HexNAc(4)Hex(5)NeuAc(2)	1.5e-06	921.137	3681.53	4	49.9983	66219
NS-1	P02787	>sp|P02787|TRFE_HUMAN Serotransferrin OS=Homo sapiens OX=9606 GN=TF PE=1 SV=4	K.C[+57.02146]GLVPVLAENYN[+2204.77244]K.S	Specific	C1(Carbamidomethyl / 57.0215)	N12(NGlycan / 2204.7724)	432	HexNAc(4)Hex(5)NeuAc(2)	4.4e-06	1227.85	3681.52	3	49.448	65417
NS-1	P02787	>sp|P02787|TRFE_HUMAN Serotransferrin OS=Homo sapiens OX=9606 GN=TF PE=1 SV=4	K.C[+57.02146]GLVPVLAENYN[+2204.77244]K.S	Specific	C1(Carbamidomethyl / 57.0215)	N12(NGlycan / 2204.7724)	432	HexNAc(4)Hex(5)NeuAc(2)	0.00024	921.137	3681.53	4	50.4016	66810
NS-1	P02787	>sp|P02787|TRFE_HUMAN Serotransferrin OS=Homo sapiens OX=9606 GN=TF PE=1 SV=4	K.C[+57.02146]GLVPVLAENYN[+2204.77244]K.S	Specific	C1(Carbamidomethyl / 57.0215)	N12(NGlycan / 2204.7724)	432	HexNAc(4)Hex(5)NeuAc(2)	1.7e-05	921.134	3681.51	4	50.609	67115
NS-1	P02787	>sp|P02787|TRFE_HUMAN Serotransferrin OS=Homo sapiens OX=9606 GN=TF PE=1 SV=4	K.C[+57.02146]GLVPVLAENYN[+2204.77244]K.S	Specific	C1(Carbamidomethyl / 57.0215)	N12(NGlycan / 2204.7724)	432	HexNAc(4)Hex(5)NeuAc(2)	0.00016	1227.84	3681.51	3	49.6284	65685
NS-1	P02787	>sp|P02787|TRFE_HUMAN Serotransferrin OS=Homo sapiens OX=9606 GN=TF PE=1 SV=4	K.C[+57.02146]GLVPVLAENYN[+1913.67702]K.S	Specific	C1(Carbamidomethyl / 57.0215)	N12(NGlycan / 1913.677)	432	HexNAc(4)Hex(5)NeuAc(1)	8.5e-07	1130.81	3390.43	3	47.3406	62351
NS-1	P02787	>sp|P02787|TRFE_HUMAN Serotransferrin OS=Homo sapiens OX=9606 GN=TF PE=1 SV=4	K.C[+57.02146]GLVPVLAENYN[+1913.67702]K.S	Specific	C1(Carbamidomethyl / 57.0215)	N12(NGlycan / 1913.677)	432	HexNAc(4)Hex(5)NeuAc(1)	1.3e-06	1130.81	3390.43	3	47.7221	62908
NS-1	P02787	>sp|P02787|TRFE_HUMAN Serotransferrin OS=Homo sapiens OX=9606 GN=TF PE=1 SV=4	K.C[+57.02146]GLVPVLAENYN[+1913.67702]K.S	Specific	C1(Carbamidomethyl / 57.0215)	N12(NGlycan / 1913.677)	432	HexNAc(4)Hex(5)NeuAc(1)	1.5e-06	1130.81	3390.43	3	47.5209	62614
NS-1	P02787	>sp|P02787|TRFE_HUMAN Serotransferrin OS=Homo sapiens OX=9606 GN=TF PE=1 SV=4	K.ILRQQQHLFGSN[+2350.83035]VTDC[+57.02146]SGNFC[+57.02146]LFR.S	Specific	C16(Carbamidomethyl / 57.0215); C21(Carbamidomethyl / 57.0215)	N12(NGlycan / 2350.8304)	630	HexNAc(4)Hex(5)Fuc(1)NeuAc(2)	4.5e-08	1312.56	5247.22	4	55.0404	73564
NS-1	P02787	>sp|P02787|TRFE_HUMAN Serotransferrin OS=Homo sapiens OX=9606 GN=TF PE=1 SV=4	K.ILRQQQHLFGSN[+2204.77244]VTDC[+57.02146]SGNFC[+57.02146]LFR.S	Specific	C16(Carbamidomethyl / 57.0215); C21(Carbamidomethyl / 57.0215)	N12(NGlycan / 2204.7724)	630	HexNAc(4)Hex(5)NeuAc(2)	1.4e-14	1276.3	5102.16	4	55.4058	74101
NS-1	P02787	>sp|P02787|TRFE_HUMAN Serotransferrin OS=Homo sapiens OX=9606 GN=TF PE=1 SV=4	K.ILRQQQHLFGSN[+2204.77244]VTDC[+57.02146]SGNFC[+57.02146]LFR.S	Specific	C16(Carbamidomethyl / 57.0215); C21(Carbamidomethyl / 57.0215)	N12(NGlycan / 2204.7724)	630	HexNAc(4)Hex(5)NeuAc(2)	4e-10	1276.3	5102.16	4	55.4931	74227
NS-1	P02787	>sp|P02787|TRFE_HUMAN Serotransferrin OS=Homo sapiens OX=9606 GN=TF PE=1 SV=4	K.ILRQQQHLFGSN[+2204.77244]VTDC[+57.02146]SGNFC[+57.02146]LFR.S	Specific	C16(Carbamidomethyl / 57.0215); C21(Carbamidomethyl / 57.0215)	N12(NGlycan / 2204.7724)	630	HexNAc(4)Hex(5)NeuAc(2)	2.2e-06	1021.04	5101.16	5	55.458	74178
NS-1	P02787	>sp|P02787|TRFE_HUMAN Serotransferrin OS=Homo sapiens OX=9606 GN=TF PE=1 SV=4	K.ILRQQQHLFGSN[+2204.77244]VTDC[+57.02146]SGNFC[+57.02146]LFR.S	Specific	C16(Carbamidomethyl / 57.0215); C21(Carbamidomethyl / 57.0215)	N12(NGlycan / 2204.7724)	630	HexNAc(4)Hex(5)NeuAc(2)	5.9e-06	1276.29	5102.15	4	55.7009	74532
NS-1	P02787	>sp|P02787|TRFE_HUMAN Serotransferrin OS=Homo sapiens OX=9606 GN=TF PE=1 SV=4	K.ILRQQQHLFGSN[+2204.77244]VTDC[+57.02146]SGNFC[+57.02146]LFR.S	Specific	C16(Carbamidomethyl / 57.0215); C21(Carbamidomethyl / 57.0215)	N12(NGlycan / 2204.7724)	630	HexNAc(4)Hex(5)NeuAc(2)	0.00013	1021.03	5101.14	5	55.5011	74240
NS-1	P02787	>sp|P02787|TRFE_HUMAN Serotransferrin OS=Homo sapiens OX=9606 GN=TF PE=1 SV=4	K.ILRQQQHLFGSN[+1913.67702]VTDC[+57.02146]SGNFC[+57.02146]LFR.S	Specific	C16(Carbamidomethyl / 57.0215); C21(Carbamidomethyl / 57.0215)	N12(NGlycan / 1913.677)	630	HexNAc(4)Hex(5)NeuAc(1)	4.2e-10	1203.52	4811.07	4	52.8303	70348
NS-1	P02787	>sp|P02787|TRFE_HUMAN Serotransferrin OS=Homo sapiens OX=9606 GN=TF PE=1 SV=4	K.ILRQQQHLFGSN[+1913.67702]VTDC[+57.02146]SGNFC[+57.02146]LFR.S	Specific	C16(Carbamidomethyl / 57.0215); C21(Carbamidomethyl / 57.0215)	N12(NGlycan / 1913.677)	630	HexNAc(4)Hex(5)NeuAc(1)	4e-07	1203.52	4811.07	4	53.091	70731
NS-1	P02787	>sp|P02787|TRFE_HUMAN Serotransferrin OS=Homo sapiens OX=9606 GN=TF PE=1 SV=4	R.QQQHLFGSN[+2351.85075]VTDC[+57.02146]SGNFC[+57.02146]LFR.S	Specific	C13(Carbamidomethyl / 57.0215); C18(Carbamidomethyl / 57.0215)	N9(NGlycan / 2351.8508)	630	HexNAc(4)Hex(5)Fuc(3)NeuAc(1)	0.00034	1622.99	4866.97	3	57.1939	76701
NS-1	P02787	>sp|P02787|TRFE_HUMAN Serotransferrin OS=Homo sapiens OX=9606 GN=TF PE=1 SV=4	R.QQQHLFGSN[+2350.83035]VTDC[+57.02146]SGNFC[+57.02146]LFR.S	Specific	C13(Carbamidomethyl / 57.0215); C18(Carbamidomethyl / 57.0215)	N9(NGlycan / 2350.8304)	630	HexNAc(4)Hex(5)Fuc(1)NeuAc(2)	3.1e-07	1622.66	4865.96	3	56.8607	76217
NS-1	P02787	>sp|P02787|TRFE_HUMAN Serotransferrin OS=Homo sapiens OX=9606 GN=TF PE=1 SV=4	R.QQQHLFGSN[+2350.83035]VTDC[+57.02146]SGNFC[+57.02146]LFR.S	Specific	C13(Carbamidomethyl / 57.0215); C18(Carbamidomethyl / 57.0215)	N9(NGlycan / 2350.8304)	630	HexNAc(4)Hex(5)Fuc(1)NeuAc(2)	8.4e-07	1217.24	4865.95	4	56.6561	75920
NS-1	P02787	>sp|P02787|TRFE_HUMAN Serotransferrin OS=Homo sapiens OX=9606 GN=TF PE=1 SV=4	R.QQQHLFGSN[+2350.83035]VTDC[+57.02146]SGNFC[+57.02146]LFR.S	Specific	C13(Carbamidomethyl / 57.0215); C18(Carbamidomethyl / 57.0215)	N9(NGlycan / 2350.8304)	630	HexNAc(4)Hex(5)Fuc(1)NeuAc(2)	7.3e-07	1217.24	4865.95	4	57.1853	76687
NS-1	P02787	>sp|P02787|TRFE_HUMAN Serotransferrin OS=Homo sapiens OX=9606 GN=TF PE=1 SV=4	R.QQQHLFGSN[+2350.83035]VTDC[+57.02146]SGNFC[+57.02146]LFR.S	Specific	C13(Carbamidomethyl / 57.0215); C18(Carbamidomethyl / 57.0215)	N9(NGlycan / 2350.8304)	630	HexNAc(4)Hex(5)Fuc(1)NeuAc(2)	1.7e-06	1622.99	4866.95	3	57.1699	76669
NS-1	P02787	>sp|P02787|TRFE_HUMAN Serotransferrin OS=Homo sapiens OX=9606 GN=TF PE=1 SV=4	R.QQQHLFGSN[+2350.83035]VTDC[+57.02146]SGNFC[+57.02146]LFR.S	Specific	C13(Carbamidomethyl / 57.0215); C18(Carbamidomethyl / 57.0215)	N9(NGlycan / 2350.8304)	630	HexNAc(4)Hex(5)Fuc(1)NeuAc(2)	1.4e-06	1217.5	4866.96	4	57.0849	76540
NS-1	P02787	>sp|P02787|TRFE_HUMAN Serotransferrin OS=Homo sapiens OX=9606 GN=TF PE=1 SV=4	R.QQQHLFGSN[+2350.83035]VTDC[+57.02146]SGNFC[+57.02146]LFR.S	Specific	C13(Carbamidomethyl / 57.0215); C18(Carbamidomethyl / 57.0215)	N9(NGlycan / 2350.8304)	630	HexNAc(4)Hex(5)Fuc(1)NeuAc(2)	5.7e-06	1217.24	4865.95	4	56.8558	76209
NS-1	P02787	>sp|P02787|TRFE_HUMAN Serotransferrin OS=Homo sapiens OX=9606 GN=TF PE=1 SV=4	R.QQQHLFGSN[+2350.83035]VTDC[+57.02146]SGNFC[+57.02146]LFR.S	Specific	C13(Carbamidomethyl / 57.0215); C18(Carbamidomethyl / 57.0215)	N9(NGlycan / 2350.8304)	630	HexNAc(4)Hex(5)Fuc(1)NeuAc(2)	5.9e-06	1622.65	4865.95	3	56.6604	75927
NS-1	P02787	>sp|P02787|TRFE_HUMAN Serotransferrin OS=Homo sapiens OX=9606 GN=TF PE=1 SV=4	R.QQQHLFGSN[+2221.78776]VTDC[+57.02146]SGNFC[+57.02146]LFR.S	Specific	C13(Carbamidomethyl / 57.0215); C18(Carbamidomethyl / 57.0215)	N9(NGlycan / 2221.7878)	630	HexNAc(4)Hex(6)Fuc(1)NeuAc(1)	6.3e-06	1184.99	4736.92	4	57.2339	76758
NS-1	P02787	>sp|P02787|TRFE_HUMAN Serotransferrin OS=Homo sapiens OX=9606 GN=TF PE=1 SV=4	R.QQQHLFGSN[+2221.78776]VTDC[+57.02146]SGNFC[+57.02146]LFR.S	Specific	C13(Carbamidomethyl / 57.0215); C18(Carbamidomethyl / 57.0215)	N9(NGlycan / 2221.7878)	630	HexNAc(4)Hex(6)Fuc(1)NeuAc(1)	3.1e-06	1184.98	4736.92	4	57.4209	77032
NS-1	P02787	>sp|P02787|TRFE_HUMAN Serotransferrin OS=Homo sapiens OX=9606 GN=TF PE=1 SV=4	R.QQQHLFGSN[+2204.77244]VTDC[+57.02146]SGNFC[+57.02146]LFR.S	Specific	C13(Carbamidomethyl / 57.0215); C18(Carbamidomethyl / 57.0215)	N9(NGlycan / 2204.7724)	630	HexNAc(4)Hex(5)NeuAc(2)	2.1e-13	1573.97	4719.89	3	57.5633	77239
NS-1	P02787	>sp|P02787|TRFE_HUMAN Serotransferrin OS=Homo sapiens OX=9606 GN=TF PE=1 SV=4	R.QQQHLFGSN[+2204.77244]VTDC[+57.02146]SGNFC[+57.02146]LFR.S	Specific	C13(Carbamidomethyl / 57.0215); C18(Carbamidomethyl / 57.0215)	N9(NGlycan / 2204.7724)	630	HexNAc(4)Hex(5)NeuAc(2)	2e-13	1573.97	4719.9	3	57.3618	76944
NS-1	P02787	>sp|P02787|TRFE_HUMAN Serotransferrin OS=Homo sapiens OX=9606 GN=TF PE=1 SV=4	R.QQQHLFGSN[+2204.77244]VTDC[+57.02146]SGNFC[+57.02146]LFR.S	Specific	C13(Carbamidomethyl / 57.0215); C18(Carbamidomethyl / 57.0215)	N9(NGlycan / 2204.7724)	630	HexNAc(4)Hex(5)NeuAc(2)	5.1e-12	1180.73	4719.9	4	57.6127	77311
NS-1	P02787	>sp|P02787|TRFE_HUMAN Serotransferrin OS=Homo sapiens OX=9606 GN=TF PE=1 SV=4	R.QQQHLFGSN[+2204.77244]VTDC[+57.02146]SGNFC[+57.02146]LFR.S	Specific	C13(Carbamidomethyl / 57.0215); C18(Carbamidomethyl / 57.0215)	N9(NGlycan / 2204.7724)	630	HexNAc(4)Hex(5)NeuAc(2)	5.1e-12	1180.73	4719.9	4	57.4036	77011
NS-1	P02787	>sp|P02787|TRFE_HUMAN Serotransferrin OS=Homo sapiens OX=9606 GN=TF PE=1 SV=4	R.QQQHLFGSN[+2204.77244]VTDC[+57.02146]SGNFC[+57.02146]LFR.S	Specific	C13(Carbamidomethyl / 57.0215); C18(Carbamidomethyl / 57.0215)	N9(NGlycan / 2204.7724)	630	HexNAc(4)Hex(5)NeuAc(2)	8.1e-12	1180.73	4719.9	4	57.4104	77015
NS-1	P02787	>sp|P02787|TRFE_HUMAN Serotransferrin OS=Homo sapiens OX=9606 GN=TF PE=1 SV=4	R.QQQHLFGSN[+2204.77244]VTDC[+57.02146]SGNFC[+57.02146]LFR.S	Specific	C13(Carbamidomethyl / 57.0215); C18(Carbamidomethyl / 57.0215)	N9(NGlycan / 2204.7724)	630	HexNAc(4)Hex(5)NeuAc(2)	5.1e-12	1180.73	4719.9	4	57.2289	76750
NS-1	P02787	>sp|P02787|TRFE_HUMAN Serotransferrin OS=Homo sapiens OX=9606 GN=TF PE=1 SV=4	R.QQQHLFGSN[+2204.77244]VTDC[+57.02146]SGNFC[+57.02146]LFR.S	Specific	C13(Carbamidomethyl / 57.0215); C18(Carbamidomethyl / 57.0215)	N9(NGlycan / 2204.7724)	630	HexNAc(4)Hex(5)NeuAc(2)	5.4e-12	1180.73	4719.89	4	57.0424	76478
NS-1	P02787	>sp|P02787|TRFE_HUMAN Serotransferrin OS=Homo sapiens OX=9606 GN=TF PE=1 SV=4	R.QQQHLFGSN[+2204.77244]VTDC[+57.02146]SGNFC[+57.02146]LFR.S	Specific	C13(Carbamidomethyl / 57.0215); C18(Carbamidomethyl / 57.0215)	N9(NGlycan / 2204.7724)	630	HexNAc(4)Hex(5)NeuAc(2)	5.1e-11	1180.73	4719.9	4	57.8154	77608
NS-1	P02787	>sp|P02787|TRFE_HUMAN Serotransferrin OS=Homo sapiens OX=9606 GN=TF PE=1 SV=4	R.QQQHLFGSN[+2204.77244]VTDC[+57.02146]SGNFC[+57.02146]LFR.S	Specific	C13(Carbamidomethyl / 57.0215); C18(Carbamidomethyl / 57.0215)	N9(NGlycan / 2204.7724)	630	HexNAc(4)Hex(5)NeuAc(2)	5.3e-09	1573.97	4719.89	3	57.1791	76677
NS-1	P02787	>sp|P02787|TRFE_HUMAN Serotransferrin OS=Homo sapiens OX=9606 GN=TF PE=1 SV=4	R.QQQHLFGSN[+2204.77244]VTDC[+57.02146]SGNFC[+57.02146]LFR.S	Specific	C13(Carbamidomethyl / 57.0215); C18(Carbamidomethyl / 57.0215)	N9(NGlycan / 2204.7724)	630	HexNAc(4)Hex(5)NeuAc(2)	5.8e-10	1573.97	4719.89	3	57.7635	77532
NS-1	P02787	>sp|P02787|TRFE_HUMAN Serotransferrin OS=Homo sapiens OX=9606 GN=TF PE=1 SV=4	R.QQQHLFGSN[+2204.77244]VTDC[+57.02146]SGNFC[+57.02146]LFR.S	Specific	C13(Carbamidomethyl / 57.0215); C18(Carbamidomethyl / 57.0215)	N9(NGlycan / 2204.7724)	630	HexNAc(4)Hex(5)NeuAc(2)	4.8e-09	1180.98	4720.89	4	57.0318	76471
NS-1	P02787	>sp|P02787|TRFE_HUMAN Serotransferrin OS=Homo sapiens OX=9606 GN=TF PE=1 SV=4	R.QQQHLFGSN[+2204.77244]VTDC[+57.02146]SGNFC[+57.02146]LFR.S	Specific	C13(Carbamidomethyl / 57.0215); C18(Carbamidomethyl / 57.0215)	N9(NGlycan / 2204.7724)	630	HexNAc(4)Hex(5)NeuAc(2)	5.5e-08	1180.73	4719.9	4	57.1718	76672
NS-1	P02787	>sp|P02787|TRFE_HUMAN Serotransferrin OS=Homo sapiens OX=9606 GN=TF PE=1 SV=4	R.QQQHLFGSN[+2204.77244]VTDC[+57.02146]SGNFC[+57.02146]LFR.S	Specific	C13(Carbamidomethyl / 57.0215); C18(Carbamidomethyl / 57.0215)	N9(NGlycan / 2204.7724)	630	HexNAc(4)Hex(5)NeuAc(2)	9.8e-08	1573.97	4719.89	3	57.3028	76862
NS-1	P02787	>sp|P02787|TRFE_HUMAN Serotransferrin OS=Homo sapiens OX=9606 GN=TF PE=1 SV=4	R.QQQHLFGSN[+2204.77244]VTDC[+57.02146]SGNFC[+57.02146]LFR.S	Specific	C13(Carbamidomethyl / 57.0215); C18(Carbamidomethyl / 57.0215)	N9(NGlycan / 2204.7724)	630	HexNAc(4)Hex(5)NeuAc(2)	9e-08	1573.97	4719.89	3	57.0048	76428
NS-1	P02787	>sp|P02787|TRFE_HUMAN Serotransferrin OS=Homo sapiens OX=9606 GN=TF PE=1 SV=4	R.QQQHLFGSN[+2204.77244]VTDC[+57.02146]SGNFC[+57.02146]LFR.S	Specific	C13(Carbamidomethyl / 57.0215); C18(Carbamidomethyl / 57.0215)	N9(NGlycan / 2204.7724)	630	HexNAc(4)Hex(5)NeuAc(2)	1.7e-07	1573.97	4719.89	3	58.0171	77900
NS-1	P02787	>sp|P02787|TRFE_HUMAN Serotransferrin OS=Homo sapiens OX=9606 GN=TF PE=1 SV=4	R.QQQHLFGSN[+2204.77244]VTDC[+57.02146]SGNFC[+57.02146]LFR.S	Specific	C13(Carbamidomethyl / 57.0215); C18(Carbamidomethyl / 57.0215)	N9(NGlycan / 2204.7724)	630	HexNAc(4)Hex(5)NeuAc(2)	1.7e-06	1180.73	4719.9	4	58.0152	77897
NS-1	P02787	>sp|P02787|TRFE_HUMAN Serotransferrin OS=Homo sapiens OX=9606 GN=TF PE=1 SV=4	R.QQQHLFGSN[+2059.73493]VTDC[+57.02146]SGNFC[+57.02146]LFR.S	Specific	C13(Carbamidomethyl / 57.0215); C18(Carbamidomethyl / 57.0215)	N9(NGlycan / 2059.7349)	630	HexNAc(4)Hex(5)Fuc(1)NeuAc(1)	0.00027	1525.28	4573.84	3	54.349	72554
NS-1	P02787	>sp|P02787|TRFE_HUMAN Serotransferrin OS=Homo sapiens OX=9606 GN=TF PE=1 SV=4	R.QQQHLFGSN[+1913.67702]VTDC[+57.02146]SGNFC[+57.02146]LFR.S	Specific	C13(Carbamidomethyl / 57.0215); C18(Carbamidomethyl / 57.0215)	N9(NGlycan / 1913.677)	630	HexNAc(4)Hex(5)NeuAc(1)	2e-12	1476.94	4428.8	3	55.0898	73636
NS-1	P02787	>sp|P02787|TRFE_HUMAN Serotransferrin OS=Homo sapiens OX=9606 GN=TF PE=1 SV=4	R.QQQHLFGSN[+1913.67702]VTDC[+57.02146]SGNFC[+57.02146]LFR.S	Specific	C13(Carbamidomethyl / 57.0215); C18(Carbamidomethyl / 57.0215)	N9(NGlycan / 1913.677)	630	HexNAc(4)Hex(5)NeuAc(1)	2e-12	1476.94	4428.8	3	54.6876	73048
NS-1	P02787	>sp|P02787|TRFE_HUMAN Serotransferrin OS=Homo sapiens OX=9606 GN=TF PE=1 SV=4	R.QQQHLFGSN[+1913.67702]VTDC[+57.02146]SGNFC[+57.02146]LFR.S	Specific	C13(Carbamidomethyl / 57.0215); C18(Carbamidomethyl / 57.0215)	N9(NGlycan / 1913.677)	630	HexNAc(4)Hex(5)NeuAc(1)	2e-11	1476.94	4428.8	3	54.6579	73008
NS-1	P02787	>sp|P02787|TRFE_HUMAN Serotransferrin OS=Homo sapiens OX=9606 GN=TF PE=1 SV=4	R.QQQHLFGSN[+1913.67702]VTDC[+57.02146]SGNFC[+57.02146]LFR.S	Specific	C13(Carbamidomethyl / 57.0215); C18(Carbamidomethyl / 57.0215)	N9(NGlycan / 1913.677)	630	HexNAc(4)Hex(5)NeuAc(1)	1.8e-09	1107.95	4428.8	4	55.0904	73637
NS-1	P02787	>sp|P02787|TRFE_HUMAN Serotransferrin OS=Homo sapiens OX=9606 GN=TF PE=1 SV=4	R.QQQHLFGSN[+1913.67702]VTDC[+57.02146]SGNFC[+57.02146]LFR.S	Specific	C13(Carbamidomethyl / 57.0215); C18(Carbamidomethyl / 57.0215)	N9(NGlycan / 1913.677)	630	HexNAc(4)Hex(5)NeuAc(1)	3.6e-08	1107.96	4428.8	4	54.6888	73050
NS-1	P01009	>sp|P01009|A1AT_HUMAN Alpha-1-antitrypsin OS=Homo sapiens OX=9606 GN=SERPINA1 PE=1 SV=3	K.TDTSHHDQDHPTFNKITPNLAEFAFSLYRQLAHQSN[+2204.77244]STNIFFSPVSIATAFAMLSLGTK.A	Specific		N36(NGlycan / 2204.7724)	70	HexNAc(4)Hex(5)NeuAc(2)	5.4e-09	1462.5	8769.99	6	97.8301	135612
NS-1	P01009	>sp|P01009|A1AT_HUMAN Alpha-1-antitrypsin OS=Homo sapiens OX=9606 GN=SERPINA1 PE=1 SV=3	K.TDTSHHDQDHPTFNKITPNLAEFAFSLYRQLAHQSN[+2204.77244]STNIFFSPVSIATAFAMLSLGTK.A	Specific		N36(NGlycan / 2204.7724)	70	HexNAc(4)Hex(5)NeuAc(2)	5.2e-08	1253.72	8769.99	7	97.8295	135611
NS-1	P01009	>sp|P01009|A1AT_HUMAN Alpha-1-antitrypsin OS=Homo sapiens OX=9606 GN=SERPINA1 PE=1 SV=3	K.TDTSHHDQDHPTFNKITPNLAEFAFSLYRQLAHQSN[+1913.67702]STNIFFSPVSIATAFAMLSLGTK.A	Specific		N36(NGlycan / 1913.677)	70	HexNAc(4)Hex(5)NeuAc(1)	2.2e-07	1414.16	8479.95	6	97.1765	134660
NS-1	P01009	>sp|P01009|A1AT_HUMAN Alpha-1-antitrypsin OS=Homo sapiens OX=9606 GN=SERPINA1 PE=1 SV=3	K.ITPNLAEFAFSLYRQLAHQSN[+2204.77244]STNIFFSPVSIATAFAMLSLGTK.A	Specific		N21(NGlycan / 2204.7724)	70	HexNAc(4)Hex(5)NeuAc(2)	1.8e-06	1402.46	7008.26	5	100.602	139616
NS-1	P01009	>sp|P01009|A1AT_HUMAN Alpha-1-antitrypsin OS=Homo sapiens OX=9606 GN=SERPINA1 PE=1 SV=3	K.ITPNLAEFAFSLYRQLAHQSN[+2204.77244]STNIFFSPVSIATAFAMLSLGTK.A	Specific		N21(NGlycan / 2204.7724)	70	HexNAc(4)Hex(5)NeuAc(2)	0.00019	1753.07	7009.26	4	100.603	139617
NS-1	P01009	>sp|P01009|A1AT_HUMAN Alpha-1-antitrypsin OS=Homo sapiens OX=9606 GN=SERPINA1 PE=1 SV=3	R.QLAHQSN[+2350.83035]STNIFFSPVSIATAFAMLSLGTK.A	Specific		N7(NGlycan / 2350.8304)	70	HexNAc(4)Hex(5)Fuc(1)NeuAc(2)	5.5e-10	1383.87	5532.45	4	96.9405	134318
NS-1	P01009	>sp|P01009|A1AT_HUMAN Alpha-1-antitrypsin OS=Homo sapiens OX=9606 GN=SERPINA1 PE=1 SV=3	R.QLAHQSN[+2350.83035]STNIFFSPVSIATAFAMLSLGTK.A	Specific		N7(NGlycan / 2350.8304)	70	HexNAc(4)Hex(5)Fuc(1)NeuAc(2)	1.8e-07	1844.82	5532.46	3	96.9418	134320
NS-1	P01009	>sp|P01009|A1AT_HUMAN Alpha-1-antitrypsin OS=Homo sapiens OX=9606 GN=SERPINA1 PE=1 SV=3	R.QLAHQSN[+2350.83035]STNIFFSPVSIATAFAMLSLGTK.A	Specific		N7(NGlycan / 2350.8304)	70	HexNAc(4)Hex(5)Fuc(1)NeuAc(2)	3.4e-06	1107.3	5532.46	5	96.943	134322
NS-1	P01009	>sp|P01009|A1AT_HUMAN Alpha-1-antitrypsin OS=Homo sapiens OX=9606 GN=SERPINA1 PE=1 SV=3	R.QLAHQSN[+2204.77244]STNIFFSPVSIATAFAM[+15.99492]LSLGTK.A	Specific		N7(NGlycan / 2204.7724); M24(Oxidation / 15.9949)	70	HexNAc(4)Hex(5)NeuAc(2)	2.9e-12	1351.35	5402.38	4	95.683	132502
NS-1	P01009	>sp|P01009|A1AT_HUMAN Alpha-1-antitrypsin OS=Homo sapiens OX=9606 GN=SERPINA1 PE=1 SV=3	R.QLAHQSN[+2204.77244]STNIFFSPVSIATAFAMLSLGTK.A	Specific		N7(NGlycan / 2204.7724)	70	HexNAc(4)Hex(5)NeuAc(2)	1.2e-13	1347.35	5386.39	4	96.9399	134317
NS-1	P01009	>sp|P01009|A1AT_HUMAN Alpha-1-antitrypsin OS=Homo sapiens OX=9606 GN=SERPINA1 PE=1 SV=3	R.QLAHQSN[+2204.77244]STNIFFSPVSIATAFAMLSLGTK.A	Specific		N7(NGlycan / 2204.7724)	70	HexNAc(4)Hex(5)NeuAc(2)	2.1e-12	1078.08	5386.39	5	96.9424	134321
NS-1	P01009	>sp|P01009|A1AT_HUMAN Alpha-1-antitrypsin OS=Homo sapiens OX=9606 GN=SERPINA1 PE=1 SV=3	R.QLAHQSN[+2204.77244]STNIFFSPVSIATAFAMLSLGTK.A	Specific		N7(NGlycan / 2204.7724)	70	HexNAc(4)Hex(5)NeuAc(2)	1.8e-09	1347.36	5386.41	4	97.124	134584
NS-1	P01009	>sp|P01009|A1AT_HUMAN Alpha-1-antitrypsin OS=Homo sapiens OX=9606 GN=SERPINA1 PE=1 SV=3	R.QLAHQSN[+2204.77244]STNIFFSPVSIATAFAMLSLGTK.A	Specific		N7(NGlycan / 2204.7724)	70	HexNAc(4)Hex(5)NeuAc(2)	9.6e-07	1347.35	5386.39	4	98.8359	137066
NS-1	P01009	>sp|P01009|A1AT_HUMAN Alpha-1-antitrypsin OS=Homo sapiens OX=9606 GN=SERPINA1 PE=1 SV=3	R.QLAHQSN[+2188.73980]STNIFFSPVSIATAFAM[+15.99492]LSLGTK.A	Specific		N7(NGlycan / 2188.7398); M24(Oxidation / 15.9949)	70	HexNAc(2)Hex(11)	4.8e-06	1347.36	5386.41	4	97.5286	135174
NS-1	P01009	>sp|P01009|A1AT_HUMAN Alpha-1-antitrypsin OS=Homo sapiens OX=9606 GN=SERPINA1 PE=1 SV=3	R.QLAHQSN[+2188.73980]STNIFFSPVSIATAFAMLSLGTK.A	Specific		N7(NGlycan / 2188.7398)	70	HexNAc(2)Hex(11)	2.6e-06	1343.1	5369.38	4	98.8353	137065
NS-1	P01009	>sp|P01009|A1AT_HUMAN Alpha-1-antitrypsin OS=Homo sapiens OX=9606 GN=SERPINA1 PE=1 SV=3	R.QLAHQSN[+2188.73980]STNIFFSPVSIATAFAMLSLGTK.A	Specific		N7(NGlycan / 2188.7398)	70	HexNAc(2)Hex(11)	2e-07	1790.46	5369.37	3	98.7873	136995
NS-1	P01009	>sp|P01009|A1AT_HUMAN Alpha-1-antitrypsin OS=Homo sapiens OX=9606 GN=SERPINA1 PE=1 SV=3	R.QLAHQSN[+1913.67702]STNIFFSPVSIATAFAMLSLGTK.A	Specific		N7(NGlycan / 1913.677)	70	HexNAc(4)Hex(5)NeuAc(1)	2e-10	1274.59	5095.32	4	95.9308	132864
NS-1	P01009	>sp|P01009|A1AT_HUMAN Alpha-1-antitrypsin OS=Homo sapiens OX=9606 GN=SERPINA1 PE=1 SV=3	R.QLAHQSN[+1897.68211]STNIFFSPVSIATAFAMLSLGTK.A	Specific		N7(NGlycan / 1897.6821)	70	HexNAc(4)Hex(4)Fuc(1)NeuAc(1)	5.4e-06	1270.33	5078.28	4	97.7797	135538
NS-1	P01009	>sp|P01009|A1AT_HUMAN Alpha-1-antitrypsin OS=Homo sapiens OX=9606 GN=SERPINA1 PE=1 SV=3	S.N[+2896.05109]STNIFFSPVSIATAFAMLSLGTK.A	NRagged		N1(NGlycan / 2896.0511)	70	HexNAc(5)Hex(8)Fuc(4)	4.4e-06	1354.1	5413.39	4	97.0232	134437
NS-1	P01009	>sp|P01009|A1AT_HUMAN Alpha-1-antitrypsin OS=Homo sapiens OX=9606 GN=SERPINA1 PE=1 SV=3	S.N[+2896.05109]STNIFFSPVSIATAFAMLSLGTK.A	NRagged		N1(NGlycan / 2896.0511)	70	HexNAc(5)Hex(8)Fuc(4)	6.1e-06	1354.1	5413.39	4	96.9869	134385
NS-1	P01009	>sp|P01009|A1AT_HUMAN Alpha-1-antitrypsin OS=Homo sapiens OX=9606 GN=SERPINA1 PE=1 SV=3	K.ADTHDEILEGLNFN[+3007.05796]LTEIPEAQIHEGFQELLR.T	Specific		N14(NGlycan / 3007.058)	107	HexNAc(5)Hex(6)Fuc(1)NeuAc(3)	2.6e-16	1675.48	6698.89	4	87.7549	121165
NS-1	P01009	>sp|P01009|A1AT_HUMAN Alpha-1-antitrypsin OS=Homo sapiens OX=9606 GN=SERPINA1 PE=1 SV=3	K.ADTHDEILEGLNFN[+3007.05796]LTEIPEAQIHEGFQELLR.T	Specific		N14(NGlycan / 3007.058)	107	HexNAc(5)Hex(6)Fuc(1)NeuAc(3)	4.1e-14	1340.58	6698.88	5	87.7555	121166
NS-1	P01009	>sp|P01009|A1AT_HUMAN Alpha-1-antitrypsin OS=Homo sapiens OX=9606 GN=SERPINA1 PE=1 SV=3	K.ADTHDEILEGLNFN[+3007.05796]LTEIPEAQIHEGFQELLR.T	Specific		N14(NGlycan / 3007.058)	107	HexNAc(5)Hex(6)Fuc(1)NeuAc(3)	4.1e-12	1340.58	6698.88	5	88.0044	121524
NS-1	P01009	>sp|P01009|A1AT_HUMAN Alpha-1-antitrypsin OS=Homo sapiens OX=9606 GN=SERPINA1 PE=1 SV=3	K.ADTHDEILEGLNFN[+3007.05796]LTEIPEAQIHEGFQELLR.T	Specific		N14(NGlycan / 3007.058)	107	HexNAc(5)Hex(6)Fuc(1)NeuAc(3)	3.7e-07	1340.58	6698.88	5	87.8871	121360
NS-1	P01009	>sp|P01009|A1AT_HUMAN Alpha-1-antitrypsin OS=Homo sapiens OX=9606 GN=SERPINA1 PE=1 SV=3	K.ADTHDEILEGLNFN[+3007.05796]LTEIPEAQIHEGFQELLR.T	Specific		N14(NGlycan / 3007.058)	107	HexNAc(5)Hex(6)Fuc(1)NeuAc(3)	3.6e-06	1675.48	6698.89	4	88.2584	121887
NS-1	P01009	>sp|P01009|A1AT_HUMAN Alpha-1-antitrypsin OS=Homo sapiens OX=9606 GN=SERPINA1 PE=1 SV=3	K.ADTHDEILEGLNFN[+3007.05796]LTEIPEAQIHEGFQELLR.T	Specific		N14(NGlycan / 3007.058)	107	HexNAc(5)Hex(6)Fuc(1)NeuAc(3)	5.7e-06	1340.59	6698.9	5	88.2086	121817
NS-1	P01009	>sp|P01009|A1AT_HUMAN Alpha-1-antitrypsin OS=Homo sapiens OX=9606 GN=SERPINA1 PE=1 SV=3	K.ADTHDEILEGLNFN[+2878.01537]LTEIPEAQIHEGFQELLR.T	Specific		N14(NGlycan / 2878.0154)	107	HexNAc(5)Hex(7)Fuc(1)NeuAc(2)	8.1e-07	1314.98	6570.85	5	87.9197	121406
NS-1	P01009	>sp|P01009|A1AT_HUMAN Alpha-1-antitrypsin OS=Homo sapiens OX=9606 GN=SERPINA1 PE=1 SV=3	K.ADTHDEILEGLNFN[+2861.00005]LTEIPEAQIHEGFQELLR.T	Specific		N14(NGlycan / 2861.0001)	107	HexNAc(5)Hex(6)NeuAc(3)	1.7e-17	1638.96	6552.83	4	87.955	121452
NS-1	P01009	>sp|P01009|A1AT_HUMAN Alpha-1-antitrypsin OS=Homo sapiens OX=9606 GN=SERPINA1 PE=1 SV=3	K.ADTHDEILEGLNFN[+2861.00005]LTEIPEAQIHEGFQELLR.T	Specific		N14(NGlycan / 2861.0001)	107	HexNAc(5)Hex(6)NeuAc(3)	9.9e-12	1311.37	6552.83	5	87.9562	121454
NS-1	P01009	>sp|P01009|A1AT_HUMAN Alpha-1-antitrypsin OS=Homo sapiens OX=9606 GN=SERPINA1 PE=1 SV=3	K.ADTHDEILEGLNFN[+2861.00005]LTEIPEAQIHEGFQELLR.T	Specific		N14(NGlycan / 2861.0001)	107	HexNAc(5)Hex(6)NeuAc(3)	2.5e-12	1638.96	6552.82	4	87.7568	121168
NS-1	P01009	>sp|P01009|A1AT_HUMAN Alpha-1-antitrypsin OS=Homo sapiens OX=9606 GN=SERPINA1 PE=1 SV=3	K.ADTHDEILEGLNFN[+2861.00005]LTEIPEAQIHEGFQELLR.T	Specific		N14(NGlycan / 2861.0001)	107	HexNAc(5)Hex(6)NeuAc(3)	8.8e-11	1311.57	6553.83	5	87.7562	121167
NS-1	P01009	>sp|P01009|A1AT_HUMAN Alpha-1-antitrypsin OS=Homo sapiens OX=9606 GN=SERPINA1 PE=1 SV=3	K.ADTHDEILEGLNFN[+2861.00005]LTEIPEAQIHEGFQELLR.T	Specific		N14(NGlycan / 2861.0001)	107	HexNAc(5)Hex(6)NeuAc(3)	3.6e-08	1638.71	6551.82	4	87.8939	121371
NS-1	P01009	>sp|P01009|A1AT_HUMAN Alpha-1-antitrypsin OS=Homo sapiens OX=9606 GN=SERPINA1 PE=1 SV=3	K.ADTHDEILEGLNFN[+2861.00005]LTEIPEAQIHEGFQELLR.T	Specific		N14(NGlycan / 2861.0001)	107	HexNAc(5)Hex(6)NeuAc(3)	3.9e-07	1638.96	6552.82	4	88.1567	121744
NS-1	P01009	>sp|P01009|A1AT_HUMAN Alpha-1-antitrypsin OS=Homo sapiens OX=9606 GN=SERPINA1 PE=1 SV=3	K.ADTHDEILEGLNFN[+2861.00005]LTEIPEAQIHEGFQELLR.T	Specific		N14(NGlycan / 2861.0001)	107	HexNAc(5)Hex(6)NeuAc(3)	3.5e-06	1311.37	6552.84	5	88.1573	121745
NS-1	P01009	>sp|P01009|A1AT_HUMAN Alpha-1-antitrypsin OS=Homo sapiens OX=9606 GN=SERPINA1 PE=1 SV=3	K.ADTHDEILEGLNFN[+2716.98295]LTEIPEAQIHEGFQELLR.T	Specific		N14(NGlycan / 2716.9829)	107	HexNAc(5)Hex(6)Fuc(3)NeuAc(1)	3.2e-06	1602.71	6407.8	4	85.1116	117350
NS-1	P01009	>sp|P01009|A1AT_HUMAN Alpha-1-antitrypsin OS=Homo sapiens OX=9606 GN=SERPINA1 PE=1 SV=3	K.ADTHDEILEGLNFN[+2715.96255]LTEIPEAQIHEGFQELLR.T	Specific		N14(NGlycan / 2715.9625)	107	HexNAc(5)Hex(6)Fuc(1)NeuAc(2)	2.7e-14	1602.45	6406.79	4	84.9056	117051
NS-1	P01009	>sp|P01009|A1AT_HUMAN Alpha-1-antitrypsin OS=Homo sapiens OX=9606 GN=SERPINA1 PE=1 SV=3	K.ADTHDEILEGLNFN[+2715.96255]LTEIPEAQIHEGFQELLR.T	Specific		N14(NGlycan / 2715.9625)	107	HexNAc(5)Hex(6)Fuc(1)NeuAc(2)	1.6e-08	1282.56	6408.79	5	84.9074	117054
NS-1	P01009	>sp|P01009|A1AT_HUMAN Alpha-1-antitrypsin OS=Homo sapiens OX=9606 GN=SERPINA1 PE=1 SV=3	K.ADTHDEILEGLNFN[+2715.96255]LTEIPEAQIHEGFQELLR.T	Specific		N14(NGlycan / 2715.9625)	107	HexNAc(5)Hex(6)Fuc(1)NeuAc(2)	4.1e-06	1602.95	6408.78	4	85.3437	117690
NS-1	P01009	>sp|P01009|A1AT_HUMAN Alpha-1-antitrypsin OS=Homo sapiens OX=9606 GN=SERPINA1 PE=1 SV=3	K.ADTHDEILEGLNFN[+2570.92504]LTEIPEAQIHEGFQELLR.T	Specific		N14(NGlycan / 2570.925)	107	HexNAc(5)Hex(6)Fuc(2)NeuAc(1)	6.4e-07	1253.16	6261.76	5	85.0603	117275
NS-1	P01009	>sp|P01009|A1AT_HUMAN Alpha-1-antitrypsin OS=Homo sapiens OX=9606 GN=SERPINA1 PE=1 SV=3	K.ADTHDEILEGLNFN[+2569.90464]LTEIPEAQIHEGFQELLR.T	Specific		N14(NGlycan / 2569.9046)	107	HexNAc(5)Hex(6)NeuAc(2)	2.6e-16	1566.19	6261.74	4	85.0566	117269
NS-1	P01009	>sp|P01009|A1AT_HUMAN Alpha-1-antitrypsin OS=Homo sapiens OX=9606 GN=SERPINA1 PE=1 SV=3	K.ADTHDEILEGLNFN[+2569.90464]LTEIPEAQIHEGFQELLR.T	Specific		N14(NGlycan / 2569.9046)	107	HexNAc(5)Hex(6)NeuAc(2)	2.7e-12	1565.94	6260.72	4	84.9593	117127
NS-1	P01009	>sp|P01009|A1AT_HUMAN Alpha-1-antitrypsin OS=Homo sapiens OX=9606 GN=SERPINA1 PE=1 SV=3	K.ADTHDEILEGLNFN[+2350.83035]LTEIPEAQIHEGFQELLR.T	Specific		N14(NGlycan / 2350.8304)	107	HexNAc(4)Hex(5)Fuc(1)NeuAc(2)	2.6e-17	1511.42	6042.66	4	85.1079	117344
NS-1	P01009	>sp|P01009|A1AT_HUMAN Alpha-1-antitrypsin OS=Homo sapiens OX=9606 GN=SERPINA1 PE=1 SV=3	K.ADTHDEILEGLNFN[+2350.83035]LTEIPEAQIHEGFQELLR.T	Specific		N14(NGlycan / 2350.8304)	107	HexNAc(4)Hex(5)Fuc(1)NeuAc(2)	1.1e-13	1209.14	6041.66	5	85.1598	117417
NS-1	P01009	>sp|P01009|A1AT_HUMAN Alpha-1-antitrypsin OS=Homo sapiens OX=9606 GN=SERPINA1 PE=1 SV=3	K.ADTHDEILEGLNFN[+2350.83035]LTEIPEAQIHEGFQELLR.T	Specific		N14(NGlycan / 2350.8304)	107	HexNAc(4)Hex(5)Fuc(1)NeuAc(2)	1.5e-08	1511.42	6042.65	4	85.3473	117696
NS-1	P01009	>sp|P01009|A1AT_HUMAN Alpha-1-antitrypsin OS=Homo sapiens OX=9606 GN=SERPINA1 PE=1 SV=3	K.ADTHDEILEGLNFN[+2350.83035]LTEIPEAQIHEGFQELLR.T	Specific		N14(NGlycan / 2350.8304)	107	HexNAc(4)Hex(5)Fuc(1)NeuAc(2)	1.5e-06	1511.17	6041.64	4	85.2967	117622
NS-1	P01009	>sp|P01009|A1AT_HUMAN Alpha-1-antitrypsin OS=Homo sapiens OX=9606 GN=SERPINA1 PE=1 SV=3	K.ADTHDEILEGLNFN[+2221.78776]LTEIPEAQIHEGFQELLR.T	Specific		N14(NGlycan / 2221.7878)	107	HexNAc(4)Hex(6)Fuc(1)NeuAc(1)	3.1e-08	1479.16	5913.61	4	85.3691	117721
NS-1	P01009	>sp|P01009|A1AT_HUMAN Alpha-1-antitrypsin OS=Homo sapiens OX=9606 GN=SERPINA1 PE=1 SV=3	K.ADTHDEILEGLNFN[+2205.79284]LTEIPEAQIHEGFQELLR.T	Specific		N14(NGlycan / 2205.7928)	107	HexNAc(4)Hex(5)Fuc(2)NeuAc(1)	8.7e-08	1180.13	5896.62	5	85.1629	117422
NS-1	P01009	>sp|P01009|A1AT_HUMAN Alpha-1-antitrypsin OS=Homo sapiens OX=9606 GN=SERPINA1 PE=1 SV=3	K.ADTHDEILEGLNFN[+2205.79284]LTEIPEAQIHEGFQELLR.T	Specific		N14(NGlycan / 2205.7928)	107	HexNAc(4)Hex(5)Fuc(2)NeuAc(1)	1.8e-06	1474.91	5896.62	4	85.8154	118370
NS-1	P01009	>sp|P01009|A1AT_HUMAN Alpha-1-antitrypsin OS=Homo sapiens OX=9606 GN=SERPINA1 PE=1 SV=3	K.ADTHDEILEGLNFN[+2204.77244]LTEIPEAQIHEGFQELLR.T	Specific		N14(NGlycan / 2204.7724)	107	HexNAc(4)Hex(5)NeuAc(2)	1.7e-19	1474.9	5896.6	4	85.2092	117489
NS-1	P01009	>sp|P01009|A1AT_HUMAN Alpha-1-antitrypsin OS=Homo sapiens OX=9606 GN=SERPINA1 PE=1 SV=3	K.ADTHDEILEGLNFN[+2204.77244]LTEIPEAQIHEGFQELLR.T	Specific		N14(NGlycan / 2204.7724)	107	HexNAc(4)Hex(5)NeuAc(2)	7.5e-18	1474.66	5895.6	4	85.6071	118067
NS-1	P01009	>sp|P01009|A1AT_HUMAN Alpha-1-antitrypsin OS=Homo sapiens OX=9606 GN=SERPINA1 PE=1 SV=3	K.ADTHDEILEGLNFN[+2204.77244]LTEIPEAQIHEGFQELLR.T	Specific		N14(NGlycan / 2204.7724)	107	HexNAc(4)Hex(5)NeuAc(2)	1.7e-18	1474.9	5896.59	4	85.4084	117777
NS-1	P01009	>sp|P01009|A1AT_HUMAN Alpha-1-antitrypsin OS=Homo sapiens OX=9606 GN=SERPINA1 PE=1 SV=3	K.ADTHDEILEGLNFN[+2204.77244]LTEIPEAQIHEGFQELLR.T	Specific		N14(NGlycan / 2204.7724)	107	HexNAc(4)Hex(5)NeuAc(2)	6.2e-16	1180.12	5896.6	5	85.409	117778
NS-1	P01009	>sp|P01009|A1AT_HUMAN Alpha-1-antitrypsin OS=Homo sapiens OX=9606 GN=SERPINA1 PE=1 SV=3	K.ADTHDEILEGLNFN[+2204.77244]LTEIPEAQIHEGFQELLR.T	Specific		N14(NGlycan / 2204.7724)	107	HexNAc(4)Hex(5)NeuAc(2)	4.1e-16	1180.12	5896.59	5	85.2148	117498
NS-1	P01009	>sp|P01009|A1AT_HUMAN Alpha-1-antitrypsin OS=Homo sapiens OX=9606 GN=SERPINA1 PE=1 SV=3	K.ADTHDEILEGLNFN[+2204.77244]LTEIPEAQIHEGFQELLR.T	Specific		N14(NGlycan / 2204.7724)	107	HexNAc(4)Hex(5)NeuAc(2)	2.5e-07	1179.93	5895.6	5	85.6089	118070
NS-1	P01009	>sp|P01009|A1AT_HUMAN Alpha-1-antitrypsin OS=Homo sapiens OX=9606 GN=SERPINA1 PE=1 SV=3	K.ADTHDEILEGLNFN[+2204.77244]LTEIPEAQIHEGFQELLR.T	Specific		N14(NGlycan / 2204.7724)	107	HexNAc(4)Hex(5)NeuAc(2)	2.9e-07	1966.2	5896.59	3	85.3142	117643
NS-1	P01009	>sp|P01009|A1AT_HUMAN Alpha-1-antitrypsin OS=Homo sapiens OX=9606 GN=SERPINA1 PE=1 SV=3	K.ADTHDEILEGLNFN[+2204.77244]LTEIPEAQIHEGFQELLR.T	Specific		N14(NGlycan / 2204.7724)	107	HexNAc(4)Hex(5)NeuAc(2)	7.2e-06	1180.13	5896.6	5	85.5422	117977
NS-1	P01009	>sp|P01009|A1AT_HUMAN Alpha-1-antitrypsin OS=Homo sapiens OX=9606 GN=SERPINA1 PE=1 SV=3	K.ADTHDEILEGLNFN[+1913.67702]LTEIPEAQIHEGFQELLR.T	Specific		N14(NGlycan / 1913.677)	107	HexNAc(4)Hex(5)NeuAc(1)	6.7e-17	1402.13	5605.51	4	82.1932	113120
NS-1	P01009	>sp|P01009|A1AT_HUMAN Alpha-1-antitrypsin OS=Homo sapiens OX=9606 GN=SERPINA1 PE=1 SV=3	K.ADTHDEILEGLNFN[+1913.67702]LTEIPEAQIHEGFQELLR.T	Specific		N14(NGlycan / 1913.677)	107	HexNAc(4)Hex(5)NeuAc(1)	2.6e-18	1402.13	5605.51	4	82.2371	113180
NS-1	P01009	>sp|P01009|A1AT_HUMAN Alpha-1-antitrypsin OS=Homo sapiens OX=9606 GN=SERPINA1 PE=1 SV=3	K.ADTHDEILEGLNFN[+1913.67702]LTEIPEAQIHEGFQELLR.T	Specific		N14(NGlycan / 1913.677)	107	HexNAc(4)Hex(5)NeuAc(1)	4.5e-16	1402.13	5605.51	4	82.6396	113761
NS-1	P01009	>sp|P01009|A1AT_HUMAN Alpha-1-antitrypsin OS=Homo sapiens OX=9606 GN=SERPINA1 PE=1 SV=3	K.ADTHDEILEGLNFN[+1913.67702]LTEIPEAQIHEGFQELLR.T	Specific		N14(NGlycan / 1913.677)	107	HexNAc(4)Hex(5)NeuAc(1)	4.1e-10	1401.88	5604.5	4	82.4365	113469
NS-1	P01009	>sp|P01009|A1AT_HUMAN Alpha-1-antitrypsin OS=Homo sapiens OX=9606 GN=SERPINA1 PE=1 SV=3	K.ADTHDEILEGLNFN[+1913.67702]LTEIPEAQIHEGFQELLR.T	Specific		N14(NGlycan / 1913.677)	107	HexNAc(4)Hex(5)NeuAc(1)	1.7e-08	1121.91	5605.5	5	82.2877	113254
NS-1	P01009	>sp|P01009|A1AT_HUMAN Alpha-1-antitrypsin OS=Homo sapiens OX=9606 GN=SERPINA1 PE=1 SV=3	K.ADTHDEILEGLNFN[+1913.67702]LTEIPEAQIHEGFQELLR.T	Specific		N14(NGlycan / 1913.677)	107	HexNAc(4)Hex(5)NeuAc(1)	3.1e-08	1121.91	5605.51	5	82.5521	113638
NS-1	P01009	>sp|P01009|A1AT_HUMAN Alpha-1-antitrypsin OS=Homo sapiens OX=9606 GN=SERPINA1 PE=1 SV=3	K.ADTHDEILEGLNFN[+1622.58161]LTEIPEAQIHEGFQELLR.T	Specific		N14(NGlycan / 1622.5816)	107	HexNAc(4)Hex(5)	1.3e-05	1329.11	5313.42	4	79.1645	108707
NS-1	P01009	>sp|P01009|A1AT_HUMAN Alpha-1-antitrypsin OS=Homo sapiens OX=9606 GN=SERPINA1 PE=1 SV=3	L.SSWVLLMKYLGN[+1751.62420]ATAIFFLPDEGKLQHLENELTHDIITK.F	NRagged		N12(NGlycan / 1751.6242)	271	HexNAc(4)Hex(4)NeuAc(1)	7.3e-10	1248.19	6236.93	5	82.9444	114202
NS-1	P01009	>sp|P01009|A1AT_HUMAN Alpha-1-antitrypsin OS=Homo sapiens OX=9606 GN=SERPINA1 PE=1 SV=3	S.WVLLM[+15.99492]KYLGN[+2313.87282]ATAIFFLPDEGKLQHLENELTHDIITK.F	NRagged		M5(Oxidation / 15.9949); N10(NGlycan / 2313.8728)	271	HexNAc(9)Hex(3)	6e-06	1107.54	6640.2	6	95.538	132290
NS-1	P01009	>sp|P01009|A1AT_HUMAN Alpha-1-antitrypsin OS=Homo sapiens OX=9606 GN=SERPINA1 PE=1 SV=3	K.YLGN[+3007.05796]ATAIFFLPDEGKLQHLENELTHDIITK.F	Specific		N4(NGlycan / 3007.058)	271	HexNAc(5)Hex(6)Fuc(1)NeuAc(3)	1e-05	1310.39	6547.9	5	85.6594	118144
NS-1	P01009	>sp|P01009|A1AT_HUMAN Alpha-1-antitrypsin OS=Homo sapiens OX=9606 GN=SERPINA1 PE=1 SV=3	K.YLGN[+2351.85075]ATAIFFLPDEGKLQHLENELTHDIITK.F	Specific		N4(NGlycan / 2351.8508)	271	HexNAc(4)Hex(5)Fuc(3)NeuAc(1)	2.6e-15	1179.14	5891.68	5	82.8422	114052
NS-1	P01009	>sp|P01009|A1AT_HUMAN Alpha-1-antitrypsin OS=Homo sapiens OX=9606 GN=SERPINA1 PE=1 SV=3	K.YLGN[+2350.83035]ATAIFFLPDEGKLQHLENELTHDIITK.F	Specific		N4(NGlycan / 2350.8304)	271	HexNAc(4)Hex(5)Fuc(1)NeuAc(2)	5e-07	1178.94	5890.65	5	83.0428	114345
NS-1	P01009	>sp|P01009|A1AT_HUMAN Alpha-1-antitrypsin OS=Homo sapiens OX=9606 GN=SERPINA1 PE=1 SV=3	K.YLGN[+2350.83035]ATAIFFLPDEGKLQHLENELTHDIITK.F	Specific		N4(NGlycan / 2350.8304)	271	HexNAc(4)Hex(5)Fuc(1)NeuAc(2)	2e-06	1178.94	5890.65	5	83.0422	114344
NS-1	P01009	>sp|P01009|A1AT_HUMAN Alpha-1-antitrypsin OS=Homo sapiens OX=9606 GN=SERPINA1 PE=1 SV=3	K.YLGN[+2204.77244]ATAIFFLPDEGKLQHLENELTHDIITK.F	Specific		N4(NGlycan / 2204.7724)	271	HexNAc(4)Hex(5)NeuAc(2)	5.9e-19	958.442	5745.62	6	82.8883	114119
NS-1	P01009	>sp|P01009|A1AT_HUMAN Alpha-1-antitrypsin OS=Homo sapiens OX=9606 GN=SERPINA1 PE=1 SV=3	K.YLGN[+2204.77244]ATAIFFLPDEGKLQHLENELTHDIITK.F	Specific		N4(NGlycan / 2204.7724)	271	HexNAc(4)Hex(5)NeuAc(2)	7.1e-18	1437.16	5745.62	4	82.8582	114078
NS-1	P01009	>sp|P01009|A1AT_HUMAN Alpha-1-antitrypsin OS=Homo sapiens OX=9606 GN=SERPINA1 PE=1 SV=3	K.YLGN[+2204.77244]ATAIFFLPDEGKLQHLENELTHDIITK.F	Specific		N4(NGlycan / 2204.7724)	271	HexNAc(4)Hex(5)NeuAc(2)	4.1e-17	1437.16	5745.61	4	83.0403	114341
NS-1	P01009	>sp|P01009|A1AT_HUMAN Alpha-1-antitrypsin OS=Homo sapiens OX=9606 GN=SERPINA1 PE=1 SV=3	K.YLGN[+2204.77244]ATAIFFLPDEGKLQHLENELTHDIITK.F	Specific		N4(NGlycan / 2204.7724)	271	HexNAc(4)Hex(5)NeuAc(2)	5.9e-16	958.442	5745.62	6	83.0904	114414
NS-1	P01009	>sp|P01009|A1AT_HUMAN Alpha-1-antitrypsin OS=Homo sapiens OX=9606 GN=SERPINA1 PE=1 SV=3	K.YLGN[+2204.77244]ATAIFFLPDEGKLQHLENELTHDIITK.F	Specific		N4(NGlycan / 2204.7724)	271	HexNAc(4)Hex(5)NeuAc(2)	3.9e-15	1437.16	5745.61	4	82.9395	114194
NS-1	P01009	>sp|P01009|A1AT_HUMAN Alpha-1-antitrypsin OS=Homo sapiens OX=9606 GN=SERPINA1 PE=1 SV=3	K.YLGN[+2204.77244]ATAIFFLPDEGKLQHLENELTHDIITK.F	Specific		N4(NGlycan / 2204.7724)	271	HexNAc(4)Hex(5)NeuAc(2)	4e-16	1149.93	5745.62	5	82.8434	114054
NS-1	P01009	>sp|P01009|A1AT_HUMAN Alpha-1-antitrypsin OS=Homo sapiens OX=9606 GN=SERPINA1 PE=1 SV=3	K.YLGN[+2204.77244]ATAIFFLPDEGKLQHLENELTHDIITK.F	Specific		N4(NGlycan / 2204.7724)	271	HexNAc(4)Hex(5)NeuAc(2)	1.5e-13	958.443	5745.62	6	82.8471	114060
NS-1	P01009	>sp|P01009|A1AT_HUMAN Alpha-1-antitrypsin OS=Homo sapiens OX=9606 GN=SERPINA1 PE=1 SV=3	K.YLGN[+2204.77244]ATAIFFLPDEGKLQHLENELTHDIITK.F	Specific		N4(NGlycan / 2204.7724)	271	HexNAc(4)Hex(5)NeuAc(2)	3.5e-14	1149.93	5745.61	5	83.0397	114340
NS-1	P01009	>sp|P01009|A1AT_HUMAN Alpha-1-antitrypsin OS=Homo sapiens OX=9606 GN=SERPINA1 PE=1 SV=3	K.YLGN[+2204.77244]ATAIFFLPDEGKLQHLENELTHDIITK.F	Specific		N4(NGlycan / 2204.7724)	271	HexNAc(4)Hex(5)NeuAc(2)	8.8e-12	1915.88	5745.62	3	82.8932	114127
NS-1	P01009	>sp|P01009|A1AT_HUMAN Alpha-1-antitrypsin OS=Homo sapiens OX=9606 GN=SERPINA1 PE=1 SV=3	K.YLGN[+2204.77244]ATAIFFLPDEGKLQHLENELTHDIITK.F	Specific		N4(NGlycan / 2204.7724)	271	HexNAc(4)Hex(5)NeuAc(2)	9.5e-08	958.442	5745.62	6	83.052	114360
NS-1	P01009	>sp|P01009|A1AT_HUMAN Alpha-1-antitrypsin OS=Homo sapiens OX=9606 GN=SERPINA1 PE=1 SV=3	K.YLGN[+2204.77244]ATAIFFLPDEGKLQHLENELTHDIITK.F	Specific		N4(NGlycan / 2204.7724)	271	HexNAc(4)Hex(5)NeuAc(2)	0.00045	821.665	5745.61	7	82.9018	114141
NS-1	P01009	>sp|P01009|A1AT_HUMAN Alpha-1-antitrypsin OS=Homo sapiens OX=9606 GN=SERPINA1 PE=1 SV=3	K.YLGN[+1913.67702]ATAIFFLPDEGKLQHLENELTHDIITK.F	Specific		N4(NGlycan / 1913.677)	271	HexNAc(4)Hex(5)NeuAc(1)	2.4e-18	1091.71	5454.52	5	79.8639	109727
NS-1	P01009	>sp|P01009|A1AT_HUMAN Alpha-1-antitrypsin OS=Homo sapiens OX=9606 GN=SERPINA1 PE=1 SV=3	K.YLGN[+1913.67702]ATAIFFLPDEGKLQHLENELTHDIITK.F	Specific		N4(NGlycan / 1913.677)	271	HexNAc(4)Hex(5)NeuAc(1)	4.1e-18	1364.39	5454.52	4	79.9133	109799
NS-1	P01009	>sp|P01009|A1AT_HUMAN Alpha-1-antitrypsin OS=Homo sapiens OX=9606 GN=SERPINA1 PE=1 SV=3	K.YLGN[+1913.67702]ATAIFFLPDEGKLQHLENELTHDIITK.F	Specific		N4(NGlycan / 1913.677)	271	HexNAc(4)Hex(5)NeuAc(1)	6.7e-18	1091.51	5453.52	5	80.0647	110016
NS-1	P01009	>sp|P01009|A1AT_HUMAN Alpha-1-antitrypsin OS=Homo sapiens OX=9606 GN=SERPINA1 PE=1 SV=3	K.YLGN[+1913.67702]ATAIFFLPDEGKLQHLENELTHDIITK.F	Specific		N4(NGlycan / 1913.677)	271	HexNAc(4)Hex(5)NeuAc(1)	1.5e-17	1091.71	5454.52	5	79.4584	109133
NS-1	P01009	>sp|P01009|A1AT_HUMAN Alpha-1-antitrypsin OS=Homo sapiens OX=9606 GN=SERPINA1 PE=1 SV=3	K.YLGN[+1913.67702]ATAIFFLPDEGKLQHLENELTHDIITK.F	Specific		N4(NGlycan / 1913.677)	271	HexNAc(4)Hex(5)NeuAc(1)	2.6e-08	1091.71	5454.52	5	79.6611	109430
NS-1	P01009	>sp|P01009|A1AT_HUMAN Alpha-1-antitrypsin OS=Homo sapiens OX=9606 GN=SERPINA1 PE=1 SV=3	K.YLGN[+2351.85075]ATAIFFLPDEGK.L	Specific		N4(NGlycan / 2351.8508)	271	HexNAc(4)Hex(5)Fuc(3)NeuAc(1)	3e-06	1370.25	4108.73	3	68.3155	92917
NS-1	P01009	>sp|P01009|A1AT_HUMAN Alpha-1-antitrypsin OS=Homo sapiens OX=9606 GN=SERPINA1 PE=1 SV=3	K.YLGN[+2351.85075]ATAIFFLPDEGK.L	Specific		N4(NGlycan / 2351.8508)	271	HexNAc(4)Hex(5)Fuc(3)NeuAc(1)	8e-07	1369.58	4106.74	3	67.8625	92257
NS-1	P01009	>sp|P01009|A1AT_HUMAN Alpha-1-antitrypsin OS=Homo sapiens OX=9606 GN=SERPINA1 PE=1 SV=3	K.YLGN[+2351.85075]ATAIFFLPDEGK.L	Specific		N4(NGlycan / 2351.8508)	271	HexNAc(4)Hex(5)Fuc(3)NeuAc(1)	0.00033	1370.25	4108.73	3	67.571	91836
NS-1	P01009	>sp|P01009|A1AT_HUMAN Alpha-1-antitrypsin OS=Homo sapiens OX=9606 GN=SERPINA1 PE=1 SV=3	K.YLGN[+2350.83035]ATAIFFLPDEGK.L	Specific		N4(NGlycan / 2350.8304)	271	HexNAc(4)Hex(5)Fuc(1)NeuAc(2)	1.9e-07	1369.58	4106.73	3	68.5235	93220
NS-1	P01009	>sp|P01009|A1AT_HUMAN Alpha-1-antitrypsin OS=Homo sapiens OX=9606 GN=SERPINA1 PE=1 SV=3	K.YLGN[+2350.83035]ATAIFFLPDEGK.L	Specific		N4(NGlycan / 2350.8304)	271	HexNAc(4)Hex(5)Fuc(1)NeuAc(2)	1.2e-06	1369.58	4106.73	3	68.0619	92549
NS-1	P01009	>sp|P01009|A1AT_HUMAN Alpha-1-antitrypsin OS=Homo sapiens OX=9606 GN=SERPINA1 PE=1 SV=3	K.YLGN[+2350.83035]ATAIFFLPDEGK.L	Specific		N4(NGlycan / 2350.8304)	271	HexNAc(4)Hex(5)Fuc(1)NeuAc(2)	2.1e-06	1369.58	4106.73	3	67.7676	92120
NS-1	P01009	>sp|P01009|A1AT_HUMAN Alpha-1-antitrypsin OS=Homo sapiens OX=9606 GN=SERPINA1 PE=1 SV=3	K.YLGN[+2350.83035]ATAIFFLPDEGK.L	Specific		N4(NGlycan / 2350.8304)	271	HexNAc(4)Hex(5)Fuc(1)NeuAc(2)	1.2e-06	1369.91	4107.73	3	68.6214	93363
NS-1	P01009	>sp|P01009|A1AT_HUMAN Alpha-1-antitrypsin OS=Homo sapiens OX=9606 GN=SERPINA1 PE=1 SV=3	K.YLGN[+2350.83035]ATAIFFLPDEGK.L	Specific		N4(NGlycan / 2350.8304)	271	HexNAc(4)Hex(5)Fuc(1)NeuAc(2)	1.8e-06	1369.91	4107.73	3	68.7698	93580
NS-1	P01009	>sp|P01009|A1AT_HUMAN Alpha-1-antitrypsin OS=Homo sapiens OX=9606 GN=SERPINA1 PE=1 SV=3	K.YLGN[+2221.78776]ATAIFFLPDEGK.L	Specific		N4(NGlycan / 2221.7878)	271	HexNAc(4)Hex(6)Fuc(1)NeuAc(1)	3.3e-10	1326.57	3977.69	3	68.8701	93724
NS-1	P01009	>sp|P01009|A1AT_HUMAN Alpha-1-antitrypsin OS=Homo sapiens OX=9606 GN=SERPINA1 PE=1 SV=3	K.YLGN[+2221.78776]ATAIFFLPDEGK.L	Specific		N4(NGlycan / 2221.7878)	271	HexNAc(4)Hex(6)Fuc(1)NeuAc(1)	3.3e-09	1326.57	3977.69	3	68.2624	92839
NS-1	P01009	>sp|P01009|A1AT_HUMAN Alpha-1-antitrypsin OS=Homo sapiens OX=9606 GN=SERPINA1 PE=1 SV=3	K.YLGN[+2221.78776]ATAIFFLPDEGK.L	Specific		N4(NGlycan / 2221.7878)	271	HexNAc(4)Hex(6)Fuc(1)NeuAc(1)	9.2e-08	1326.57	3977.69	3	68.6651	93426
NS-1	P01009	>sp|P01009|A1AT_HUMAN Alpha-1-antitrypsin OS=Homo sapiens OX=9606 GN=SERPINA1 PE=1 SV=3	K.YLGN[+2221.78776]ATAIFFLPDEGK.L	Specific		N4(NGlycan / 2221.7878)	271	HexNAc(4)Hex(6)Fuc(1)NeuAc(1)	1.1e-07	1326.57	3977.69	3	68.4651	93133
NS-1	P01009	>sp|P01009|A1AT_HUMAN Alpha-1-antitrypsin OS=Homo sapiens OX=9606 GN=SERPINA1 PE=1 SV=3	K.YLGN[+2221.78776]ATAIFFLPDEGK.L	Specific		N4(NGlycan / 2221.7878)	271	HexNAc(4)Hex(6)Fuc(1)NeuAc(1)	7.3e-07	1326.57	3977.7	3	67.8582	92250
NS-1	P01009	>sp|P01009|A1AT_HUMAN Alpha-1-antitrypsin OS=Homo sapiens OX=9606 GN=SERPINA1 PE=1 SV=3	K.YLGN[+2221.78776]ATAIFFLPDEGK.L	Specific		N4(NGlycan / 2221.7878)	271	HexNAc(4)Hex(6)Fuc(1)NeuAc(1)	4.1e-07	1326.57	3977.69	3	68.8522	93705
NS-1	P01009	>sp|P01009|A1AT_HUMAN Alpha-1-antitrypsin OS=Homo sapiens OX=9606 GN=SERPINA1 PE=1 SV=3	K.YLGN[+2221.78776]ATAIFFLPDEGK.L	Specific		N4(NGlycan / 2221.7878)	271	HexNAc(4)Hex(6)Fuc(1)NeuAc(1)	2e-06	1326.57	3977.7	3	67.6634	91967
NS-1	P01009	>sp|P01009|A1AT_HUMAN Alpha-1-antitrypsin OS=Homo sapiens OX=9606 GN=SERPINA1 PE=1 SV=3	K.YLGN[+2221.78776]ATAIFFLPDEGK.L	Specific		N4(NGlycan / 2221.7878)	271	HexNAc(4)Hex(6)Fuc(1)NeuAc(1)	7.6e-07	1326.57	3977.69	3	69.1606	94152
NS-1	P01009	>sp|P01009|A1AT_HUMAN Alpha-1-antitrypsin OS=Homo sapiens OX=9606 GN=SERPINA1 PE=1 SV=3	K.YLGN[+2204.77244]ATAIFFLPDEGK.L	Specific		N4(NGlycan / 2204.7724)	271	HexNAc(4)Hex(5)NeuAc(2)	5.9e-16	1320.89	3960.67	3	69.1662	94154
NS-1	P01009	>sp|P01009|A1AT_HUMAN Alpha-1-antitrypsin OS=Homo sapiens OX=9606 GN=SERPINA1 PE=1 SV=3	K.YLGN[+2204.77244]ATAIFFLPDEGK.L	Specific		N4(NGlycan / 2204.7724)	271	HexNAc(4)Hex(5)NeuAc(2)	9.4e-15	1320.89	3960.67	3	68.3587	92979
NS-1	P01009	>sp|P01009|A1AT_HUMAN Alpha-1-antitrypsin OS=Homo sapiens OX=9606 GN=SERPINA1 PE=1 SV=3	K.YLGN[+2204.77244]ATAIFFLPDEGK.L	Specific		N4(NGlycan / 2204.7724)	271	HexNAc(4)Hex(5)NeuAc(2)	5.9e-15	1320.89	3960.67	3	68.1568	92687
NS-1	P01009	>sp|P01009|A1AT_HUMAN Alpha-1-antitrypsin OS=Homo sapiens OX=9606 GN=SERPINA1 PE=1 SV=3	K.YLGN[+2204.77244]ATAIFFLPDEGK.L	Specific		N4(NGlycan / 2204.7724)	271	HexNAc(4)Hex(5)NeuAc(2)	5.9e-15	1320.89	3960.67	3	67.9547	92391
NS-1	P01009	>sp|P01009|A1AT_HUMAN Alpha-1-antitrypsin OS=Homo sapiens OX=9606 GN=SERPINA1 PE=1 SV=3	K.YLGN[+2204.77244]ATAIFFLPDEGK.L	Specific		N4(NGlycan / 2204.7724)	271	HexNAc(4)Hex(5)NeuAc(2)	5.9e-15	1320.89	3960.67	3	68.5603	93272
NS-1	P01009	>sp|P01009|A1AT_HUMAN Alpha-1-antitrypsin OS=Homo sapiens OX=9606 GN=SERPINA1 PE=1 SV=3	K.YLGN[+2204.77244]ATAIFFLPDEGK.L	Specific		N4(NGlycan / 2204.7724)	271	HexNAc(4)Hex(5)NeuAc(2)	6.2e-15	1320.89	3960.67	3	69.3677	94446
NS-1	P01009	>sp|P01009|A1AT_HUMAN Alpha-1-antitrypsin OS=Homo sapiens OX=9606 GN=SERPINA1 PE=1 SV=3	K.YLGN[+2204.77244]ATAIFFLPDEGK.L	Specific		N4(NGlycan / 2204.7724)	271	HexNAc(4)Hex(5)NeuAc(2)	9.4e-14	1320.9	3960.67	3	67.7528	92096
NS-1	P01009	>sp|P01009|A1AT_HUMAN Alpha-1-antitrypsin OS=Homo sapiens OX=9606 GN=SERPINA1 PE=1 SV=3	K.YLGN[+2204.77244]ATAIFFLPDEGK.L	Specific		N4(NGlycan / 2204.7724)	271	HexNAc(4)Hex(5)NeuAc(2)	9.4e-14	1320.89	3960.67	3	67.5507	91803
NS-1	P01009	>sp|P01009|A1AT_HUMAN Alpha-1-antitrypsin OS=Homo sapiens OX=9606 GN=SERPINA1 PE=1 SV=3	K.YLGN[+2204.77244]ATAIFFLPDEGK.L	Specific		N4(NGlycan / 2204.7724)	271	HexNAc(4)Hex(5)NeuAc(2)	5.9e-14	1320.89	3960.67	3	68.7624	93568
NS-1	P01009	>sp|P01009|A1AT_HUMAN Alpha-1-antitrypsin OS=Homo sapiens OX=9606 GN=SERPINA1 PE=1 SV=3	K.YLGN[+2204.77244]ATAIFFLPDEGK.L	Specific		N4(NGlycan / 2204.7724)	271	HexNAc(4)Hex(5)NeuAc(2)	9.7e-13	990.924	3960.67	4	68.662	93421
NS-1	P01009	>sp|P01009|A1AT_HUMAN Alpha-1-antitrypsin OS=Homo sapiens OX=9606 GN=SERPINA1 PE=1 SV=3	K.YLGN[+2204.77244]ATAIFFLPDEGK.L	Specific		N4(NGlycan / 2204.7724)	271	HexNAc(4)Hex(5)NeuAc(2)	1.3e-11	990.923	3960.67	4	69.0672	94009
NS-1	P01009	>sp|P01009|A1AT_HUMAN Alpha-1-antitrypsin OS=Homo sapiens OX=9606 GN=SERPINA1 PE=1 SV=3	K.YLGN[+2204.77244]ATAIFFLPDEGK.L	Specific		N4(NGlycan / 2204.7724)	271	HexNAc(4)Hex(5)NeuAc(2)	5.9e-13	1320.89	3960.67	3	68.9662	93861
NS-1	P01009	>sp|P01009|A1AT_HUMAN Alpha-1-antitrypsin OS=Homo sapiens OX=9606 GN=SERPINA1 PE=1 SV=3	K.YLGN[+2204.77244]ATAIFFLPDEGK.L	Specific		N4(NGlycan / 2204.7724)	271	HexNAc(4)Hex(5)NeuAc(2)	8.8e-11	1320.89	3960.67	3	67.3575	91525
NS-1	P01009	>sp|P01009|A1AT_HUMAN Alpha-1-antitrypsin OS=Homo sapiens OX=9606 GN=SERPINA1 PE=1 SV=3	K.YLGN[+2204.77244]ATAIFFLPDEGK.L	Specific		N4(NGlycan / 2204.7724)	271	HexNAc(4)Hex(5)NeuAc(2)	2.7e-10	990.923	3960.67	4	67.6616	91964
NS-1	P01009	>sp|P01009|A1AT_HUMAN Alpha-1-antitrypsin OS=Homo sapiens OX=9606 GN=SERPINA1 PE=1 SV=3	K.YLGN[+2204.77244]ATAIFFLPDEGK.L	Specific		N4(NGlycan / 2204.7724)	271	HexNAc(4)Hex(5)NeuAc(2)	9.1e-11	990.923	3960.67	4	68.4632	93130
NS-1	P01009	>sp|P01009|A1AT_HUMAN Alpha-1-antitrypsin OS=Homo sapiens OX=9606 GN=SERPINA1 PE=1 SV=3	K.YLGN[+2204.77244]ATAIFFLPDEGK.L	Specific		N4(NGlycan / 2204.7724)	271	HexNAc(4)Hex(5)NeuAc(2)	2.2e-10	990.925	3960.68	4	67.8557	92246
NS-1	P01009	>sp|P01009|A1AT_HUMAN Alpha-1-antitrypsin OS=Homo sapiens OX=9606 GN=SERPINA1 PE=1 SV=3	K.YLGN[+2204.77244]ATAIFFLPDEGK.L	Specific		N4(NGlycan / 2204.7724)	271	HexNAc(4)Hex(5)NeuAc(2)	9.1e-10	990.923	3960.67	4	68.2593	92834
NS-1	P01009	>sp|P01009|A1AT_HUMAN Alpha-1-antitrypsin OS=Homo sapiens OX=9606 GN=SERPINA1 PE=1 SV=3	K.YLGN[+2204.77244]ATAIFFLPDEGK.L	Specific		N4(NGlycan / 2204.7724)	271	HexNAc(4)Hex(5)NeuAc(2)	2e-09	990.923	3960.67	4	68.2486	92824
NS-1	P01009	>sp|P01009|A1AT_HUMAN Alpha-1-antitrypsin OS=Homo sapiens OX=9606 GN=SERPINA1 PE=1 SV=3	K.YLGN[+2204.77244]ATAIFFLPDEGK.L	Specific		N4(NGlycan / 2204.7724)	271	HexNAc(4)Hex(5)NeuAc(2)	1.4e-07	1320.9	3960.68	3	69.6219	94815
NS-1	P01009	>sp|P01009|A1AT_HUMAN Alpha-1-antitrypsin OS=Homo sapiens OX=9606 GN=SERPINA1 PE=1 SV=3	K.YLGN[+2204.77244]ATAIFFLPDEGK.L	Specific		N4(NGlycan / 2204.7724)	271	HexNAc(4)Hex(5)NeuAc(2)	7.9e-08	990.92	3960.66	4	68.0576	92542
NS-1	P01009	>sp|P01009|A1AT_HUMAN Alpha-1-antitrypsin OS=Homo sapiens OX=9606 GN=SERPINA1 PE=1 SV=3	K.YLGN[+2204.77244]ATAIFFLPDEGK.L	Specific		N4(NGlycan / 2204.7724)	271	HexNAc(4)Hex(5)NeuAc(2)	3.5e-08	1980.84	3960.68	2	68.4688	93139
NS-1	P01009	>sp|P01009|A1AT_HUMAN Alpha-1-antitrypsin OS=Homo sapiens OX=9606 GN=SERPINA1 PE=1 SV=3	K.YLGN[+2204.77244]ATAIFFLPDEGK.L	Specific		N4(NGlycan / 2204.7724)	271	HexNAc(4)Hex(5)NeuAc(2)	8e-08	1980.84	3960.67	2	68.263	92840
NS-1	P01009	>sp|P01009|A1AT_HUMAN Alpha-1-antitrypsin OS=Homo sapiens OX=9606 GN=SERPINA1 PE=1 SV=3	K.YLGN[+2204.77244]ATAIFFLPDEGK.L	Specific		N4(NGlycan / 2204.7724)	271	HexNAc(4)Hex(5)NeuAc(2)	1.1e-07	1980.84	3960.67	2	68.0595	92545
NS-1	P01009	>sp|P01009|A1AT_HUMAN Alpha-1-antitrypsin OS=Homo sapiens OX=9606 GN=SERPINA1 PE=1 SV=3	K.YLGN[+2204.77244]ATAIFFLPDEGK.L	Specific		N4(NGlycan / 2204.7724)	271	HexNAc(4)Hex(5)NeuAc(2)	3.2e-07	1320.89	3960.67	3	69.8299	95115
NS-1	P01009	>sp|P01009|A1AT_HUMAN Alpha-1-antitrypsin OS=Homo sapiens OX=9606 GN=SERPINA1 PE=1 SV=3	K.YLGN[+2204.77244]ATAIFFLPDEGK.L	Specific		N4(NGlycan / 2204.7724)	271	HexNAc(4)Hex(5)NeuAc(2)	1.1e-07	1980.84	3960.67	2	68.4023	93049
NS-1	P01009	>sp|P01009|A1AT_HUMAN Alpha-1-antitrypsin OS=Homo sapiens OX=9606 GN=SERPINA1 PE=1 SV=3	K.YLGN[+2204.77244]ATAIFFLPDEGK.L	Specific		N4(NGlycan / 2204.7724)	271	HexNAc(4)Hex(5)NeuAc(2)	2e-07	1980.84	3960.67	2	68.6552	93417
NS-1	P01009	>sp|P01009|A1AT_HUMAN Alpha-1-antitrypsin OS=Homo sapiens OX=9606 GN=SERPINA1 PE=1 SV=3	K.YLGN[+2204.77244]ATAIFFLPDEGK.L	Specific		N4(NGlycan / 2204.7724)	271	HexNAc(4)Hex(5)NeuAc(2)	2e-07	1980.84	3960.67	2	68.8768	93735
NS-1	P01009	>sp|P01009|A1AT_HUMAN Alpha-1-antitrypsin OS=Homo sapiens OX=9606 GN=SERPINA1 PE=1 SV=3	K.YLGN[+2204.77244]ATAIFFLPDEGK.L	Specific		N4(NGlycan / 2204.7724)	271	HexNAc(4)Hex(5)NeuAc(2)	1.2e-07	1980.84	3960.66	2	69.0721	94017
NS-1	P01009	>sp|P01009|A1AT_HUMAN Alpha-1-antitrypsin OS=Homo sapiens OX=9606 GN=SERPINA1 PE=1 SV=3	K.YLGN[+2204.77244]ATAIFFLPDEGK.L	Specific		N4(NGlycan / 2204.7724)	271	HexNAc(4)Hex(5)NeuAc(2)	3e-07	1980.84	3960.68	2	67.86	92253
NS-1	P01009	>sp|P01009|A1AT_HUMAN Alpha-1-antitrypsin OS=Homo sapiens OX=9606 GN=SERPINA1 PE=1 SV=3	K.YLGN[+2204.77244]ATAIFFLPDEGK.L	Specific		N4(NGlycan / 2204.7724)	271	HexNAc(4)Hex(5)NeuAc(2)	5.9e-07	1980.84	3960.66	2	67.6702	91978
NS-1	P01009	>sp|P01009|A1AT_HUMAN Alpha-1-antitrypsin OS=Homo sapiens OX=9606 GN=SERPINA1 PE=1 SV=3	K.YLGN[+2204.77244]ATAIFFLPDEGK.L	Specific		N4(NGlycan / 2204.7724)	271	HexNAc(4)Hex(5)NeuAc(2)	3.4e-06	1980.84	3960.66	2	68.1992	92755
NS-1	P01009	>sp|P01009|A1AT_HUMAN Alpha-1-antitrypsin OS=Homo sapiens OX=9606 GN=SERPINA1 PE=1 SV=3	K.YLGN[+2059.73493]ATAIFFLPDEGK.L	Specific		N4(NGlycan / 2059.7349)	271	HexNAc(4)Hex(5)Fuc(1)NeuAc(1)	1.4e-06	1272.55	3815.62	3	64.7156	87670
NS-1	P01009	>sp|P01009|A1AT_HUMAN Alpha-1-antitrypsin OS=Homo sapiens OX=9606 GN=SERPINA1 PE=1 SV=3	K.YLGN[+1930.69234]ATAIFFLPDEGK.L	Specific		N4(NGlycan / 1930.6923)	271	HexNAc(4)Hex(6)Fuc(1)	2.5e-10	1229.54	3686.6	3	64.9591	88025
NS-1	P01009	>sp|P01009|A1AT_HUMAN Alpha-1-antitrypsin OS=Homo sapiens OX=9606 GN=SERPINA1 PE=1 SV=3	K.YLGN[+1930.69234]ATAIFFLPDEGK.L	Specific		N4(NGlycan / 1930.6923)	271	HexNAc(4)Hex(6)Fuc(1)	3e-06	1229.54	3686.6	3	65.1663	88325
NS-1	P01009	>sp|P01009|A1AT_HUMAN Alpha-1-antitrypsin OS=Homo sapiens OX=9606 GN=SERPINA1 PE=1 SV=3	K.YLGN[+1913.67702]ATAIFFLPDEGK.L	Specific		N4(NGlycan / 1913.677)	271	HexNAc(4)Hex(5)NeuAc(1)	5.9e-16	1223.86	3669.57	3	64.7557	87727
NS-1	P01009	>sp|P01009|A1AT_HUMAN Alpha-1-antitrypsin OS=Homo sapiens OX=9606 GN=SERPINA1 PE=1 SV=3	K.YLGN[+1913.67702]ATAIFFLPDEGK.L	Specific		N4(NGlycan / 1913.677)	271	HexNAc(4)Hex(5)NeuAc(1)	2.5e-14	1223.87	3669.58	3	65.1596	88314
NS-1	P01009	>sp|P01009|A1AT_HUMAN Alpha-1-antitrypsin OS=Homo sapiens OX=9606 GN=SERPINA1 PE=1 SV=3	K.YLGN[+1913.67702]ATAIFFLPDEGK.L	Specific		N4(NGlycan / 1913.677)	271	HexNAc(4)Hex(5)NeuAc(1)	9.4e-15	1223.86	3669.58	3	64.9573	88022
NS-1	P01009	>sp|P01009|A1AT_HUMAN Alpha-1-antitrypsin OS=Homo sapiens OX=9606 GN=SERPINA1 PE=1 SV=3	K.YLGN[+1913.67702]ATAIFFLPDEGK.L	Specific		N4(NGlycan / 1913.677)	271	HexNAc(4)Hex(5)NeuAc(1)	5.9e-14	1223.86	3669.57	3	64.5681	87454
NS-1	P01009	>sp|P01009|A1AT_HUMAN Alpha-1-antitrypsin OS=Homo sapiens OX=9606 GN=SERPINA1 PE=1 SV=3	K.YLGN[+1913.67702]ATAIFFLPDEGK.L	Specific		N4(NGlycan / 1913.677)	271	HexNAc(4)Hex(5)NeuAc(1)	5.9e-14	1223.86	3669.57	3	64.9294	87985
NS-1	P01009	>sp|P01009|A1AT_HUMAN Alpha-1-antitrypsin OS=Homo sapiens OX=9606 GN=SERPINA1 PE=1 SV=3	K.YLGN[+1913.67702]ATAIFFLPDEGK.L	Specific		N4(NGlycan / 1913.677)	271	HexNAc(4)Hex(5)NeuAc(1)	2.3e-08	1835.29	3669.57	2	64.7125	87665
NS-1	P01009	>sp|P01009|A1AT_HUMAN Alpha-1-antitrypsin OS=Homo sapiens OX=9606 GN=SERPINA1 PE=1 SV=3	K.YLGN[+1913.67702]ATAIFFLPDEGK.L	Specific		N4(NGlycan / 1913.677)	271	HexNAc(4)Hex(5)NeuAc(1)	2.7e-08	1835.29	3669.57	2	64.9116	87956
NS-1	P01009	>sp|P01009|A1AT_HUMAN Alpha-1-antitrypsin OS=Homo sapiens OX=9606 GN=SERPINA1 PE=1 SV=3	K.YLGN[+1913.67702]ATAIFFLPDEGK.L	Specific		N4(NGlycan / 1913.677)	271	HexNAc(4)Hex(5)NeuAc(1)	1.6e-07	1223.86	3669.58	3	65.3617	88608
NS-1	P01009	>sp|P01009|A1AT_HUMAN Alpha-1-antitrypsin OS=Homo sapiens OX=9606 GN=SERPINA1 PE=1 SV=3	K.YLGN[+1913.67702]ATAIFFLPDEGK.L	Specific		N4(NGlycan / 1913.677)	271	HexNAc(4)Hex(5)NeuAc(1)	1.4e-06	1223.86	3669.56	3	64.4886	87341
NS-1	P01009	>sp|P01009|A1AT_HUMAN Alpha-1-antitrypsin OS=Homo sapiens OX=9606 GN=SERPINA1 PE=1 SV=3	K.YLGN[+1913.67702]ATAIFFLPDEGK.L	Specific		N4(NGlycan / 1913.677)	271	HexNAc(4)Hex(5)NeuAc(1)	2.3e-07	1835.29	3669.58	2	65.1184	88255
NS-1	P01009	>sp|P01009|A1AT_HUMAN Alpha-1-antitrypsin OS=Homo sapiens OX=9606 GN=SERPINA1 PE=1 SV=3	K.YLGN[+1913.67702]ATAIFFLPDEGK.L	Specific		N4(NGlycan / 1913.677)	271	HexNAc(4)Hex(5)NeuAc(1)	2.7e-07	1223.86	3669.57	3	64.6974	87648
NS-1	P01009	>sp|P01009|A1AT_HUMAN Alpha-1-antitrypsin OS=Homo sapiens OX=9606 GN=SERPINA1 PE=1 SV=3	K.YLGN[+1913.67702]ATAIFFLPDEGK.L	Specific		N4(NGlycan / 1913.677)	271	HexNAc(4)Hex(5)NeuAc(1)	2.1e-06	1835.29	3669.57	2	64.9478	88014
NS-1	P01009	>sp|P01009|A1AT_HUMAN Alpha-1-antitrypsin OS=Homo sapiens OX=9606 GN=SERPINA1 PE=1 SV=3	K.YLGN[+1622.58161]ATAIFFLPDEGK.L	Specific		N4(NGlycan / 1622.5816)	271	HexNAc(4)Hex(5)	9.4e-12	1126.83	3378.48	3	61.501	82984
NS-1	P00450	>sp|P00450|CERU_HUMAN Ceruloplasmin OS=Homo sapiens OX=9606 GN=CP PE=1 SV=1	K.NLASRPYTFHSHGITYYKEHEGAIYPDN[+3007.05796]TTDFQR.A	Specific		N28(NGlycan / 3007.058)	138	HexNAc(5)Hex(6)Fuc(1)NeuAc(3)	1.6e-07	1173.5	7035.95	6	42.1679	54799
NS-1	P00450	>sp|P00450|CERU_HUMAN Ceruloplasmin OS=Homo sapiens OX=9606 GN=CP PE=1 SV=1	K.NLASRPYTFHSHGITYYKEHEGAIYPDN[+2861.00005]TTDFQR.A	Specific		N28(NGlycan / 2861.0001)	138	HexNAc(5)Hex(6)NeuAc(3)	2.2e-07	1149.16	6889.9	6	42.2343	54899
NS-1	P00450	>sp|P00450|CERU_HUMAN Ceruloplasmin OS=Homo sapiens OX=9606 GN=CP PE=1 SV=1	K.NLASRPYTFHSHGITYYKEHEGAIYPDN[+2350.83035]TTDFQR.A	Specific		N28(NGlycan / 2350.8304)	138	HexNAc(4)Hex(5)Fuc(1)NeuAc(2)	5.3e-08	1064.13	6379.72	6	40.8681	52908
NS-1	P00450	>sp|P00450|CERU_HUMAN Ceruloplasmin OS=Homo sapiens OX=9606 GN=CP PE=1 SV=1	K.NLASRPYTFHSHGITYYKEHEGAIYPDN[+2350.83035]TTDFQR.A	Specific		N28(NGlycan / 2350.8304)	138	HexNAc(4)Hex(5)Fuc(1)NeuAc(2)	3.6e-05	1276.55	6378.72	5	40.8687	52909
NS-1	P00450	>sp|P00450|CERU_HUMAN Ceruloplasmin OS=Homo sapiens OX=9606 GN=CP PE=1 SV=1	K.NLASRPYTFHSHGITYYKEHEGAIYPDN[+2204.77244]TTDFQR.A	Specific		N28(NGlycan / 2204.7724)	138	HexNAc(4)Hex(5)NeuAc(2)	4.6e-08	1039.78	6233.66	6	41.0292	53139
NS-1	P00450	>sp|P00450|CERU_HUMAN Ceruloplasmin OS=Homo sapiens OX=9606 GN=CP PE=1 SV=1	K.NLASRPYTFHSHGITYYKEHEGAIYPDN[+2204.77244]TTDFQR.A	Specific		N28(NGlycan / 2204.7724)	138	HexNAc(4)Hex(5)NeuAc(2)	2.1e-07	1247.34	6232.66	5	41.0304	53141
NS-1	P00450	>sp|P00450|CERU_HUMAN Ceruloplasmin OS=Homo sapiens OX=9606 GN=CP PE=1 SV=1	K.NLASRPYTFHSHGITYYKEHEGAIYPDN[+1913.67702]TTDFQR.A	Specific		N28(NGlycan / 1913.677)	138	HexNAc(4)Hex(5)NeuAc(1)	4.3e-06	991.27	5942.58	6	39.1411	50442
NS-1	P00450	>sp|P00450|CERU_HUMAN Ceruloplasmin OS=Homo sapiens OX=9606 GN=CP PE=1 SV=1	K.EHEGAIYPDN[+3009.07361]TTDFQR.A	Specific		N10(NGlycan / 3009.0736)	138	HexNAc(7)Hex(8)NeuAc(1)	0.00011	1634.64	4901.9	3	36.2169	46162
NS-1	P00450	>sp|P00450|CERU_HUMAN Ceruloplasmin OS=Homo sapiens OX=9606 GN=CP PE=1 SV=1	K.EHEGAIYPDN[+3007.05796]TTDFQR.A	Specific		N10(NGlycan / 3007.058)	138	HexNAc(5)Hex(6)Fuc(1)NeuAc(3)	6.6e-06	1225.73	4899.89	4	35.0953	44528
NS-1	P00450	>sp|P00450|CERU_HUMAN Ceruloplasmin OS=Homo sapiens OX=9606 GN=CP PE=1 SV=1	K.EHEGAIYPDN[+3007.05796]TTDFQR.A	Specific		N10(NGlycan / 3007.058)	138	HexNAc(5)Hex(6)Fuc(1)NeuAc(3)	1.4e-05	1225.48	4898.9	4	35.9145	45718
NS-1	P00450	>sp|P00450|CERU_HUMAN Ceruloplasmin OS=Homo sapiens OX=9606 GN=CP PE=1 SV=1	K.EHEGAIYPDN[+3007.05796]TTDFQR.A	Specific		N10(NGlycan / 3007.058)	138	HexNAc(5)Hex(6)Fuc(1)NeuAc(3)	0.00019	1633.97	4899.89	3	35.2628	44776
NS-1	P00450	>sp|P00450|CERU_HUMAN Ceruloplasmin OS=Homo sapiens OX=9606 GN=CP PE=1 SV=1	K.EHEGAIYPDN[+3007.05796]TTDFQR.A	Specific		N10(NGlycan / 3007.058)	138	HexNAc(5)Hex(6)Fuc(1)NeuAc(3)	1.7e-05	1225.48	4898.89	4	36.1014	45992
NS-1	P00450	>sp|P00450|CERU_HUMAN Ceruloplasmin OS=Homo sapiens OX=9606 GN=CP PE=1 SV=1	K.EHEGAIYPDN[+3007.05796]TTDFQR.A	Specific		N10(NGlycan / 3007.058)	138	HexNAc(5)Hex(6)Fuc(1)NeuAc(3)	0.00057	1634.3	4900.89	3	35.5154	45146
NS-1	P00450	>sp|P00450|CERU_HUMAN Ceruloplasmin OS=Homo sapiens OX=9606 GN=CP PE=1 SV=1	K.EHEGAIYPDN[+2715.96255]TTDFQR.A	Specific		N10(NGlycan / 2715.9625)	138	HexNAc(5)Hex(6)Fuc(1)NeuAc(2)	7.4e-07	1536.94	4608.81	3	32.9185	41386
NS-1	P00450	>sp|P00450|CERU_HUMAN Ceruloplasmin OS=Homo sapiens OX=9606 GN=CP PE=1 SV=1	K.EHEGAIYPDN[+2715.96255]TTDFQR.A	Specific		N10(NGlycan / 2715.9625)	138	HexNAc(5)Hex(6)Fuc(1)NeuAc(2)	7.2e-06	1152.96	4608.8	4	32.8275	41253
NS-1	P00450	>sp|P00450|CERU_HUMAN Ceruloplasmin OS=Homo sapiens OX=9606 GN=CP PE=1 SV=1	K.EHEGAIYPDN[+2715.96255]TTDFQR.A	Specific		N10(NGlycan / 2715.9625)	138	HexNAc(5)Hex(6)Fuc(1)NeuAc(2)	1.3e-05	1152.71	4607.8	4	32.8564	41293
NS-1	P00450	>sp|P00450|CERU_HUMAN Ceruloplasmin OS=Homo sapiens OX=9606 GN=CP PE=1 SV=1	K.EHEGAIYPDN[+2715.96255]TTDFQR.A	Specific		N10(NGlycan / 2715.9625)	138	HexNAc(5)Hex(6)Fuc(1)NeuAc(2)	0.00045	1536.61	4607.8	3	33.1041	41650
NS-1	P00450	>sp|P00450|CERU_HUMAN Ceruloplasmin OS=Homo sapiens OX=9606 GN=CP PE=1 SV=1	K.EHEGAIYPDN[+2569.90464]TTDFQR.A	Specific		N10(NGlycan / 2569.9046)	138	HexNAc(5)Hex(6)NeuAc(2)	5.6e-05	1487.92	4461.74	3	33.1601	41733
NS-1	P00450	>sp|P00450|CERU_HUMAN Ceruloplasmin OS=Homo sapiens OX=9606 GN=CP PE=1 SV=1	K.EHEGAIYPDN[+2350.83035]TTDFQR.A	Specific		N10(NGlycan / 2350.8304)	138	HexNAc(4)Hex(5)Fuc(1)NeuAc(2)	3.5e-12	1415.23	4243.67	3	32.9272	41394
NS-1	P00450	>sp|P00450|CERU_HUMAN Ceruloplasmin OS=Homo sapiens OX=9606 GN=CP PE=1 SV=1	K.EHEGAIYPDN[+2350.83035]TTDFQR.A	Specific		N10(NGlycan / 2350.8304)	138	HexNAc(4)Hex(5)Fuc(1)NeuAc(2)	5.6e-12	1415.23	4243.67	3	33.1447	41708
NS-1	P00450	>sp|P00450|CERU_HUMAN Ceruloplasmin OS=Homo sapiens OX=9606 GN=CP PE=1 SV=1	K.EHEGAIYPDN[+2350.83035]TTDFQR.A	Specific		N10(NGlycan / 2350.8304)	138	HexNAc(4)Hex(5)Fuc(1)NeuAc(2)	3.1e-11	1415.23	4243.67	3	32.7356	41118
NS-1	P00450	>sp|P00450|CERU_HUMAN Ceruloplasmin OS=Homo sapiens OX=9606 GN=CP PE=1 SV=1	K.EHEGAIYPDN[+2350.83035]TTDFQR.A	Specific		N10(NGlycan / 2350.8304)	138	HexNAc(4)Hex(5)Fuc(1)NeuAc(2)	8.3e-11	1061.67	4243.67	4	32.806	41218
NS-1	P00450	>sp|P00450|CERU_HUMAN Ceruloplasmin OS=Homo sapiens OX=9606 GN=CP PE=1 SV=1	K.EHEGAIYPDN[+2350.83035]TTDFQR.A	Specific		N10(NGlycan / 2350.8304)	138	HexNAc(4)Hex(5)Fuc(1)NeuAc(2)	1.1e-09	1414.89	4242.66	3	32.5348	40845
NS-1	P00450	>sp|P00450|CERU_HUMAN Ceruloplasmin OS=Homo sapiens OX=9606 GN=CP PE=1 SV=1	K.EHEGAIYPDN[+2350.83035]TTDFQR.A	Specific		N10(NGlycan / 2350.8304)	138	HexNAc(4)Hex(5)Fuc(1)NeuAc(2)	1.7e-08	1061.67	4243.67	4	33	41497
NS-1	P00450	>sp|P00450|CERU_HUMAN Ceruloplasmin OS=Homo sapiens OX=9606 GN=CP PE=1 SV=1	K.EHEGAIYPDN[+2350.83035]TTDFQR.A	Specific		N10(NGlycan / 2350.8304)	138	HexNAc(4)Hex(5)Fuc(1)NeuAc(2)	2.6e-08	1415.23	4243.67	3	33.3472	42005
NS-1	P00450	>sp|P00450|CERU_HUMAN Ceruloplasmin OS=Homo sapiens OX=9606 GN=CP PE=1 SV=1	K.EHEGAIYPDN[+2350.83035]TTDFQR.A	Specific		N10(NGlycan / 2350.8304)	138	HexNAc(4)Hex(5)Fuc(1)NeuAc(2)	1.7e-07	1414.89	4242.66	3	32.356	40615
NS-1	P00450	>sp|P00450|CERU_HUMAN Ceruloplasmin OS=Homo sapiens OX=9606 GN=CP PE=1 SV=1	K.EHEGAIYPDN[+2350.83035]TTDFQR.A	Specific		N10(NGlycan / 2350.8304)	138	HexNAc(4)Hex(5)Fuc(1)NeuAc(2)	3.2e-07	1061.67	4243.67	4	33.196	41783
NS-1	P00450	>sp|P00450|CERU_HUMAN Ceruloplasmin OS=Homo sapiens OX=9606 GN=CP PE=1 SV=1	K.EHEGAIYPDN[+2350.83035]TTDFQR.A	Specific		N10(NGlycan / 2350.8304)	138	HexNAc(4)Hex(5)Fuc(1)NeuAc(2)	4.9e-07	1061.42	4242.66	4	32.6109	40947
NS-1	P00450	>sp|P00450|CERU_HUMAN Ceruloplasmin OS=Homo sapiens OX=9606 GN=CP PE=1 SV=1	K.EHEGAIYPDN[+2350.83035]TTDFQR.A	Specific		N10(NGlycan / 2350.8304)	138	HexNAc(4)Hex(5)Fuc(1)NeuAc(2)	1.3e-07	1415.23	4243.67	3	33.5252	42264
NS-1	P00450	>sp|P00450|CERU_HUMAN Ceruloplasmin OS=Homo sapiens OX=9606 GN=CP PE=1 SV=1	K.EHEGAIYPDN[+2350.83035]TTDFQR.A	Specific		N10(NGlycan / 2350.8304)	138	HexNAc(4)Hex(5)Fuc(1)NeuAc(2)	5e-07	1061.67	4243.67	4	32.4358	40723
NS-1	P00450	>sp|P00450|CERU_HUMAN Ceruloplasmin OS=Homo sapiens OX=9606 GN=CP PE=1 SV=1	K.EHEGAIYPDN[+2350.83035]TTDFQR.A	Specific		N10(NGlycan / 2350.8304)	138	HexNAc(4)Hex(5)Fuc(1)NeuAc(2)	1.1e-06	1415.23	4243.67	3	33.7163	42544
NS-1	P00450	>sp|P00450|CERU_HUMAN Ceruloplasmin OS=Homo sapiens OX=9606 GN=CP PE=1 SV=1	K.EHEGAIYPDN[+2350.83035]TTDFQR.A	Specific		N10(NGlycan / 2350.8304)	138	HexNAc(4)Hex(5)Fuc(1)NeuAc(2)	6.4e-06	1061.67	4243.67	4	33.2477	41859
NS-1	P00450	>sp|P00450|CERU_HUMAN Ceruloplasmin OS=Homo sapiens OX=9606 GN=CP PE=1 SV=1	K.EHEGAIYPDN[+2350.83035]TTDFQR.A	Specific		N10(NGlycan / 2350.8304)	138	HexNAc(4)Hex(5)Fuc(1)NeuAc(2)	5.3e-06	1415.23	4243.67	3	32.344	40603
NS-1	P00450	>sp|P00450|CERU_HUMAN Ceruloplasmin OS=Homo sapiens OX=9606 GN=CP PE=1 SV=1	K.EHEGAIYPDN[+2350.83035]TTDFQR.A	Specific		N10(NGlycan / 2350.8304)	138	HexNAc(4)Hex(5)Fuc(1)NeuAc(2)	1.2e-05	1061.42	4242.67	4	33.4298	42130
NS-1	P00450	>sp|P00450|CERU_HUMAN Ceruloplasmin OS=Homo sapiens OX=9606 GN=CP PE=1 SV=1	K.EHEGAIYPDN[+2350.83035]TTDFQR.A	Specific		N10(NGlycan / 2350.8304)	138	HexNAc(4)Hex(5)Fuc(1)NeuAc(2)	0.00053	1415.23	4243.68	3	32.1626	40365
NS-1	P00450	>sp|P00450|CERU_HUMAN Ceruloplasmin OS=Homo sapiens OX=9606 GN=CP PE=1 SV=1	K.EHEGAIYPDN[+2221.78776]TTDFQR.A	Specific		N10(NGlycan / 2221.7878)	138	HexNAc(4)Hex(6)Fuc(1)NeuAc(1)	7.4e-06	1029.41	4114.64	4	33.176	41758
NS-1	P00450	>sp|P00450|CERU_HUMAN Ceruloplasmin OS=Homo sapiens OX=9606 GN=CP PE=1 SV=1	K.EHEGAIYPDN[+2204.77244]TTDFQR.A	Specific		N10(NGlycan / 2204.7724)	138	HexNAc(4)Hex(5)NeuAc(2)	2.3e-15	1366.54	4097.61	3	33.2968	41931
NS-1	P00450	>sp|P00450|CERU_HUMAN Ceruloplasmin OS=Homo sapiens OX=9606 GN=CP PE=1 SV=1	K.EHEGAIYPDN[+2204.77244]TTDFQR.A	Specific		N10(NGlycan / 2204.7724)	138	HexNAc(4)Hex(5)NeuAc(2)	2.5e-15	1366.54	4097.61	3	33.487	42209
NS-1	P00450	>sp|P00450|CERU_HUMAN Ceruloplasmin OS=Homo sapiens OX=9606 GN=CP PE=1 SV=1	K.EHEGAIYPDN[+2204.77244]TTDFQR.A	Specific		N10(NGlycan / 2204.7724)	138	HexNAc(4)Hex(5)NeuAc(2)	2.3e-14	1366.54	4097.61	3	33.7016	42520
NS-1	P00450	>sp|P00450|CERU_HUMAN Ceruloplasmin OS=Homo sapiens OX=9606 GN=CP PE=1 SV=1	K.EHEGAIYPDN[+2204.77244]TTDFQR.A	Specific		N10(NGlycan / 2204.7724)	138	HexNAc(4)Hex(5)NeuAc(2)	2.3e-14	1366.54	4097.61	3	33.0961	41637
NS-1	P00450	>sp|P00450|CERU_HUMAN Ceruloplasmin OS=Homo sapiens OX=9606 GN=CP PE=1 SV=1	K.EHEGAIYPDN[+2204.77244]TTDFQR.A	Specific		N10(NGlycan / 2204.7724)	138	HexNAc(4)Hex(5)NeuAc(2)	1.3e-11	1025.16	4097.62	4	33.1954	41782
NS-1	P00450	>sp|P00450|CERU_HUMAN Ceruloplasmin OS=Homo sapiens OX=9606 GN=CP PE=1 SV=1	K.EHEGAIYPDN[+2204.77244]TTDFQR.A	Specific		N10(NGlycan / 2204.7724)	138	HexNAc(4)Hex(5)NeuAc(2)	5e-10	1366.54	4097.61	3	32.8915	41343
NS-1	P00450	>sp|P00450|CERU_HUMAN Ceruloplasmin OS=Homo sapiens OX=9606 GN=CP PE=1 SV=1	K.EHEGAIYPDN[+2204.77244]TTDFQR.A	Specific		N10(NGlycan / 2204.7724)	138	HexNAc(4)Hex(5)NeuAc(2)	1.9e-08	1025.16	4097.61	4	33.6027	42376
NS-1	P00450	>sp|P00450|CERU_HUMAN Ceruloplasmin OS=Homo sapiens OX=9606 GN=CP PE=1 SV=1	K.EHEGAIYPDN[+2204.77244]TTDFQR.A	Specific		N10(NGlycan / 2204.7724)	138	HexNAc(4)Hex(5)NeuAc(2)	1.4e-08	1366.54	4097.61	3	32.7065	41078
NS-1	P00450	>sp|P00450|CERU_HUMAN Ceruloplasmin OS=Homo sapiens OX=9606 GN=CP PE=1 SV=1	K.EHEGAIYPDN[+2204.77244]TTDFQR.A	Specific		N10(NGlycan / 2204.7724)	138	HexNAc(4)Hex(5)NeuAc(2)	3.6e-08	1025.16	4097.61	4	33.3985	42080
NS-1	P00450	>sp|P00450|CERU_HUMAN Ceruloplasmin OS=Homo sapiens OX=9606 GN=CP PE=1 SV=1	K.EHEGAIYPDN[+2204.77244]TTDFQR.A	Specific		N10(NGlycan / 2204.7724)	138	HexNAc(4)Hex(5)NeuAc(2)	2.2e-08	1366.54	4097.61	3	33.0881	41631
NS-1	P00450	>sp|P00450|CERU_HUMAN Ceruloplasmin OS=Homo sapiens OX=9606 GN=CP PE=1 SV=1	K.EHEGAIYPDN[+2204.77244]TTDFQR.A	Specific		N10(NGlycan / 2204.7724)	138	HexNAc(4)Hex(5)NeuAc(2)	5e-08	1025.16	4097.62	4	33.3122	41956
NS-1	P00450	>sp|P00450|CERU_HUMAN Ceruloplasmin OS=Homo sapiens OX=9606 GN=CP PE=1 SV=1	K.EHEGAIYPDN[+2204.77244]TTDFQR.A	Specific		N10(NGlycan / 2204.7724)	138	HexNAc(4)Hex(5)NeuAc(2)	5.7e-08	1025.16	4097.61	4	33.0006	41498
NS-1	P00450	>sp|P00450|CERU_HUMAN Ceruloplasmin OS=Homo sapiens OX=9606 GN=CP PE=1 SV=1	K.EHEGAIYPDN[+2204.77244]TTDFQR.A	Specific		N10(NGlycan / 2204.7724)	138	HexNAc(4)Hex(5)NeuAc(2)	8e-08	1366.54	4097.61	3	33.944	42877
NS-1	P00450	>sp|P00450|CERU_HUMAN Ceruloplasmin OS=Homo sapiens OX=9606 GN=CP PE=1 SV=1	K.EHEGAIYPDN[+2204.77244]TTDFQR.A	Specific		N10(NGlycan / 2204.7724)	138	HexNAc(4)Hex(5)NeuAc(2)	1.6e-07	1366.54	4097.61	3	32.8404	41273
NS-1	P00450	>sp|P00450|CERU_HUMAN Ceruloplasmin OS=Homo sapiens OX=9606 GN=CP PE=1 SV=1	K.EHEGAIYPDN[+2204.77244]TTDFQR.A	Specific		N10(NGlycan / 2204.7724)	138	HexNAc(4)Hex(5)NeuAc(2)	1.6e-07	1366.54	4097.61	3	32.9216	41391
NS-1	P00450	>sp|P00450|CERU_HUMAN Ceruloplasmin OS=Homo sapiens OX=9606 GN=CP PE=1 SV=1	K.EHEGAIYPDN[+2204.77244]TTDFQR.A	Specific		N10(NGlycan / 2204.7724)	138	HexNAc(4)Hex(5)NeuAc(2)	3e-07	1025.16	4097.61	4	32.8078	41221
NS-1	P00450	>sp|P00450|CERU_HUMAN Ceruloplasmin OS=Homo sapiens OX=9606 GN=CP PE=1 SV=1	K.EHEGAIYPDN[+2204.77244]TTDFQR.A	Specific		N10(NGlycan / 2204.7724)	138	HexNAc(4)Hex(5)NeuAc(2)	3.9e-07	1366.54	4097.61	3	32.8416	41275
NS-1	P00450	>sp|P00450|CERU_HUMAN Ceruloplasmin OS=Homo sapiens OX=9606 GN=CP PE=1 SV=1	K.EHEGAIYPDN[+2204.77244]TTDFQR.A	Specific		N10(NGlycan / 2204.7724)	138	HexNAc(4)Hex(5)NeuAc(2)	3e-07	1366.54	4097.61	3	32.5155	40821
NS-1	P00450	>sp|P00450|CERU_HUMAN Ceruloplasmin OS=Homo sapiens OX=9606 GN=CP PE=1 SV=1	K.EHEGAIYPDN[+2204.77244]TTDFQR.A	Specific		N10(NGlycan / 2204.7724)	138	HexNAc(4)Hex(5)NeuAc(2)	6.9e-06	1366.54	4097.6	3	32.5956	40929
NS-1	P00450	>sp|P00450|CERU_HUMAN Ceruloplasmin OS=Homo sapiens OX=9606 GN=CP PE=1 SV=1	K.EHEGAIYPDN[+2204.77244]TTDFQR.A	Specific		N10(NGlycan / 2204.7724)	138	HexNAc(4)Hex(5)NeuAc(2)	9.8e-06	1025.16	4097.61	4	32.793	41203
NS-1	P00450	>sp|P00450|CERU_HUMAN Ceruloplasmin OS=Homo sapiens OX=9606 GN=CP PE=1 SV=1	K.EHEGAIYPDN[+2204.77244]TTDFQR.A	Specific		N10(NGlycan / 2204.7724)	138	HexNAc(4)Hex(5)NeuAc(2)	1.6e-05	1366.54	4097.61	3	32.6911	41060
NS-1	P00450	>sp|P00450|CERU_HUMAN Ceruloplasmin OS=Homo sapiens OX=9606 GN=CP PE=1 SV=1	K.EHEGAIYPDN[+2059.73493]TTDFQR.A	Specific		N10(NGlycan / 2059.7349)	138	HexNAc(4)Hex(5)Fuc(1)NeuAc(1)	3.3e-12	1318.2	3952.57	3	30.5847	38231
NS-1	P00450	>sp|P00450|CERU_HUMAN Ceruloplasmin OS=Homo sapiens OX=9606 GN=CP PE=1 SV=1	K.EHEGAIYPDN[+2059.73493]TTDFQR.A	Specific		N10(NGlycan / 2059.7349)	138	HexNAc(4)Hex(5)Fuc(1)NeuAc(1)	5e-11	1318.19	3952.57	3	30.3801	37936
NS-1	P00450	>sp|P00450|CERU_HUMAN Ceruloplasmin OS=Homo sapiens OX=9606 GN=CP PE=1 SV=1	K.EHEGAIYPDN[+2059.73493]TTDFQR.A	Specific		N10(NGlycan / 2059.7349)	138	HexNAc(4)Hex(5)Fuc(1)NeuAc(1)	1e-06	1318.19	3952.57	3	30.7908	38531
NS-1	P00450	>sp|P00450|CERU_HUMAN Ceruloplasmin OS=Homo sapiens OX=9606 GN=CP PE=1 SV=1	K.EHEGAIYPDN[+2059.73493]TTDFQR.A	Specific		N10(NGlycan / 2059.7349)	138	HexNAc(4)Hex(5)Fuc(1)NeuAc(1)	3.2e-06	988.898	3952.57	4	30.589	38238
NS-1	P00450	>sp|P00450|CERU_HUMAN Ceruloplasmin OS=Homo sapiens OX=9606 GN=CP PE=1 SV=1	K.EHEGAIYPDN[+2059.73493]TTDFQR.A	Specific		N10(NGlycan / 2059.7349)	138	HexNAc(4)Hex(5)Fuc(1)NeuAc(1)	1.3e-05	988.898	3952.57	4	30.3844	37943
NS-1	P00450	>sp|P00450|CERU_HUMAN Ceruloplasmin OS=Homo sapiens OX=9606 GN=CP PE=1 SV=1	K.EHEGAIYPDN[+1914.69743]TTDFQR.A	Specific		N10(NGlycan / 1914.6974)	138	HexNAc(4)Hex(5)Fuc(2)	0.00022	952.635	3807.52	4	30.8381	38600
NS-1	P00450	>sp|P00450|CERU_HUMAN Ceruloplasmin OS=Homo sapiens OX=9606 GN=CP PE=1 SV=1	K.EHEGAIYPDN[+1913.67702]TTDFQR.A	Specific		N10(NGlycan / 1913.677)	138	HexNAc(4)Hex(5)NeuAc(1)	2.3e-15	1269.51	3806.52	3	30.9344	38737
NS-1	P00450	>sp|P00450|CERU_HUMAN Ceruloplasmin OS=Homo sapiens OX=9606 GN=CP PE=1 SV=1	K.EHEGAIYPDN[+1913.67702]TTDFQR.A	Specific		N10(NGlycan / 1913.677)	138	HexNAc(4)Hex(5)NeuAc(1)	2.3e-14	1269.51	3806.52	3	30.7403	38456
NS-1	P00450	>sp|P00450|CERU_HUMAN Ceruloplasmin OS=Homo sapiens OX=9606 GN=CP PE=1 SV=1	K.EHEGAIYPDN[+1913.67702]TTDFQR.A	Specific		N10(NGlycan / 1913.677)	138	HexNAc(4)Hex(5)NeuAc(1)	9.3e-09	1269.51	3806.51	3	30.5549	38190
NS-1	P00450	>sp|P00450|CERU_HUMAN Ceruloplasmin OS=Homo sapiens OX=9606 GN=CP PE=1 SV=1	K.EHEGAIYPDN[+1913.67702]TTDFQR.A	Specific		N10(NGlycan / 1913.677)	138	HexNAc(4)Hex(5)NeuAc(1)	2.5e-06	1269.51	3806.52	3	31.1353	39031
NS-1	P00450	>sp|P00450|CERU_HUMAN Ceruloplasmin OS=Homo sapiens OX=9606 GN=CP PE=1 SV=1	K.AGLQAFFQVQEC[+57.02146]N[+2205.79284]K.S	Specific	C12(Carbamidomethyl / 57.0215)	N13(NGlycan / 2205.7928)	358	HexNAc(4)Hex(5)Fuc(2)NeuAc(1)	1.4e-05	1282.53	3845.56	3	55.9533	74898
NS-1	P00450	>sp|P00450|CERU_HUMAN Ceruloplasmin OS=Homo sapiens OX=9606 GN=CP PE=1 SV=1	K.AGLQAFFQVQEC[+57.02146]N[+2205.79284]K.S	Specific	C12(Carbamidomethyl / 57.0215)	N13(NGlycan / 2205.7928)	358	HexNAc(4)Hex(5)Fuc(2)NeuAc(1)	0.0005	1282.52	3845.56	3	55.6634	74479
NS-1	P00450	>sp|P00450|CERU_HUMAN Ceruloplasmin OS=Homo sapiens OX=9606 GN=CP PE=1 SV=1	K.AGLQAFFQVQEC[+57.02146]N[+2204.77244]K.S	Specific	C12(Carbamidomethyl / 57.0215)	N13(NGlycan / 2204.7724)	358	HexNAc(4)Hex(5)NeuAc(2)	8.7e-08	1282.19	3844.56	3	56.6043	75844
NS-1	P00450	>sp|P00450|CERU_HUMAN Ceruloplasmin OS=Homo sapiens OX=9606 GN=CP PE=1 SV=1	K.AGLQAFFQVQEC[+57.02146]N[+2204.77244]K.S	Specific	C12(Carbamidomethyl / 57.0215)	N13(NGlycan / 2204.7724)	358	HexNAc(4)Hex(5)NeuAc(2)	3.2e-07	1282.19	3844.56	3	56.3561	75481
NS-1	P00450	>sp|P00450|CERU_HUMAN Ceruloplasmin OS=Homo sapiens OX=9606 GN=CP PE=1 SV=1	K.AGLQAFFQVQEC[+57.02146]N[+2204.77244]K.S	Specific	C12(Carbamidomethyl / 57.0215)	N13(NGlycan / 2204.7724)	358	HexNAc(4)Hex(5)NeuAc(2)	1.6e-06	1282.19	3844.56	3	55.7571	74612
NS-1	P00450	>sp|P00450|CERU_HUMAN Ceruloplasmin OS=Homo sapiens OX=9606 GN=CP PE=1 SV=1	K.AGLQAFFQVQEC[+57.02146]N[+2204.77244]K.S	Specific	C12(Carbamidomethyl / 57.0215)	N13(NGlycan / 2204.7724)	358	HexNAc(4)Hex(5)NeuAc(2)	5e-07	1282.19	3844.56	3	56.1544	75189
NS-1	P00450	>sp|P00450|CERU_HUMAN Ceruloplasmin OS=Homo sapiens OX=9606 GN=CP PE=1 SV=1	K.AGLQAFFQVQEC[+57.02146]N[+2204.77244]K.S	Specific	C12(Carbamidomethyl / 57.0215)	N13(NGlycan / 2204.7724)	358	HexNAc(4)Hex(5)NeuAc(2)	7.4e-07	1282.19	3844.56	3	56.8078	76139
NS-1	P00450	>sp|P00450|CERU_HUMAN Ceruloplasmin OS=Homo sapiens OX=9606 GN=CP PE=1 SV=1	K.AGLQAFFQVQEC[+57.02146]N[+2204.77244]K.S	Specific	C12(Carbamidomethyl / 57.0215)	N13(NGlycan / 2204.7724)	358	HexNAc(4)Hex(5)NeuAc(2)	4.2e-06	1282.19	3844.56	3	57.1871	76690
NS-1	P00450	>sp|P00450|CERU_HUMAN Ceruloplasmin OS=Homo sapiens OX=9606 GN=CP PE=1 SV=1	K.AGLQAFFQVQEC[+57.02146]N[+1913.67702]K.S	Specific	C12(Carbamidomethyl / 57.0215)	N13(NGlycan / 1913.677)	358	HexNAc(4)Hex(5)NeuAc(1)	6.5e-06	1185.16	3553.47	3	52.842	70367
NS-1	P00450	>sp|P00450|CERU_HUMAN Ceruloplasmin OS=Homo sapiens OX=9606 GN=CP PE=1 SV=1	K.AGLQAFFQVQEC[+57.02146]N[+1913.67702]K.S	Specific	C12(Carbamidomethyl / 57.0215)	N13(NGlycan / 1913.677)	358	HexNAc(4)Hex(5)NeuAc(1)	0.00034	1185.16	3553.46	3	52.9738	70557
NS-1	P00450	>sp|P00450|CERU_HUMAN Ceruloplasmin OS=Homo sapiens OX=9606 GN=CP PE=1 SV=1	K.EN[+2204.77244]LTAPGSDSAVFFEQGTTR.I	Specific		N2(NGlycan / 2204.7724)	397	HexNAc(4)Hex(5)NeuAc(2)	1.4e-07	1444.26	4330.76	3	51.5092	68423
NS-1	P00450	>sp|P00450|CERU_HUMAN Ceruloplasmin OS=Homo sapiens OX=9606 GN=CP PE=1 SV=1	K.EN[+2204.77244]LTAPGSDSAVFFEQGTTR.I	Specific		N2(NGlycan / 2204.7724)	397	HexNAc(4)Hex(5)NeuAc(2)	3.1e-08	1444.59	4331.77	3	51.3065	68129
NS-1	P00450	>sp|P00450|CERU_HUMAN Ceruloplasmin OS=Homo sapiens OX=9606 GN=CP PE=1 SV=1	K.EN[+2204.77244]LTAPGSDSAVFFEQGTTR.I	Specific		N2(NGlycan / 2204.7724)	397	HexNAc(4)Hex(5)NeuAc(2)	3.5e-08	1083.7	4331.77	4	51.6656	68653
NS-1	P00450	>sp|P00450|CERU_HUMAN Ceruloplasmin OS=Homo sapiens OX=9606 GN=CP PE=1 SV=1	K.EN[+2204.77244]LTAPGSDSAVFFEQGTTR.I	Specific		N2(NGlycan / 2204.7724)	397	HexNAc(4)Hex(5)NeuAc(2)	1.9e-06	1444.26	4330.76	3	51.9109	69011
NS-1	P00450	>sp|P00450|CERU_HUMAN Ceruloplasmin OS=Homo sapiens OX=9606 GN=CP PE=1 SV=1	K.EN[+2204.77244]LTAPGSDSAVFFEQGTTR.I	Specific		N2(NGlycan / 2204.7724)	397	HexNAc(4)Hex(5)NeuAc(2)	4.8e-07	1444.26	4330.77	3	51.7077	68713
NS-1	P00450	>sp|P00450|CERU_HUMAN Ceruloplasmin OS=Homo sapiens OX=9606 GN=CP PE=1 SV=1	K.EN[+2204.77244]LTAPGSDSAVFFEQGTTR.I	Specific		N2(NGlycan / 2204.7724)	397	HexNAc(4)Hex(5)NeuAc(2)	3.9e-07	1083.45	4330.76	4	51.4607	68352
NS-1	P00450	>sp|P00450|CERU_HUMAN Ceruloplasmin OS=Homo sapiens OX=9606 GN=CP PE=1 SV=1	K.EN[+2204.77244]LTAPGSDSAVFFEQGTTR.I	Specific		N2(NGlycan / 2204.7724)	397	HexNAc(4)Hex(5)NeuAc(2)	1.9e-07	1444.59	4331.77	3	51.1032	67831
NS-1	P00450	>sp|P00450|CERU_HUMAN Ceruloplasmin OS=Homo sapiens OX=9606 GN=CP PE=1 SV=1	K.EN[+2204.77244]LTAPGSDSAVFFEQGTTR.I	Specific		N2(NGlycan / 2204.7724)	397	HexNAc(4)Hex(5)NeuAc(2)	3.3e-07	1083.7	4331.78	4	51.008	67696
NS-1	P00450	>sp|P00450|CERU_HUMAN Ceruloplasmin OS=Homo sapiens OX=9606 GN=CP PE=1 SV=1	K.EN[+2204.77244]LTAPGSDSAVFFEQGTTR.I	Specific		N2(NGlycan / 2204.7724)	397	HexNAc(4)Hex(5)NeuAc(2)	1.3e-06	1444.92	4332.76	3	51.9675	69095
NS-1	P00450	>sp|P00450|CERU_HUMAN Ceruloplasmin OS=Homo sapiens OX=9606 GN=CP PE=1 SV=1	K.EN[+2204.77244]LTAPGSDSAVFFEQGTTR.I	Specific		N2(NGlycan / 2204.7724)	397	HexNAc(4)Hex(5)NeuAc(2)	2.8e-07	1083.7	4331.77	4	51.2672	68073
NS-1	P00450	>sp|P00450|CERU_HUMAN Ceruloplasmin OS=Homo sapiens OX=9606 GN=CP PE=1 SV=1	K.EN[+2204.77244]LTAPGSDSAVFFEQGTTR.I	Specific		N2(NGlycan / 2204.7724)	397	HexNAc(4)Hex(5)NeuAc(2)	3.1e-07	1444.59	4331.77	3	50.5014	66956
NS-1	P00450	>sp|P00450|CERU_HUMAN Ceruloplasmin OS=Homo sapiens OX=9606 GN=CP PE=1 SV=1	K.EN[+2204.77244]LTAPGSDSAVFFEQGTTR.I	Specific		N2(NGlycan / 2204.7724)	397	HexNAc(4)Hex(5)NeuAc(2)	1.1e-06	1083.7	4331.76	4	50.7131	67268
NS-1	P00450	>sp|P00450|CERU_HUMAN Ceruloplasmin OS=Homo sapiens OX=9606 GN=CP PE=1 SV=1	K.EN[+2204.77244]LTAPGSDSAVFFEQGTTR.I	Specific		N2(NGlycan / 2204.7724)	397	HexNAc(4)Hex(5)NeuAc(2)	1.4e-06	1444.6	4331.77	3	50.7057	67256
NS-1	P00450	>sp|P00450|CERU_HUMAN Ceruloplasmin OS=Homo sapiens OX=9606 GN=CP PE=1 SV=1	K.EN[+2204.77244]LTAPGSDSAVFFEQGTTR.I	Specific		N2(NGlycan / 2204.7724)	397	HexNAc(4)Hex(5)NeuAc(2)	1.2e-06	1444.6	4331.77	3	50.9039	67543
NS-1	P00450	>sp|P00450|CERU_HUMAN Ceruloplasmin OS=Homo sapiens OX=9606 GN=CP PE=1 SV=1	K.EN[+2204.77244]LTAPGSDSAVFFEQGTTR.I	Specific		N2(NGlycan / 2204.7724)	397	HexNAc(4)Hex(5)NeuAc(2)	1.6e-05	1444.92	4332.76	3	50.3036	66667
NS-1	P00450	>sp|P00450|CERU_HUMAN Ceruloplasmin OS=Homo sapiens OX=9606 GN=CP PE=1 SV=1	K.EN[+2204.77244]LTAPGSDSAVFFEQGTTR.I	Specific		N2(NGlycan / 2204.7724)	397	HexNAc(4)Hex(5)NeuAc(2)	5.9e-06	1444.59	4331.77	3	52.1539	69368
NS-1	P00450	>sp|P00450|CERU_HUMAN Ceruloplasmin OS=Homo sapiens OX=9606 GN=CP PE=1 SV=1	K.EN[+1913.67702]LTAPGSDSAVFFEQGTTR.I	Specific		N2(NGlycan / 1913.677)	397	HexNAc(4)Hex(5)NeuAc(1)	3.6e-07	1347.56	4040.67	3	48.4317	63944
NS-1	P00450	>sp|P00450|CERU_HUMAN Ceruloplasmin OS=Homo sapiens OX=9606 GN=CP PE=1 SV=1	D.KEFYLFPTVFDEN[+568.21157]ESLLLEDNIR.M	NRagged		N13(NGlycan / 568.2116)	588	HexNAc(2)Hex(1)	6.5e-08	1133.89	3399.66	3	80.2785	110328
NS-1	P00450	>sp|P00450|CERU_HUMAN Ceruloplasmin OS=Homo sapiens OX=9606 GN=CP PE=1 SV=1	K.ELHHLQEQN[+2350.83035]VSNAFLDKGEFYIGSK.Y	Specific		N9(NGlycan / 2350.8304)	762	HexNAc(4)Hex(5)Fuc(1)NeuAc(2)	8.5e-11	1314.07	5253.26	4	50.2449	66580
NS-1	P00450	>sp|P00450|CERU_HUMAN Ceruloplasmin OS=Homo sapiens OX=9606 GN=CP PE=1 SV=1	K.ELHHLQEQN[+2350.83035]VSNAFLDKGEFYIGSK.Y	Specific		N9(NGlycan / 2350.8304)	762	HexNAc(4)Hex(5)Fuc(1)NeuAc(2)	8.2e-09	1051.66	5254.26	5	50.2443	66579
NS-1	P00450	>sp|P00450|CERU_HUMAN Ceruloplasmin OS=Homo sapiens OX=9606 GN=CP PE=1 SV=1	K.ELHHLQEQN[+2204.77244]VSNAFLDKGEFYIGSK.Y	Specific		N9(NGlycan / 2204.7724)	762	HexNAc(4)Hex(5)NeuAc(2)	2.5e-13	1277.81	5108.2	4	50.5303	67002
NS-1	P00450	>sp|P00450|CERU_HUMAN Ceruloplasmin OS=Homo sapiens OX=9606 GN=CP PE=1 SV=1	K.ELHHLQEQN[+2204.77244]VSNAFLDKGEFYIGSK.Y	Specific		N9(NGlycan / 2204.7724)	762	HexNAc(4)Hex(5)NeuAc(2)	5.1e-09	1022.45	5108.21	5	50.5032	66959
NS-1	P00450	>sp|P00450|CERU_HUMAN Ceruloplasmin OS=Homo sapiens OX=9606 GN=CP PE=1 SV=1	K.ELHHLQEQN[+2204.77244]VSNAFLDKGEFYIGSK.Y	Specific		N9(NGlycan / 2204.7724)	762	HexNAc(4)Hex(5)NeuAc(2)	2.7e-06	1277.55	5107.19	4	50.6455	67166
NS-1	P00450	>sp|P00450|CERU_HUMAN Ceruloplasmin OS=Homo sapiens OX=9606 GN=CP PE=1 SV=1	K.ELHHLQEQN[+2204.77244]VSNAFLDKGEFYIGSK.Y	Specific		N9(NGlycan / 2204.7724)	762	HexNAc(4)Hex(5)NeuAc(2)	0.00023	1022.25	5107.2	5	50.6977	67243
NS-1	P00450	>sp|P00450|CERU_HUMAN Ceruloplasmin OS=Homo sapiens OX=9606 GN=CP PE=1 SV=1	K.ELHHLQEQN[+1913.67702]VSNAFLDKGEFYIGSK.Y	Specific		N9(NGlycan / 1913.677)	762	HexNAc(4)Hex(5)NeuAc(1)	1.3e-06	964.23	4817.12	5	48.1293	63502
NS-1	P00450	>sp|P00450|CERU_HUMAN Ceruloplasmin OS=Homo sapiens OX=9606 GN=CP PE=1 SV=1	K.ELHHLQEQN[+1913.67702]VSNAFLDKGEFYIGSK.Y	Specific		N9(NGlycan / 1913.677)	762	HexNAc(4)Hex(5)NeuAc(1)	1.7e-05	1204.78	4816.1	4	48.1329	63508
NS-1	P00450	>sp|P00450|CERU_HUMAN Ceruloplasmin OS=Homo sapiens OX=9606 GN=CP PE=1 SV=1	K.ELHHLQEQN[+2715.96255]VSNAFLDK.G	Specific		N9(NGlycan / 2715.9625)	762	HexNAc(5)Hex(6)Fuc(1)NeuAc(2)	1.2e-05	1185.25	4737.97	4	37.6686	48285
NS-1	P00450	>sp|P00450|CERU_HUMAN Ceruloplasmin OS=Homo sapiens OX=9606 GN=CP PE=1 SV=1	K.ELHHLQEQN[+2351.85075]VSNAFLDK.G	Specific		N9(NGlycan / 2351.8508)	762	HexNAc(4)Hex(5)Fuc(3)NeuAc(1)	1.4e-06	1093.96	4372.84	4	37.3737	47854
NS-1	P00450	>sp|P00450|CERU_HUMAN Ceruloplasmin OS=Homo sapiens OX=9606 GN=CP PE=1 SV=1	K.ELHHLQEQN[+2350.83035]VSNAFLDK.G	Specific		N9(NGlycan / 2350.8304)	762	HexNAc(4)Hex(5)Fuc(1)NeuAc(2)	3.9e-08	1093.96	4372.83	4	37.5559	48118
NS-1	P00450	>sp|P00450|CERU_HUMAN Ceruloplasmin OS=Homo sapiens OX=9606 GN=CP PE=1 SV=1	K.ELHHLQEQN[+2204.77244]VSNAFLDK.G	Specific		N9(NGlycan / 2204.7724)	762	HexNAc(4)Hex(5)NeuAc(2)	1.6e-08	1057.45	4226.78	4	38.0087	48781
NS-1	P00450	>sp|P00450|CERU_HUMAN Ceruloplasmin OS=Homo sapiens OX=9606 GN=CP PE=1 SV=1	K.ELHHLQEQN[+2204.77244]VSNAFLDK.G	Specific		N9(NGlycan / 2204.7724)	762	HexNAc(4)Hex(5)NeuAc(2)	2.2e-08	1057.45	4226.78	4	37.8131	48495
NS-1	P00450	>sp|P00450|CERU_HUMAN Ceruloplasmin OS=Homo sapiens OX=9606 GN=CP PE=1 SV=1	K.ELHHLQEQN[+1913.67702]VSNAFLDK.G	Specific		N9(NGlycan / 1913.677)	762	HexNAc(4)Hex(5)NeuAc(1)	1e-05	984.675	3935.68	4	35.9951	45835
NS-1	P00450	>sp|P00450|CERU_HUMAN Ceruloplasmin OS=Homo sapiens OX=9606 GN=CP PE=1 SV=1	K.ELHHLQEQN[+1913.67702]VSNAFLDK.G	Specific		N9(NGlycan / 1913.677)	762	HexNAc(4)Hex(5)NeuAc(1)	2.2e-06	984.675	3935.68	4	35.7562	45496
NS-1	P02679	>sp|P02679|FIBG_HUMAN Fibrinogen gamma chain OS=Homo sapiens OX=9606 GN=FGG PE=1 SV=3	R.FGSYC[+57.02146]PTTC[+57.02146]GIADFLSTYQTKVDKDLQSLEDILHQVEN[+1913.67702]K.T	Specific	C5(Carbamidomethyl / 57.0215); C9(Carbamidomethyl / 57.0215)	N38(NGlycan / 1913.677)	78	HexNAc(4)Hex(5)NeuAc(1)	4.3e-08	1287.97	6435.81	5	94.1314	130242
NS-1	P02679	>sp|P02679|FIBG_HUMAN Fibrinogen gamma chain OS=Homo sapiens OX=9606 GN=FGG PE=1 SV=3	R.FGSYC[+57.02146]PTTC[+57.02146]GIADFLSTYQTKVDKDLQSLEDILHQVEN[+1913.67702]K.T	Specific	C5(Carbamidomethyl / 57.0215); C9(Carbamidomethyl / 57.0215)	N38(NGlycan / 1913.677)	78	HexNAc(4)Hex(5)NeuAc(1)	1.6e-07	1287.77	6434.84	5	93.9343	129964
NS-1	P02679	>sp|P02679|FIBG_HUMAN Fibrinogen gamma chain OS=Homo sapiens OX=9606 GN=FGG PE=1 SV=3	K.VDKDLQSLEDILHQVEN[+2919.04192]K.T	Specific		N17(NGlycan / 2919.0419)	78	HexNAc(6)Hex(6)Fuc(1)NeuAc(2)	1.1e-06	1009.03	5041.15	5	61.6515	83202
NS-1	P02679	>sp|P02679|FIBG_HUMAN Fibrinogen gamma chain OS=Homo sapiens OX=9606 GN=FGG PE=1 SV=3	K.VDKDLQSLEDILHQVEN[+2205.79284]KTSEVK.Q	Specific		N17(NGlycan / 2205.7928)	78	HexNAc(4)Hex(5)Fuc(2)NeuAc(1)	4.7e-07	1624.73	4872.16	3	67.3044	91447
NS-1	P02679	>sp|P02679|FIBG_HUMAN Fibrinogen gamma chain OS=Homo sapiens OX=9606 GN=FGG PE=1 SV=3	K.VDKDLQSLEDILHQVEN[+2204.77244]KTSEVK.Q	Specific		N17(NGlycan / 2204.7724)	78	HexNAc(4)Hex(5)NeuAc(2)	3.6e-10	975.237	4872.15	5	67.2903	91431
NS-1	P02679	>sp|P02679|FIBG_HUMAN Fibrinogen gamma chain OS=Homo sapiens OX=9606 GN=FGG PE=1 SV=3	K.VDKDLQSLEDILHQVEN[+2204.77244]KTSEVK.Q	Specific		N17(NGlycan / 2204.7724)	78	HexNAc(4)Hex(5)NeuAc(2)	2.6e-08	1218.79	4872.16	4	67.2995	91439
NS-1	P02679	>sp|P02679|FIBG_HUMAN Fibrinogen gamma chain OS=Homo sapiens OX=9606 GN=FGG PE=1 SV=3	K.VDKDLQSLEDILHQVEN[+2204.77244]KTSEVK.Q	Specific		N17(NGlycan / 2204.7724)	78	HexNAc(4)Hex(5)NeuAc(2)	6e-08	975.237	4872.16	5	67.2989	91438
NS-1	P02679	>sp|P02679|FIBG_HUMAN Fibrinogen gamma chain OS=Homo sapiens OX=9606 GN=FGG PE=1 SV=3	K.VDKDLQSLEDILHQVEN[+2204.77244]KTSEVK.Q	Specific		N17(NGlycan / 2204.7724)	78	HexNAc(4)Hex(5)NeuAc(2)	4.7e-07	1218.8	4872.16	4	67.5019	91732
NS-1	P02679	>sp|P02679|FIBG_HUMAN Fibrinogen gamma chain OS=Homo sapiens OX=9606 GN=FGG PE=1 SV=3	K.VDKDLQSLEDILHQVEN[+2204.77244]KTSEVK.Q	Specific		N17(NGlycan / 2204.7724)	78	HexNAc(4)Hex(5)NeuAc(2)	3.3e-07	975.237	4872.16	5	67.3889	91575
NS-1	P02679	>sp|P02679|FIBG_HUMAN Fibrinogen gamma chain OS=Homo sapiens OX=9606 GN=FGG PE=1 SV=3	K.VDKDLQSLEDILHQVEN[+2204.77244]KTSEVK.Q	Specific		N17(NGlycan / 2204.7724)	78	HexNAc(4)Hex(5)NeuAc(2)	2.4e-06	975.238	4872.16	5	67.5013	91731
NS-1	P02679	>sp|P02679|FIBG_HUMAN Fibrinogen gamma chain OS=Homo sapiens OX=9606 GN=FGG PE=1 SV=3	K.VDKDLQSLEDILHQVEN[+2059.73493]KTSEVK.Q	Specific		N17(NGlycan / 2059.7349)	78	HexNAc(4)Hex(5)Fuc(1)NeuAc(1)	3.2e-12	1182.53	4727.12	4	64.4333	87259
NS-1	P02679	>sp|P02679|FIBG_HUMAN Fibrinogen gamma chain OS=Homo sapiens OX=9606 GN=FGG PE=1 SV=3	K.VDKDLQSLEDILHQVEN[+2059.73493]KTSEVK.Q	Specific		N17(NGlycan / 2059.7349)	78	HexNAc(4)Hex(5)Fuc(1)NeuAc(1)	2.7e-06	1182.53	4727.11	4	64.4665	87305
NS-1	P02679	>sp|P02679|FIBG_HUMAN Fibrinogen gamma chain OS=Homo sapiens OX=9606 GN=FGG PE=1 SV=3	K.VDKDLQSLEDILHQVEN[+2059.73493]KTSEVK.Q	Specific		N17(NGlycan / 2059.7349)	78	HexNAc(4)Hex(5)Fuc(1)NeuAc(1)	3.5e-07	946.229	4727.12	5	64.4671	87306
NS-1	P02679	>sp|P02679|FIBG_HUMAN Fibrinogen gamma chain OS=Homo sapiens OX=9606 GN=FGG PE=1 SV=3	K.VDKDLQSLEDILHQVEN[+2059.73493]KTSEVK.Q	Specific		N17(NGlycan / 2059.7349)	78	HexNAc(4)Hex(5)Fuc(1)NeuAc(1)	1.4e-06	1182.54	4727.12	4	64.6581	87585
NS-1	P02679	>sp|P02679|FIBG_HUMAN Fibrinogen gamma chain OS=Homo sapiens OX=9606 GN=FGG PE=1 SV=3	K.VDKDLQSLEDILHQVEN[+1913.67702]KTSEVK.Q	Specific		N17(NGlycan / 1913.677)	78	HexNAc(4)Hex(5)NeuAc(1)	2.6e-08	1146.02	4581.06	4	64.6544	87579
NS-1	P02679	>sp|P02679|FIBG_HUMAN Fibrinogen gamma chain OS=Homo sapiens OX=9606 GN=FGG PE=1 SV=3	K.VDKDLQSLEDILHQVEN[+1913.67702]KTSEVK.Q	Specific		N17(NGlycan / 1913.677)	78	HexNAc(4)Hex(5)NeuAc(1)	4.1e-08	1146.02	4581.06	4	64.464	87301
NS-1	P02679	>sp|P02679|FIBG_HUMAN Fibrinogen gamma chain OS=Homo sapiens OX=9606 GN=FGG PE=1 SV=3	K.VDKDLQSLEDILHQVEN[+1913.67702]KTSEVK.Q	Specific		N17(NGlycan / 1913.677)	78	HexNAc(4)Hex(5)NeuAc(1)	2.1e-08	917.018	4581.06	5	64.4646	87302
NS-1	P02679	>sp|P02679|FIBG_HUMAN Fibrinogen gamma chain OS=Homo sapiens OX=9606 GN=FGG PE=1 SV=3	K.VDKDLQSLEDILHQVEN[+1913.67702]KTSEVK.Q	Specific		N17(NGlycan / 1913.677)	78	HexNAc(4)Hex(5)NeuAc(1)	4.7e-08	917.019	4581.06	5	64.655	87580
NS-1	P02679	>sp|P02679|FIBG_HUMAN Fibrinogen gamma chain OS=Homo sapiens OX=9606 GN=FGG PE=1 SV=3	K.VDKDLQSLEDILHQVEN[+1913.67702]KTSEVK.Q	Specific		N17(NGlycan / 1913.677)	78	HexNAc(4)Hex(5)NeuAc(1)	2.1e-07	1146.02	4581.06	4	64.9208	87971
NS-1	P02679	>sp|P02679|FIBG_HUMAN Fibrinogen gamma chain OS=Homo sapiens OX=9606 GN=FGG PE=1 SV=3	K.VDKDLQSLEDILHQVEN[+1913.67702]KTSEVK.Q	Specific		N17(NGlycan / 1913.677)	78	HexNAc(4)Hex(5)NeuAc(1)	1.1e-07	1527.69	4581.06	3	64.4696	87310
NS-1	P02679	>sp|P02679|FIBG_HUMAN Fibrinogen gamma chain OS=Homo sapiens OX=9606 GN=FGG PE=1 SV=3	K.VDKDLQSLEDILHQVEN[+1913.67702]KTSEVK.Q	Specific		N17(NGlycan / 1913.677)	78	HexNAc(4)Hex(5)NeuAc(1)	5e-07	1146.02	4581.06	4	64.8574	87876
NS-1	P02679	>sp|P02679|FIBG_HUMAN Fibrinogen gamma chain OS=Homo sapiens OX=9606 GN=FGG PE=1 SV=3	K.VDKDLQSLEDILHQVEN[+1913.67702]KTSEVK.Q	Specific		N17(NGlycan / 1913.677)	78	HexNAc(4)Hex(5)NeuAc(1)	4.2e-07	917.018	4581.06	5	64.7315	87695
NS-1	P02679	>sp|P02679|FIBG_HUMAN Fibrinogen gamma chain OS=Homo sapiens OX=9606 GN=FGG PE=1 SV=3	K.VDKDLQSLEDILHQVEN[+1913.67702]KTSEVK.Q	Specific		N17(NGlycan / 1913.677)	78	HexNAc(4)Hex(5)NeuAc(1)	2.7e-07	1527.69	4581.06	3	64.6569	87583
NS-1	P02679	>sp|P02679|FIBG_HUMAN Fibrinogen gamma chain OS=Homo sapiens OX=9606 GN=FGG PE=1 SV=3	K.VDKDLQSLEDILHQVEN[+1913.67702]KTSEVK.Q	Specific		N17(NGlycan / 1913.677)	78	HexNAc(4)Hex(5)NeuAc(1)	4.1e-07	917.018	4581.06	5	64.6437	87569
NS-1	P02679	>sp|P02679|FIBG_HUMAN Fibrinogen gamma chain OS=Homo sapiens OX=9606 GN=FGG PE=1 SV=3	K.VDKDLQSLEDILHQVEN[+1913.67702]KTSEVK.Q	Specific		N17(NGlycan / 1913.677)	78	HexNAc(4)Hex(5)NeuAc(1)	1.8e-06	916.818	4580.06	5	64.858	87877
NS-1	P02679	>sp|P02679|FIBG_HUMAN Fibrinogen gamma chain OS=Homo sapiens OX=9606 GN=FGG PE=1 SV=3	K.VDKDLQSLEDILHQVEN[+1913.67702]KTSEVK.Q	Specific		N17(NGlycan / 1913.677)	78	HexNAc(4)Hex(5)NeuAc(1)	1.5e-06	917.019	4581.06	5	64.6839	87626
NS-1	P02679	>sp|P02679|FIBG_HUMAN Fibrinogen gamma chain OS=Homo sapiens OX=9606 GN=FGG PE=1 SV=3	K.VDKDLQSLEDILHQVEN[+1897.68211]KTSEVK.Q	Specific		N17(NGlycan / 1897.6821)	78	HexNAc(4)Hex(4)Fuc(1)NeuAc(1)	9.8e-06	1141.77	4564.06	4	64.6993	87651
NS-1	P02679	>sp|P02679|FIBG_HUMAN Fibrinogen gamma chain OS=Homo sapiens OX=9606 GN=FGG PE=1 SV=3	K.VDKDLQSLEDILHQVEN[+2350.83035]K.T	Specific		N17(NGlycan / 2350.8304)	78	HexNAc(4)Hex(5)Fuc(1)NeuAc(2)	4.1e-06	1119.24	4473.92	4	63.7156	86210
NS-1	P02679	>sp|P02679|FIBG_HUMAN Fibrinogen gamma chain OS=Homo sapiens OX=9606 GN=FGG PE=1 SV=3	K.VDKDLQSLEDILHQVEN[+1751.62420]KTSEVK.Q	Specific		N17(NGlycan / 1751.6242)	78	HexNAc(4)Hex(4)NeuAc(1)	1.4e-08	1105.51	4419	4	64.8061	87801
NS-1	P02679	>sp|P02679|FIBG_HUMAN Fibrinogen gamma chain OS=Homo sapiens OX=9606 GN=FGG PE=1 SV=3	K.VDKDLQSLEDILHQVEN[+1751.62420]KTSEVK.Q	Specific		N17(NGlycan / 1751.6242)	78	HexNAc(4)Hex(4)NeuAc(1)	3.7e-08	884.608	4419.01	5	64.922	87973
NS-1	P02679	>sp|P02679|FIBG_HUMAN Fibrinogen gamma chain OS=Homo sapiens OX=9606 GN=FGG PE=1 SV=3	K.VDKDLQSLEDILHQVEN[+1751.62420]KTSEVK.Q	Specific		N17(NGlycan / 1751.6242)	78	HexNAc(4)Hex(4)NeuAc(1)	3.3e-07	884.607	4419.01	5	64.8074	87803
NS-1	P02679	>sp|P02679|FIBG_HUMAN Fibrinogen gamma chain OS=Homo sapiens OX=9606 GN=FGG PE=1 SV=3	K.VDKDLQSLEDILHQVEN[+1751.62420]KTSEVK.Q	Specific		N17(NGlycan / 1751.6242)	78	HexNAc(4)Hex(4)NeuAc(1)	1.6e-06	1105.51	4419	4	64.6069	87510
NS-1	P02679	>sp|P02679|FIBG_HUMAN Fibrinogen gamma chain OS=Homo sapiens OX=9606 GN=FGG PE=1 SV=3	K.VDKDLQSLEDILHQVEN[+1751.62420]KTSEVK.Q	Specific		N17(NGlycan / 1751.6242)	78	HexNAc(4)Hex(4)NeuAc(1)	1.6e-06	884.608	4419.01	5	64.6099	87515
NS-1	P02679	>sp|P02679|FIBG_HUMAN Fibrinogen gamma chain OS=Homo sapiens OX=9606 GN=FGG PE=1 SV=3	K.VDKDLQSLEDILHQVEN[+2278.80922]K.T	Specific		N17(NGlycan / 2278.8092)	78	HexNAc(5)Hex(6)NeuAc(1)	1.7e-05	1101.23	4401.91	4	61.4948	82974
NS-1	P02679	>sp|P02679|FIBG_HUMAN Fibrinogen gamma chain OS=Homo sapiens OX=9606 GN=FGG PE=1 SV=3	K.VDKDLQSLEDILHQVEN[+2204.77244]K.T	Specific		N17(NGlycan / 2204.7724)	78	HexNAc(4)Hex(5)NeuAc(2)	3.8e-12	1082.72	4327.87	4	63.9259	86519
NS-1	P02679	>sp|P02679|FIBG_HUMAN Fibrinogen gamma chain OS=Homo sapiens OX=9606 GN=FGG PE=1 SV=3	K.VDKDLQSLEDILHQVEN[+2204.77244]K.T	Specific		N17(NGlycan / 2204.7724)	78	HexNAc(4)Hex(5)NeuAc(2)	5.8e-11	1082.72	4327.87	4	64.313	87080
NS-1	P02679	>sp|P02679|FIBG_HUMAN Fibrinogen gamma chain OS=Homo sapiens OX=9606 GN=FGG PE=1 SV=3	K.VDKDLQSLEDILHQVEN[+2204.77244]K.T	Specific		N17(NGlycan / 2204.7724)	78	HexNAc(4)Hex(5)NeuAc(2)	5.8e-11	1082.72	4327.87	4	64.1108	86784
NS-1	P02679	>sp|P02679|FIBG_HUMAN Fibrinogen gamma chain OS=Homo sapiens OX=9606 GN=FGG PE=1 SV=3	K.VDKDLQSLEDILHQVEN[+2204.77244]K.T	Specific		N17(NGlycan / 2204.7724)	78	HexNAc(4)Hex(5)NeuAc(2)	8.2e-10	1082.72	4327.87	4	64.5146	87375
NS-1	P02679	>sp|P02679|FIBG_HUMAN Fibrinogen gamma chain OS=Homo sapiens OX=9606 GN=FGG PE=1 SV=3	K.VDKDLQSLEDILHQVEN[+2204.77244]K.T	Specific		N17(NGlycan / 2204.7724)	78	HexNAc(4)Hex(5)NeuAc(2)	1.4e-08	1082.72	4327.87	4	64.7051	87653
NS-1	P02679	>sp|P02679|FIBG_HUMAN Fibrinogen gamma chain OS=Homo sapiens OX=9606 GN=FGG PE=1 SV=3	K.VDKDLQSLEDILHQVEN[+2204.77244]K.T	Specific		N17(NGlycan / 2204.7724)	78	HexNAc(4)Hex(5)NeuAc(2)	2.1e-08	1443.29	4327.87	3	64.1644	86863
NS-1	P02679	>sp|P02679|FIBG_HUMAN Fibrinogen gamma chain OS=Homo sapiens OX=9606 GN=FGG PE=1 SV=3	K.VDKDLQSLEDILHQVEN[+2204.77244]K.T	Specific		N17(NGlycan / 2204.7724)	78	HexNAc(4)Hex(5)NeuAc(2)	4.3e-08	1443.29	4327.87	3	64.3653	87157
NS-1	P02679	>sp|P02679|FIBG_HUMAN Fibrinogen gamma chain OS=Homo sapiens OX=9606 GN=FGG PE=1 SV=3	K.VDKDLQSLEDILHQVEN[+2204.77244]K.T	Specific		N17(NGlycan / 2204.7724)	78	HexNAc(4)Hex(5)NeuAc(2)	2.1e-07	1443.29	4327.87	3	63.9649	86574
NS-1	P02679	>sp|P02679|FIBG_HUMAN Fibrinogen gamma chain OS=Homo sapiens OX=9606 GN=FGG PE=1 SV=3	K.VDKDLQSLEDILHQVEN[+2204.77244]K.T	Specific		N17(NGlycan / 2204.7724)	78	HexNAc(4)Hex(5)NeuAc(2)	4.7e-07	1443.29	4327.86	3	64.5669	87452
NS-1	P02679	>sp|P02679|FIBG_HUMAN Fibrinogen gamma chain OS=Homo sapiens OX=9606 GN=FGG PE=1 SV=3	K.VDKDLQSLEDILHQVEN[+2204.77244]K.T	Specific		N17(NGlycan / 2204.7724)	78	HexNAc(4)Hex(5)NeuAc(2)	1.7e-06	1443.29	4327.87	3	64.3518	87142
NS-1	P02679	>sp|P02679|FIBG_HUMAN Fibrinogen gamma chain OS=Homo sapiens OX=9606 GN=FGG PE=1 SV=3	K.VDKDLQSLEDILHQVEN[+2204.77244]K.T	Specific		N17(NGlycan / 2204.7724)	78	HexNAc(4)Hex(5)NeuAc(2)	1.3e-05	1082.72	4327.87	4	64.9079	87950
NS-1	P02679	>sp|P02679|FIBG_HUMAN Fibrinogen gamma chain OS=Homo sapiens OX=9606 GN=FGG PE=1 SV=3	K.VDKDLQSLEDILHQVEN[+1622.58161]KTSEVK.Q	Specific		N17(NGlycan / 1622.5816)	78	HexNAc(4)Hex(5)	1.3e-07	1073.25	4289.96	4	62.1489	83930
NS-1	P02679	>sp|P02679|FIBG_HUMAN Fibrinogen gamma chain OS=Homo sapiens OX=9606 GN=FGG PE=1 SV=3	K.VDKDLQSLEDILHQVEN[+1622.58161]KTSEVK.Q	Specific		N17(NGlycan / 1622.5816)	78	HexNAc(4)Hex(5)	1.6e-07	858.8	4289.97	5	62.1508	83933
NS-1	P02679	>sp|P02679|FIBG_HUMAN Fibrinogen gamma chain OS=Homo sapiens OX=9606 GN=FGG PE=1 SV=3	K.VDKDLQSLEDILHQVEN[+1622.58161]KTSEVK.Q	Specific		N17(NGlycan / 1622.5816)	78	HexNAc(4)Hex(5)	8.3e-07	1073.25	4289.96	4	62.3478	84217
NS-1	P02679	>sp|P02679|FIBG_HUMAN Fibrinogen gamma chain OS=Homo sapiens OX=9606 GN=FGG PE=1 SV=3	K.VDKDLQSLEDILHQVEN[+2075.72985]K.T	Specific		N17(NGlycan / 2075.7298)	78	HexNAc(4)Hex(6)NeuAc(1)	1.5e-06	1050.46	4198.83	4	61.5941	83117
NS-1	P02679	>sp|P02679|FIBG_HUMAN Fibrinogen gamma chain OS=Homo sapiens OX=9606 GN=FGG PE=1 SV=3	K.VDKDLQSLEDILHQVEN[+2059.73493]K.T	Specific		N17(NGlycan / 2059.7349)	78	HexNAc(4)Hex(5)Fuc(1)NeuAc(1)	5.4e-06	1046.46	4182.83	4	61.6404	83184
NS-1	P02679	>sp|P02679|FIBG_HUMAN Fibrinogen gamma chain OS=Homo sapiens OX=9606 GN=FGG PE=1 SV=3	K.VDKDLQSLEDILHQVEN[+1460.52878]KTSEVK.Q	Specific		N17(NGlycan / 1460.5288)	78	HexNAc(4)Hex(4)	3.8e-11	826.389	4127.92	5	62.3662	84247
NS-1	P02679	>sp|P02679|FIBG_HUMAN Fibrinogen gamma chain OS=Homo sapiens OX=9606 GN=FGG PE=1 SV=3	K.VDKDLQSLEDILHQVEN[+1460.52878]KTSEVK.Q	Specific		N17(NGlycan / 1460.5288)	78	HexNAc(4)Hex(4)	2.6e-08	1032.73	4127.91	4	62.3539	84227
NS-1	P02679	>sp|P02679|FIBG_HUMAN Fibrinogen gamma chain OS=Homo sapiens OX=9606 GN=FGG PE=1 SV=3	K.VDKDLQSLEDILHQVEN[+1460.52878]KTSEVK.Q	Specific		N17(NGlycan / 1460.5288)	78	HexNAc(4)Hex(4)	5.2e-07	826.389	4127.92	5	62.4	84294
NS-1	P02679	>sp|P02679|FIBG_HUMAN Fibrinogen gamma chain OS=Homo sapiens OX=9606 GN=FGG PE=1 SV=3	K.VDKDLQSLEDILHQVEN[+1460.52878]KTSEVK.Q	Specific		N17(NGlycan / 1460.5288)	78	HexNAc(4)Hex(4)	1.4e-07	826.389	4127.91	5	62.3008	84149
NS-1	P02679	>sp|P02679|FIBG_HUMAN Fibrinogen gamma chain OS=Homo sapiens OX=9606 GN=FGG PE=1 SV=3	K.VDKDLQSLEDILHQVEN[+1930.69234]K.T	Specific		N17(NGlycan / 1930.6923)	78	HexNAc(4)Hex(6)Fuc(1)	8.3e-07	1014.2	4053.78	4	61.6435	83189
NS-1	P02679	>sp|P02679|FIBG_HUMAN Fibrinogen gamma chain OS=Homo sapiens OX=9606 GN=FGG PE=1 SV=3	K.VDKDLQSLEDILHQVEN[+1930.69234]K.T	Specific		N17(NGlycan / 1930.6923)	78	HexNAc(4)Hex(6)Fuc(1)	2.9e-06	1013.95	4052.78	4	61.937	83625
NS-1	P02679	>sp|P02679|FIBG_HUMAN Fibrinogen gamma chain OS=Homo sapiens OX=9606 GN=FGG PE=1 SV=3	K.VDKDLQSLEDILHQVEN[+1913.67702]K.T	Specific		N17(NGlycan / 1913.677)	78	HexNAc(4)Hex(5)NeuAc(1)	6.1e-11	1009.95	4036.77	4	61.7408	83331
NS-1	P02679	>sp|P02679|FIBG_HUMAN Fibrinogen gamma chain OS=Homo sapiens OX=9606 GN=FGG PE=1 SV=3	K.VDKDLQSLEDILHQVEN[+1913.67702]K.T	Specific		N17(NGlycan / 1913.677)	78	HexNAc(4)Hex(5)NeuAc(1)	6.5e-11	1009.95	4036.78	4	62.144	83922
NS-1	P02679	>sp|P02679|FIBG_HUMAN Fibrinogen gamma chain OS=Homo sapiens OX=9606 GN=FGG PE=1 SV=3	K.VDKDLQSLEDILHQVEN[+1913.67702]K.T	Specific		N17(NGlycan / 1913.677)	78	HexNAc(4)Hex(5)NeuAc(1)	7.3e-11	1009.95	4036.77	4	61.9428	83627
NS-1	P02679	>sp|P02679|FIBG_HUMAN Fibrinogen gamma chain OS=Homo sapiens OX=9606 GN=FGG PE=1 SV=3	K.VDKDLQSLEDILHQVEN[+1913.67702]K.T	Specific		N17(NGlycan / 1913.677)	78	HexNAc(4)Hex(5)NeuAc(1)	6.3e-10	1346.26	4036.77	3	62.101	83860
NS-1	P02679	>sp|P02679|FIBG_HUMAN Fibrinogen gamma chain OS=Homo sapiens OX=9606 GN=FGG PE=1 SV=3	K.VDKDLQSLEDILHQVEN[+1913.67702]K.T	Specific		N17(NGlycan / 1913.677)	78	HexNAc(4)Hex(5)NeuAc(1)	1.6e-08	1346.26	4036.77	3	62.0426	83773
NS-1	P02679	>sp|P02679|FIBG_HUMAN Fibrinogen gamma chain OS=Homo sapiens OX=9606 GN=FGG PE=1 SV=3	K.VDKDLQSLEDILHQVEN[+1913.67702]K.T	Specific		N17(NGlycan / 1913.677)	78	HexNAc(4)Hex(5)NeuAc(1)	3.9e-08	1009.95	4036.77	4	61.747	83341
NS-1	P02679	>sp|P02679|FIBG_HUMAN Fibrinogen gamma chain OS=Homo sapiens OX=9606 GN=FGG PE=1 SV=3	K.VDKDLQSLEDILHQVEN[+1913.67702]K.T	Specific		N17(NGlycan / 1913.677)	78	HexNAc(4)Hex(5)NeuAc(1)	1.9e-07	1009.95	4036.77	4	62.3472	84216
NS-1	P02679	>sp|P02679|FIBG_HUMAN Fibrinogen gamma chain OS=Homo sapiens OX=9606 GN=FGG PE=1 SV=3	K.VDKDLQSLEDILHQVEN[+1913.67702]K.T	Specific		N17(NGlycan / 1913.677)	78	HexNAc(4)Hex(5)NeuAc(1)	5.1e-08	1346.26	4036.77	3	61.8417	83479
NS-1	P02679	>sp|P02679|FIBG_HUMAN Fibrinogen gamma chain OS=Homo sapiens OX=9606 GN=FGG PE=1 SV=3	K.VDKDLQSLEDILHQVEN[+1913.67702]K.T	Specific		N17(NGlycan / 1913.677)	78	HexNAc(4)Hex(5)NeuAc(1)	6.4e-08	1346.26	4036.77	3	61.6398	83183
NS-1	P02679	>sp|P02679|FIBG_HUMAN Fibrinogen gamma chain OS=Homo sapiens OX=9606 GN=FGG PE=1 SV=3	K.VDKDLQSLEDILHQVEN[+1913.67702]K.T	Specific		N17(NGlycan / 1913.677)	78	HexNAc(4)Hex(5)NeuAc(1)	4.1e-07	1009.95	4036.78	4	62.5498	84510
NS-1	P02679	>sp|P02679|FIBG_HUMAN Fibrinogen gamma chain OS=Homo sapiens OX=9606 GN=FGG PE=1 SV=3	K.VDKDLQSLEDILHQVEN[+1913.67702]K.T	Specific		N17(NGlycan / 1913.677)	78	HexNAc(4)Hex(5)NeuAc(1)	5.6e-07	1346.26	4036.77	3	61.6904	83257
NS-1	P02679	>sp|P02679|FIBG_HUMAN Fibrinogen gamma chain OS=Homo sapiens OX=9606 GN=FGG PE=1 SV=3	K.VDKDLQSLEDILHQVEN[+1913.67702]K.T	Specific		N17(NGlycan / 1913.677)	78	HexNAc(4)Hex(5)NeuAc(1)	4.6e-07	1346.26	4036.78	3	62.2502	84075
NS-1	P02679	>sp|P02679|FIBG_HUMAN Fibrinogen gamma chain OS=Homo sapiens OX=9606 GN=FGG PE=1 SV=3	K.VDKDLQSLEDILHQVEN[+1913.67702]K.T	Specific		N17(NGlycan / 1913.677)	78	HexNAc(4)Hex(5)NeuAc(1)	1.2e-06	1346.26	4036.77	3	61.8933	83555
NS-1	P02679	>sp|P02679|FIBG_HUMAN Fibrinogen gamma chain OS=Homo sapiens OX=9606 GN=FGG PE=1 SV=3	K.VDKDLQSLEDILHQVEN[+1913.67702]K.T	Specific		N17(NGlycan / 1913.677)	78	HexNAc(4)Hex(5)NeuAc(1)	2.6e-06	807.96	4035.77	5	61.6453	83192
NS-1	P02679	>sp|P02679|FIBG_HUMAN Fibrinogen gamma chain OS=Homo sapiens OX=9606 GN=FGG PE=1 SV=3	K.VDKDLQSLEDILHQVEN[+1913.67702]K.T	Specific		N17(NGlycan / 1913.677)	78	HexNAc(4)Hex(5)NeuAc(1)	0.00011	1009.95	4036.76	4	62.7486	84801
NS-1	P02679	>sp|P02679|FIBG_HUMAN Fibrinogen gamma chain OS=Homo sapiens OX=9606 GN=FGG PE=1 SV=3	K.VDKDLQSLEDILHQVEN[+1913.67702]K.T	Specific		N17(NGlycan / 1913.677)	78	HexNAc(4)Hex(5)NeuAc(1)	1.4e-05	1009.94	4036.75	4	64.2976	87062
NS-1	P02679	>sp|P02679|FIBG_HUMAN Fibrinogen gamma chain OS=Homo sapiens OX=9606 GN=FGG PE=1 SV=3	K.VDKDLQSLEDILHQVEN[+1913.67702]K.T	Specific		N17(NGlycan / 1913.677)	78	HexNAc(4)Hex(5)NeuAc(1)	0.00092	808.161	4036.78	5	61.7488	83344
NS-1	P02679	>sp|P02679|FIBG_HUMAN Fibrinogen gamma chain OS=Homo sapiens OX=9606 GN=FGG PE=1 SV=3	K.VDKDLQSLEDILHQVEN[+1897.68211]K.T	Specific		N17(NGlycan / 1897.6821)	78	HexNAc(4)Hex(4)Fuc(1)NeuAc(1)	1.3e-07	1005.95	4020.78	4	61.544	83044
NS-1	P02679	>sp|P02679|FIBG_HUMAN Fibrinogen gamma chain OS=Homo sapiens OX=9606 GN=FGG PE=1 SV=3	K.VDKDLQSLEDILHQVEN[+1751.62420]K.T	Specific		N17(NGlycan / 1751.6242)	78	HexNAc(4)Hex(4)NeuAc(1)	3.6e-13	969.436	3874.72	4	61.8927	83554
NS-1	P02679	>sp|P02679|FIBG_HUMAN Fibrinogen gamma chain OS=Homo sapiens OX=9606 GN=FGG PE=1 SV=3	K.VDKDLQSLEDILHQVEN[+1751.62420]K.T	Specific		N17(NGlycan / 1751.6242)	78	HexNAc(4)Hex(4)NeuAc(1)	4.2e-12	969.436	3874.72	4	62.093	83847
NS-1	P02679	>sp|P02679|FIBG_HUMAN Fibrinogen gamma chain OS=Homo sapiens OX=9606 GN=FGG PE=1 SV=3	K.VDKDLQSLEDILHQVEN[+1751.62420]K.T	Specific		N17(NGlycan / 1751.6242)	78	HexNAc(4)Hex(4)NeuAc(1)	6.5e-11	969.436	3874.72	4	62.2953	84140
NS-1	P02679	>sp|P02679|FIBG_HUMAN Fibrinogen gamma chain OS=Homo sapiens OX=9606 GN=FGG PE=1 SV=3	K.VDKDLQSLEDILHQVEN[+1751.62420]K.T	Specific		N17(NGlycan / 1751.6242)	78	HexNAc(4)Hex(4)NeuAc(1)	4.9e-11	1292.25	3874.72	3	62.1545	83939
NS-1	P02679	>sp|P02679|FIBG_HUMAN Fibrinogen gamma chain OS=Homo sapiens OX=9606 GN=FGG PE=1 SV=3	K.VDKDLQSLEDILHQVEN[+1751.62420]K.T	Specific		N17(NGlycan / 1751.6242)	78	HexNAc(4)Hex(4)NeuAc(1)	7.4e-10	1292.25	3874.72	3	62.0936	83848
NS-1	P02679	>sp|P02679|FIBG_HUMAN Fibrinogen gamma chain OS=Homo sapiens OX=9606 GN=FGG PE=1 SV=3	K.VDKDLQSLEDILHQVEN[+1751.62420]K.T	Specific		N17(NGlycan / 1751.6242)	78	HexNAc(4)Hex(4)NeuAc(1)	2.8e-10	969.436	3874.72	4	61.8694	83523
NS-1	P02679	>sp|P02679|FIBG_HUMAN Fibrinogen gamma chain OS=Homo sapiens OX=9606 GN=FGG PE=1 SV=3	K.VDKDLQSLEDILHQVEN[+1751.62420]K.T	Specific		N17(NGlycan / 1751.6242)	78	HexNAc(4)Hex(4)NeuAc(1)	1.2e-08	1292.24	3874.72	3	61.8952	83558
NS-1	P02679	>sp|P02679|FIBG_HUMAN Fibrinogen gamma chain OS=Homo sapiens OX=9606 GN=FGG PE=1 SV=3	K.VDKDLQSLEDILHQVEN[+1751.62420]K.T	Specific		N17(NGlycan / 1751.6242)	78	HexNAc(4)Hex(4)NeuAc(1)	3.3e-08	1292.24	3874.72	3	61.8577	83505
NS-1	P02679	>sp|P02679|FIBG_HUMAN Fibrinogen gamma chain OS=Homo sapiens OX=9606 GN=FGG PE=1 SV=3	K.VDKDLQSLEDILHQVEN[+1751.62420]K.T	Specific		N17(NGlycan / 1751.6242)	78	HexNAc(4)Hex(4)NeuAc(1)	4.6e-08	1292.24	3874.72	3	62.2959	84141
NS-1	P02679	>sp|P02679|FIBG_HUMAN Fibrinogen gamma chain OS=Homo sapiens OX=9606 GN=FGG PE=1 SV=3	K.VDKDLQSLEDILHQVEN[+1751.62420]K.T	Specific		N17(NGlycan / 1751.6242)	78	HexNAc(4)Hex(4)NeuAc(1)	8.9e-06	969.438	3874.73	4	62.4986	84435
NS-1	P02679	>sp|P02679|FIBG_HUMAN Fibrinogen gamma chain OS=Homo sapiens OX=9606 GN=FGG PE=1 SV=3	K.VDKDLQSLEDILHQVEN[+1622.58161]K.T	Specific		N17(NGlycan / 1622.5816)	78	HexNAc(4)Hex(5)	5.8e-11	937.175	3745.68	4	59.3721	79876
NS-1	P02679	>sp|P02679|FIBG_HUMAN Fibrinogen gamma chain OS=Homo sapiens OX=9606 GN=FGG PE=1 SV=3	K.VDKDLQSLEDILHQVEN[+1622.58161]K.T	Specific		N17(NGlycan / 1622.5816)	78	HexNAc(4)Hex(5)	6.3e-10	1249.23	3745.68	3	59.3734	79878
NS-1	P02679	>sp|P02679|FIBG_HUMAN Fibrinogen gamma chain OS=Homo sapiens OX=9606 GN=FGG PE=1 SV=3	K.VDKDLQSLEDILHQVEN[+1622.58161]K.T	Specific		N17(NGlycan / 1622.5816)	78	HexNAc(4)Hex(5)	3e-08	937.175	3745.68	4	59.5728	80170
NS-1	P02679	>sp|P02679|FIBG_HUMAN Fibrinogen gamma chain OS=Homo sapiens OX=9606 GN=FGG PE=1 SV=3	K.VDKDLQSLEDILHQVEN[+1622.58161]K.T	Specific		N17(NGlycan / 1622.5816)	78	HexNAc(4)Hex(5)	0.00015	1249.23	3745.68	3	59.5734	80171
NS-1	P02679	>sp|P02679|FIBG_HUMAN Fibrinogen gamma chain OS=Homo sapiens OX=9606 GN=FGG PE=1 SV=3	K.VDKDLQSLEDILHQVEN[+1460.52878]K.T	Specific		N17(NGlycan / 1460.5288)	78	HexNAc(4)Hex(4)	2.1e-14	896.662	3583.63	4	59.7104	80370
NS-1	P02679	>sp|P02679|FIBG_HUMAN Fibrinogen gamma chain OS=Homo sapiens OX=9606 GN=FGG PE=1 SV=3	K.VDKDLQSLEDILHQVEN[+1460.52878]K.T	Specific		N17(NGlycan / 1460.5288)	78	HexNAc(4)Hex(4)	3.6e-12	896.662	3583.63	4	59.6511	80288
NS-1	P02679	>sp|P02679|FIBG_HUMAN Fibrinogen gamma chain OS=Homo sapiens OX=9606 GN=FGG PE=1 SV=3	K.VDKDLQSLEDILHQVEN[+1460.52878]K.T	Specific		N17(NGlycan / 1460.5288)	78	HexNAc(4)Hex(4)	7.7e-08	1195.21	3583.62	3	59.7534	80433
NS-1	P02679	>sp|P02679|FIBG_HUMAN Fibrinogen gamma chain OS=Homo sapiens OX=9606 GN=FGG PE=1 SV=3	K.VDKDLQSLEDILHQVEN[+1460.52878]K.T	Specific		N17(NGlycan / 1460.5288)	78	HexNAc(4)Hex(4)	1.8e-07	896.662	3583.63	4	59.7392	80416
NS-1	P02679	>sp|P02679|FIBG_HUMAN Fibrinogen gamma chain OS=Homo sapiens OX=9606 GN=FGG PE=1 SV=3	K.VDKDLQSLEDILHQVEN[+1460.52878]K.T	Specific		N17(NGlycan / 1460.5288)	78	HexNAc(4)Hex(4)	2.8e-07	896.662	3583.62	4	59.5242	80099
NS-1	P02679	>sp|P02679|FIBG_HUMAN Fibrinogen gamma chain OS=Homo sapiens OX=9606 GN=FGG PE=1 SV=3	K.VDKDLQSLEDILHQVEN[+1460.52878]K.T	Specific		N17(NGlycan / 1460.5288)	78	HexNAc(4)Hex(4)	6.9e-06	896.662	3583.62	4	59.6084	80227
NS-1	P02679	>sp|P02679|FIBG_HUMAN Fibrinogen gamma chain OS=Homo sapiens OX=9606 GN=FGG PE=1 SV=3	K.DLQSLEDILHQVEN[+2204.77244]KTSEVK.Q	Specific		N14(NGlycan / 2204.7724)	78	HexNAc(4)Hex(5)NeuAc(2)	1.3e-08	1133.25	4529.97	4	71.3096	97272
NS-1	P02679	>sp|P02679|FIBG_HUMAN Fibrinogen gamma chain OS=Homo sapiens OX=9606 GN=FGG PE=1 SV=3	K.DLQSLEDILHQVEN[+2204.77244]KTSEVK.Q	Specific		N14(NGlycan / 2204.7724)	78	HexNAc(4)Hex(5)NeuAc(2)	3.4e-06	1133	4528.97	4	71.1405	97022
NS-1	P02679	>sp|P02679|FIBG_HUMAN Fibrinogen gamma chain OS=Homo sapiens OX=9606 GN=FGG PE=1 SV=3	K.DLQSLEDILHQVEN[+2204.77244]KTSEVK.Q	Specific		N14(NGlycan / 2204.7724)	78	HexNAc(4)Hex(5)NeuAc(2)	2.4e-06	1133.25	4529.97	4	71.3345	97305
NS-1	P02679	>sp|P02679|FIBG_HUMAN Fibrinogen gamma chain OS=Homo sapiens OX=9606 GN=FGG PE=1 SV=3	K.DLQSLEDILHQVEN[+2059.73493]KTSEVK.Q	Specific		N14(NGlycan / 2059.7349)	78	HexNAc(4)Hex(5)Fuc(1)NeuAc(1)	7.5e-06	1096.99	4384.93	4	68.6282	93374
NS-1	P02679	>sp|P02679|FIBG_HUMAN Fibrinogen gamma chain OS=Homo sapiens OX=9606 GN=FGG PE=1 SV=3	K.DLQSLEDILHQVEN[+1913.67702]KTSEVK.Q	Specific		N14(NGlycan / 1913.677)	78	HexNAc(4)Hex(5)NeuAc(1)	4e-08	1060.47	4238.87	4	68.6614	93420
NS-1	P02679	>sp|P02679|FIBG_HUMAN Fibrinogen gamma chain OS=Homo sapiens OX=9606 GN=FGG PE=1 SV=3	K.DLQSLEDILHQVEN[+1913.67702]KTSEVK.Q	Specific		N14(NGlycan / 1913.677)	78	HexNAc(4)Hex(5)NeuAc(1)	4e-07	1413.63	4238.87	3	68.6688	93432
NS-1	P02679	>sp|P02679|FIBG_HUMAN Fibrinogen gamma chain OS=Homo sapiens OX=9606 GN=FGG PE=1 SV=3	K.DLQSLEDILHQVEN[+1913.67702]KTSEVK.Q	Specific		N14(NGlycan / 1913.677)	78	HexNAc(4)Hex(5)NeuAc(1)	1.1e-06	1060.47	4238.87	4	68.8651	93716
NS-1	P02679	>sp|P02679|FIBG_HUMAN Fibrinogen gamma chain OS=Homo sapiens OX=9606 GN=FGG PE=1 SV=3	K.DLQSLEDILHQVEN[+1751.62420]KTSEVK.Q	Specific		N14(NGlycan / 1751.6242)	78	HexNAc(4)Hex(4)NeuAc(1)	8.5e-08	1019.96	4076.82	4	68.8682	93721
NS-1	P02679	>sp|P02679|FIBG_HUMAN Fibrinogen gamma chain OS=Homo sapiens OX=9606 GN=FGG PE=1 SV=3	K.DLQSLEDILHQVEN[+2204.77244]K.T	Specific		N14(NGlycan / 2204.7724)	78	HexNAc(4)Hex(5)NeuAc(2)	9.3e-06	1329.23	3985.69	3	69.1164	94081
NS-1	P02679	>sp|P02679|FIBG_HUMAN Fibrinogen gamma chain OS=Homo sapiens OX=9606 GN=FGG PE=1 SV=3	K.DLQSLEDILHQVEN[+2204.77244]K.T	Specific		N14(NGlycan / 2204.7724)	78	HexNAc(4)Hex(5)NeuAc(2)	2.8e-05	1329.23	3985.67	3	69.3683	94447
NS-1	P02679	>sp|P02679|FIBG_HUMAN Fibrinogen gamma chain OS=Homo sapiens OX=9606 GN=FGG PE=1 SV=3	K.DLQSLEDILHQVEN[+1622.58161]KTSEVK.Q	Specific		N14(NGlycan / 1622.5816)	78	HexNAc(4)Hex(5)	3.6e-08	987.7	3947.78	4	66.0406	89599
NS-1	P02679	>sp|P02679|FIBG_HUMAN Fibrinogen gamma chain OS=Homo sapiens OX=9606 GN=FGG PE=1 SV=3	K.DLQSLEDILHQVEN[+1913.67702]K.T	Specific		N14(NGlycan / 1913.677)	78	HexNAc(4)Hex(5)NeuAc(1)	8.2e-10	1232.2	3694.58	3	66.1905	89818
NS-1	P02679	>sp|P02679|FIBG_HUMAN Fibrinogen gamma chain OS=Homo sapiens OX=9606 GN=FGG PE=1 SV=3	K.DLQSLEDILHQVEN[+1913.67702]K.T	Specific		N14(NGlycan / 1913.677)	78	HexNAc(4)Hex(5)NeuAc(1)	1.6e-08	1232.2	3694.58	3	66.3913	90112
NS-1	P02679	>sp|P02679|FIBG_HUMAN Fibrinogen gamma chain OS=Homo sapiens OX=9606 GN=FGG PE=1 SV=3	K.DLQSLEDILHQVEN[+1913.67702]K.T	Specific		N14(NGlycan / 1913.677)	78	HexNAc(4)Hex(5)NeuAc(1)	4.3e-08	1232.2	3694.59	3	66.5941	90409
NS-1	P02679	>sp|P02679|FIBG_HUMAN Fibrinogen gamma chain OS=Homo sapiens OX=9606 GN=FGG PE=1 SV=3	K.DLQSLEDILHQVEN[+1913.67702]K.T	Specific		N14(NGlycan / 1913.677)	78	HexNAc(4)Hex(5)NeuAc(1)	5e-07	924.402	3694.59	4	66.2446	89898
NS-1	P02679	>sp|P02679|FIBG_HUMAN Fibrinogen gamma chain OS=Homo sapiens OX=9606 GN=FGG PE=1 SV=3	K.DLQSLEDILHQVEN[+1913.67702]K.T	Specific		N14(NGlycan / 1913.677)	78	HexNAc(4)Hex(5)NeuAc(1)	3.9e-06	924.402	3694.59	4	66.443	90188
NS-1	P02679	>sp|P02679|FIBG_HUMAN Fibrinogen gamma chain OS=Homo sapiens OX=9606 GN=FGG PE=1 SV=3	K.DLQSLEDILHQVEN[+1913.67702]K.T	Specific		N14(NGlycan / 1913.677)	78	HexNAc(4)Hex(5)NeuAc(1)	0.00048	1232.2	3694.58	3	66.7966	90706
NS-1	P02679	>sp|P02679|FIBG_HUMAN Fibrinogen gamma chain OS=Homo sapiens OX=9606 GN=FGG PE=1 SV=3	K.DLQSLEDILHQVEN[+1913.67702]K.T	Specific		N14(NGlycan / 1913.677)	78	HexNAc(4)Hex(5)NeuAc(1)	7e-06	1232.2	3694.59	3	65.9906	89526
NS-1	P02679	>sp|P02679|FIBG_HUMAN Fibrinogen gamma chain OS=Homo sapiens OX=9606 GN=FGG PE=1 SV=3	K.DLQSLEDILHQVEN[+1751.62420]K.T	Specific		N14(NGlycan / 1751.6242)	78	HexNAc(4)Hex(4)NeuAc(1)	3.8e-08	1178.18	3532.54	3	66.9961	90994
NS-1	P02679	>sp|P02679|FIBG_HUMAN Fibrinogen gamma chain OS=Homo sapiens OX=9606 GN=FGG PE=1 SV=3	K.DLQSLEDILHQVEN[+1751.62420]K.T	Specific		N14(NGlycan / 1751.6242)	78	HexNAc(4)Hex(4)NeuAc(1)	3.7e-08	1178.18	3532.53	3	66.5953	90411
NS-1	P02679	>sp|P02679|FIBG_HUMAN Fibrinogen gamma chain OS=Homo sapiens OX=9606 GN=FGG PE=1 SV=3	K.DLQSLEDILHQVEN[+1751.62420]K.T	Specific		N14(NGlycan / 1751.6242)	78	HexNAc(4)Hex(4)NeuAc(1)	2.4e-07	1178.18	3532.53	3	66.796	90705
NS-1	P02679	>sp|P02679|FIBG_HUMAN Fibrinogen gamma chain OS=Homo sapiens OX=9606 GN=FGG PE=1 SV=3	K.DLQSLEDILHQVEN[+1751.62420]K.T	Specific		N14(NGlycan / 1751.6242)	78	HexNAc(4)Hex(4)NeuAc(1)	8.7e-07	1178.18	3532.53	3	66.4098	90142
NS-1	P02679	>sp|P02679|FIBG_HUMAN Fibrinogen gamma chain OS=Homo sapiens OX=9606 GN=FGG PE=1 SV=3	K.DLQSLEDILHQVEN[+1622.58161]K.T	Specific		N14(NGlycan / 1622.5816)	78	HexNAc(4)Hex(5)	4.8e-07	1135.17	3403.48	3	63.8669	86431
NS-1	P01857	>sp|P01857|IGHG1_HUMAN Immunoglobulin heavy constant gamma 1 OS=Homo sapiens OX=9606 GN=IGHG1 PE=1 SV=2	K.TKPREEQYN[+1809.66607]STYRVVSVLTVLHQDWLNGK.E	Specific		N9(NGlycan / 1809.6661)	180	HexNAc(5)Hex(4)Fuc(1)	1.5e-07	1054.9	5270.46	5	60.6466	81738
NS-1	P01857	>sp|P01857|IGHG1_HUMAN Immunoglobulin heavy constant gamma 1 OS=Homo sapiens OX=9606 GN=IGHG1 PE=1 SV=2	K.TKPREEQYN[+1768.63952]STYRVVSVLTVLHQDWLNGK.E	Specific		N9(NGlycan / 1768.6395)	180	HexNAc(4)Hex(5)Fuc(1)	1.2e-07	1046.69	5229.44	5	60.5949	81665
NS-1	P01857	>sp|P01857|IGHG1_HUMAN Immunoglobulin heavy constant gamma 1 OS=Homo sapiens OX=9606 GN=IGHG1 PE=1 SV=2	K.TKPREEQYN[+1768.63952]STYRVVSVLTVLHQDWLNGK.E	Specific		N9(NGlycan / 1768.6395)	180	HexNAc(4)Hex(5)Fuc(1)	2e-07	872.414	5229.45	6	60.601	81675
NS-1	P01857	>sp|P01857|IGHG1_HUMAN Immunoglobulin heavy constant gamma 1 OS=Homo sapiens OX=9606 GN=IGHG1 PE=1 SV=2	K.TKPREEQYN[+1647.61324]STYRVVSVLTVLHQDWLNGK.E	Specific		N9(NGlycan / 1647.6132)	180	HexNAc(5)Hex(3)Fuc(1)	8.2e-08	852.241	5108.41	6	60.8446	82027
NS-1	P01857	>sp|P01857|IGHG1_HUMAN Immunoglobulin heavy constant gamma 1 OS=Homo sapiens OX=9606 GN=IGHG1 PE=1 SV=2	K.TKPREEQYN[+1647.61324]STYRVVSVLTVLHQDWLNGK.E	Specific		N9(NGlycan / 1647.6132)	180	HexNAc(5)Hex(3)Fuc(1)	9.1e-08	1022.49	5108.41	5	60.8421	82023
NS-1	P01857	>sp|P01857|IGHG1_HUMAN Immunoglobulin heavy constant gamma 1 OS=Homo sapiens OX=9606 GN=IGHG1 PE=1 SV=2	K.TKPREEQYN[+1606.58669]STYRVVSVLTVLHQDWLNGK.E	Specific		N9(NGlycan / 1606.5867)	180	HexNAc(4)Hex(4)Fuc(1)	4e-12	845.403	5067.38	6	60.6053	81682
NS-1	P01857	>sp|P01857|IGHG1_HUMAN Immunoglobulin heavy constant gamma 1 OS=Homo sapiens OX=9606 GN=IGHG1 PE=1 SV=2	K.TKPREEQYN[+1606.58669]STYRVVSVLTVLHQDWLNGK.E	Specific		N9(NGlycan / 1606.5867)	180	HexNAc(4)Hex(4)Fuc(1)	3.3e-08	1014.08	5066.38	5	60.6904	81801
NS-1	P01857	>sp|P01857|IGHG1_HUMAN Immunoglobulin heavy constant gamma 1 OS=Homo sapiens OX=9606 GN=IGHG1 PE=1 SV=2	K.TKPREEQYN[+1606.58669]STYRVVSVLTVLHQDWLNGK.E	Specific		N9(NGlycan / 1606.5867)	180	HexNAc(4)Hex(4)Fuc(1)	6.2e-08	845.404	5067.39	6	60.6923	81804
NS-1	P01857	>sp|P01857|IGHG1_HUMAN Immunoglobulin heavy constant gamma 1 OS=Homo sapiens OX=9606 GN=IGHG1 PE=1 SV=2	K.TKPREEQYN[+1606.58669]STYRVVSVLTVLHQDWLNGK.E	Specific		N9(NGlycan / 1606.5867)	180	HexNAc(4)Hex(4)Fuc(1)	5.3e-06	1267.35	5066.38	4	60.6966	81811
NS-1	P01857	>sp|P01857|IGHG1_HUMAN Immunoglobulin heavy constant gamma 1 OS=Homo sapiens OX=9606 GN=IGHG1 PE=1 SV=2	K.TKPREEQYN[+1444.53387]STYRVVSVLTVLHQDWLNGK.E	Specific		N9(NGlycan / 1444.5339)	180	HexNAc(4)Hex(3)Fuc(1)	3.5e-11	981.873	4905.34	5	60.8915	82095
NS-1	P01857	>sp|P01857|IGHG1_HUMAN Immunoglobulin heavy constant gamma 1 OS=Homo sapiens OX=9606 GN=IGHG1 PE=1 SV=2	K.TKPREEQYN[+1444.53387]STYRVVSVLTVLHQDWLNGK.E	Specific		N9(NGlycan / 1444.5339)	180	HexNAc(4)Hex(3)Fuc(1)	6.1e-10	1227.09	4905.33	4	60.8927	82097
NS-1	P01857	>sp|P01857|IGHG1_HUMAN Immunoglobulin heavy constant gamma 1 OS=Homo sapiens OX=9606 GN=IGHG1 PE=1 SV=2	K.TKPREEQYN[+1444.53387]STYRVVSVLTVLHQDWLNGK.E	Specific		N9(NGlycan / 1444.5339)	180	HexNAc(4)Hex(3)Fuc(1)	5.7e-09	818.396	4905.34	6	60.8921	82096
NS-1	P01857	>sp|P01857|IGHG1_HUMAN Immunoglobulin heavy constant gamma 1 OS=Homo sapiens OX=9606 GN=IGHG1 PE=1 SV=2	K.TKPREEQYN[+1298.47596]STYRVVSVLTVLHQDWLNGK.E	Specific		N9(NGlycan / 1298.476)	180	HexNAc(4)Hex(3)	2e-07	952.661	4759.28	5	60.9971	82250
NS-1	P01857	>sp|P01857|IGHG1_HUMAN Immunoglobulin heavy constant gamma 1 OS=Homo sapiens OX=9606 GN=IGHG1 PE=1 SV=2	K.TKPREEQYN[+1298.47596]STYRVVSVLTVLHQDWLNGK.E	Specific		N9(NGlycan / 1298.476)	180	HexNAc(4)Hex(3)	8.9e-07	794.051	4759.27	6	61.0033	82260
NS-1	P01857	>sp|P01857|IGHG1_HUMAN Immunoglobulin heavy constant gamma 1 OS=Homo sapiens OX=9606 GN=IGHG1 PE=1 SV=2	K.TKPREEQYN[+1768.63952]STYR.V	Specific		N9(NGlycan / 1768.6395)	180	HexNAc(4)Hex(5)Fuc(1)	1.2e-05	860.868	3440.45	4	10.6118	9428
NS-1	P01857	>sp|P01857|IGHG1_HUMAN Immunoglobulin heavy constant gamma 1 OS=Homo sapiens OX=9606 GN=IGHG1 PE=1 SV=2	K.TKPREEQYN[+1606.58669]STYR.V	Specific		N9(NGlycan / 1606.5867)	180	HexNAc(4)Hex(4)Fuc(1)	1.7e-05	1093.47	3278.39	3	10.6866	9534
NS-1	P01857	>sp|P01857|IGHG1_HUMAN Immunoglobulin heavy constant gamma 1 OS=Homo sapiens OX=9606 GN=IGHG1 PE=1 SV=2	K.TKPREEQYN[+1606.58669]STYR.V	Specific		N9(NGlycan / 1606.5867)	180	HexNAc(4)Hex(4)Fuc(1)	0.00068	1093.47	3278.39	3	10.6274	9446
NS-1	P01857	>sp|P01857|IGHG1_HUMAN Immunoglobulin heavy constant gamma 1 OS=Homo sapiens OX=9606 GN=IGHG1 PE=1 SV=2	K.TKPREEQYN[+1460.52878]STYR.V	Specific		N9(NGlycan / 1460.5288)	180	HexNAc(4)Hex(4)	7.3e-06	783.839	3132.34	4	10.6323	9454
NS-1	P01857	>sp|P01857|IGHG1_HUMAN Immunoglobulin heavy constant gamma 1 OS=Homo sapiens OX=9606 GN=IGHG1 PE=1 SV=2	K.TKPREEQYN[+1444.53387]STYR.V	Specific		N9(NGlycan / 1444.5339)	180	HexNAc(4)Hex(3)Fuc(1)	1.7e-05	1039.45	3116.34	3	10.8017	9699
NS-1	P01857	>sp|P01857|IGHG1_HUMAN Immunoglobulin heavy constant gamma 1 OS=Homo sapiens OX=9606 GN=IGHG1 PE=1 SV=2	K.TKPREEQYN[+1298.47596]STYR.V	Specific		N9(NGlycan / 1298.476)	180	HexNAc(4)Hex(3)	0.00029	990.765	2970.28	3	10.7352	9605
NS-1	P01857	>sp|P01857|IGHG1_HUMAN Immunoglobulin heavy constant gamma 1 OS=Homo sapiens OX=9606 GN=IGHG1 PE=1 SV=2	R.EEQYN[+1897.68211]STYRVVSVLTVLHQDWLNGKEYK.C	Specific		N5(NGlycan / 1897.6821)	180	HexNAc(4)Hex(4)Fuc(1)NeuAc(1)	4.2e-08	1059.88	5295.37	5	67.1526	91224
NS-1	P01857	>sp|P01857|IGHG1_HUMAN Immunoglobulin heavy constant gamma 1 OS=Homo sapiens OX=9606 GN=IGHG1 PE=1 SV=2	R.EEQYN[+1809.66607]STYRVVSVLTVLHQDWLNGKEYK.C	Specific		N5(NGlycan / 1809.6661)	180	HexNAc(5)Hex(4)Fuc(1)	1.1e-07	1042.48	5208.36	5	64.3143	87082
NS-1	P01857	>sp|P01857|IGHG1_HUMAN Immunoglobulin heavy constant gamma 1 OS=Homo sapiens OX=9606 GN=IGHG1 PE=1 SV=2	R.EEQYN[+1809.66607]STYRVVSVLTVLHQDWLNGKEYK.C	Specific		N5(NGlycan / 1809.6661)	180	HexNAc(5)Hex(4)Fuc(1)	1.3e-05	1042.48	5208.37	5	64.2675	87014
NS-1	P01857	>sp|P01857|IGHG1_HUMAN Immunoglobulin heavy constant gamma 1 OS=Homo sapiens OX=9606 GN=IGHG1 PE=1 SV=2	R.EEQYN[+1809.66607]STYRVVSVLTVLHQDWLNGKEYK.C	Specific		N5(NGlycan / 1809.6661)	180	HexNAc(5)Hex(4)Fuc(1)	0.00017	1302.6	5207.36	4	64.3167	87086
NS-1	P01857	>sp|P01857|IGHG1_HUMAN Immunoglobulin heavy constant gamma 1 OS=Homo sapiens OX=9606 GN=IGHG1 PE=1 SV=2	R.EEQYN[+1768.63952]STYRVVSVLTVLHQDWLNGKEYK.C	Specific		N5(NGlycan / 1768.6395)	180	HexNAc(4)Hex(5)Fuc(1)	3.7e-10	1034.27	5167.34	5	64.2188	86943
NS-1	P01857	>sp|P01857|IGHG1_HUMAN Immunoglobulin heavy constant gamma 1 OS=Homo sapiens OX=9606 GN=IGHG1 PE=1 SV=2	R.EEQYN[+1768.63952]STYRVVSVLTVLHQDWLNGKEYK.C	Specific		N5(NGlycan / 1768.6395)	180	HexNAc(4)Hex(5)Fuc(1)	3.8e-06	1292.59	5167.34	4	64.2657	87011
NS-1	P01857	>sp|P01857|IGHG1_HUMAN Immunoglobulin heavy constant gamma 1 OS=Homo sapiens OX=9606 GN=IGHG1 PE=1 SV=2	R.EEQYN[+1647.61324]STYRVVSVLTVLHQDWLNGKEYK.C	Specific		N5(NGlycan / 1647.6132)	180	HexNAc(5)Hex(3)Fuc(1)	8.5e-09	1010.07	5046.31	5	64.4155	87230
NS-1	P01857	>sp|P01857|IGHG1_HUMAN Immunoglobulin heavy constant gamma 1 OS=Homo sapiens OX=9606 GN=IGHG1 PE=1 SV=2	R.EEQYN[+1647.61324]STYRVVSVLTVLHQDWLNGKEYK.C	Specific		N5(NGlycan / 1647.6132)	180	HexNAc(5)Hex(3)Fuc(1)	7.7e-08	1262.33	5046.31	4	64.4179	87234
NS-1	P01857	>sp|P01857|IGHG1_HUMAN Immunoglobulin heavy constant gamma 1 OS=Homo sapiens OX=9606 GN=IGHG1 PE=1 SV=2	R.EEQYN[+1647.61324]STYRVVSVLTVLHQDWLNGKEYK.C	Specific		N5(NGlycan / 1647.6132)	180	HexNAc(5)Hex(3)Fuc(1)	0.0001	1009.87	5045.32	5	64.6063	87509
NS-1	P01857	>sp|P01857|IGHG1_HUMAN Immunoglobulin heavy constant gamma 1 OS=Homo sapiens OX=9606 GN=IGHG1 PE=1 SV=2	R.EEQYN[+1606.58669]STYRVVSVLTVLHQDWLNGKEYK.C	Specific		N5(NGlycan / 1606.5867)	180	HexNAc(4)Hex(4)Fuc(1)	1.3e-12	1001.86	5005.28	5	64.2669	87013
NS-1	P01857	>sp|P01857|IGHG1_HUMAN Immunoglobulin heavy constant gamma 1 OS=Homo sapiens OX=9606 GN=IGHG1 PE=1 SV=2	R.EEQYN[+1606.58669]STYRVVSVLTVLHQDWLNGKEYK.C	Specific		N5(NGlycan / 1606.5867)	180	HexNAc(4)Hex(4)Fuc(1)	3.6e-11	1252.08	5005.28	4	64.2712	87020
NS-1	P01857	>sp|P01857|IGHG1_HUMAN Immunoglobulin heavy constant gamma 1 OS=Homo sapiens OX=9606 GN=IGHG1 PE=1 SV=2	R.EEQYN[+1606.58669]STYRVVSVLTVLHQDWLNGKEYK.C	Specific		N5(NGlycan / 1606.5867)	180	HexNAc(4)Hex(4)Fuc(1)	1.7e-06	1001.86	5005.28	5	64.4659	87304
NS-1	P01857	>sp|P01857|IGHG1_HUMAN Immunoglobulin heavy constant gamma 1 OS=Homo sapiens OX=9606 GN=IGHG1 PE=1 SV=2	R.EEQYN[+1606.58669]STYRVVSVLTVLHQDWLNGKEYK.C	Specific		N5(NGlycan / 1606.5867)	180	HexNAc(4)Hex(4)Fuc(1)	7.9e-06	1001.86	5005.28	5	64.6636	87594
NS-1	P01857	>sp|P01857|IGHG1_HUMAN Immunoglobulin heavy constant gamma 1 OS=Homo sapiens OX=9606 GN=IGHG1 PE=1 SV=2	R.EEQYN[+1606.58669]STYRVVSVLTVLHQDWLNGKEYK.C	Specific		N5(NGlycan / 1606.5867)	180	HexNAc(4)Hex(4)Fuc(1)	1.4e-06	1668.76	5004.28	3	64.3149	87083
NS-1	P01857	>sp|P01857|IGHG1_HUMAN Immunoglobulin heavy constant gamma 1 OS=Homo sapiens OX=9606 GN=IGHG1 PE=1 SV=2	R.EEQYN[+1460.52878]STYRVVSVLTVLHQDWLNGKEYK.C	Specific		N5(NGlycan / 1460.5288)	180	HexNAc(4)Hex(4)	6.5e-08	972.65	4859.22	5	64.4185	87235
NS-1	P01857	>sp|P01857|IGHG1_HUMAN Immunoglobulin heavy constant gamma 1 OS=Homo sapiens OX=9606 GN=IGHG1 PE=1 SV=2	R.EEQYN[+1460.52878]STYRVVSVLTVLHQDWLNGKEYK.C	Specific		N5(NGlycan / 1460.5288)	180	HexNAc(4)Hex(4)	2.2e-06	972.853	4860.24	5	64.5263	87394
NS-1	P01857	>sp|P01857|IGHG1_HUMAN Immunoglobulin heavy constant gamma 1 OS=Homo sapiens OX=9606 GN=IGHG1 PE=1 SV=2	R.EEQYN[+1460.52878]STYRVVSVLTVLHQDWLNGKEYK.C	Specific		N5(NGlycan / 1460.5288)	180	HexNAc(4)Hex(4)	0.00012	972.649	4859.22	5	64.6431	87568
NS-1	P01857	>sp|P01857|IGHG1_HUMAN Immunoglobulin heavy constant gamma 1 OS=Homo sapiens OX=9606 GN=IGHG1 PE=1 SV=2	R.EEQYN[+1444.53387]STYRVVSVLTVLHQDWLNGKEYK.C	Specific		N5(NGlycan / 1444.5339)	180	HexNAc(4)Hex(3)Fuc(1)	3.1e-14	969.452	4843.23	5	64.48	87327
NS-1	P01857	>sp|P01857|IGHG1_HUMAN Immunoglobulin heavy constant gamma 1 OS=Homo sapiens OX=9606 GN=IGHG1 PE=1 SV=2	R.EEQYN[+1444.53387]STYRVVSVLTVLHQDWLNGKEYK.C	Specific		N5(NGlycan / 1444.5339)	180	HexNAc(4)Hex(3)Fuc(1)	1e-14	969.452	4843.23	5	64.4173	87233
NS-1	P01857	>sp|P01857|IGHG1_HUMAN Immunoglobulin heavy constant gamma 1 OS=Homo sapiens OX=9606 GN=IGHG1 PE=1 SV=2	R.EEQYN[+1444.53387]STYRVVSVLTVLHQDWLNGKEYK.C	Specific		N5(NGlycan / 1444.5339)	180	HexNAc(4)Hex(3)Fuc(1)	2.9e-13	1211.56	4843.23	4	64.4235	87243
NS-1	P01857	>sp|P01857|IGHG1_HUMAN Immunoglobulin heavy constant gamma 1 OS=Homo sapiens OX=9606 GN=IGHG1 PE=1 SV=2	R.EEQYN[+1444.53387]STYRVVSVLTVLHQDWLNGKEYK.C	Specific		N5(NGlycan / 1444.5339)	180	HexNAc(4)Hex(3)Fuc(1)	1.7e-12	969.452	4843.23	5	64.6038	87505
NS-1	P01857	>sp|P01857|IGHG1_HUMAN Immunoglobulin heavy constant gamma 1 OS=Homo sapiens OX=9606 GN=IGHG1 PE=1 SV=2	R.EEQYN[+1444.53387]STYRVVSVLTVLHQDWLNGKEYK.C	Specific		N5(NGlycan / 1444.5339)	180	HexNAc(4)Hex(3)Fuc(1)	6.9e-09	969.452	4843.23	5	64.8068	87802
NS-1	P01857	>sp|P01857|IGHG1_HUMAN Immunoglobulin heavy constant gamma 1 OS=Homo sapiens OX=9606 GN=IGHG1 PE=1 SV=2	R.EEQYN[+1444.53387]STYRVVSVLTVLHQDWLNGKEYK.C	Specific		N5(NGlycan / 1444.5339)	180	HexNAc(4)Hex(3)Fuc(1)	1.1e-08	1211.56	4843.24	4	64.6044	87506
NS-1	P01857	>sp|P01857|IGHG1_HUMAN Immunoglobulin heavy constant gamma 1 OS=Homo sapiens OX=9606 GN=IGHG1 PE=1 SV=2	R.EEQYN[+1444.53387]STYRVVSVLTVLHQDWLNGKEYK.C	Specific		N5(NGlycan / 1444.5339)	180	HexNAc(4)Hex(3)Fuc(1)	4.4e-08	1615.08	4843.23	3	64.4689	87309
NS-1	P01857	>sp|P01857|IGHG1_HUMAN Immunoglobulin heavy constant gamma 1 OS=Homo sapiens OX=9606 GN=IGHG1 PE=1 SV=2	R.EEQYN[+1444.53387]STYRVVSVLTVLHQDWLNGKEYK.C	Specific		N5(NGlycan / 1444.5339)	180	HexNAc(4)Hex(3)Fuc(1)	3.9e-06	969.652	4844.23	5	65.0598	88169
NS-1	P01857	>sp|P01857|IGHG1_HUMAN Immunoglobulin heavy constant gamma 1 OS=Homo sapiens OX=9606 GN=IGHG1 PE=1 SV=2	R.EEQYN[+1809.66607]STYRVVSVLTVLHQDWLNGK.E	Specific		N5(NGlycan / 1809.6661)	180	HexNAc(5)Hex(4)Fuc(1)	1.6e-08	1197.8	4788.17	4	67.7104	92035
NS-1	P01857	>sp|P01857|IGHG1_HUMAN Immunoglobulin heavy constant gamma 1 OS=Homo sapiens OX=9606 GN=IGHG1 PE=1 SV=2	R.EEQYN[+1768.63952]STYRVVSVLTVLHQDWLNGK.E	Specific		N5(NGlycan / 1768.6395)	180	HexNAc(4)Hex(5)Fuc(1)	1.2e-07	1187.54	4747.14	4	67.6023	91879
NS-1	P01857	>sp|P01857|IGHG1_HUMAN Immunoglobulin heavy constant gamma 1 OS=Homo sapiens OX=9606 GN=IGHG1 PE=1 SV=2	R.EEQYN[+1298.47596]STYRVVSVLTVLHQDWLNGKEYK.C	Specific		N5(NGlycan / 1298.476)	180	HexNAc(4)Hex(3)	1.5e-17	940.243	4697.19	5	64.9733	88048
NS-1	P01857	>sp|P01857|IGHG1_HUMAN Immunoglobulin heavy constant gamma 1 OS=Homo sapiens OX=9606 GN=IGHG1 PE=1 SV=2	R.EEQYN[+1298.47596]STYRVVSVLTVLHQDWLNGKEYK.C	Specific		N5(NGlycan / 1298.476)	180	HexNAc(4)Hex(3)	1.8e-08	940.242	4697.18	5	64.8617	87883
NS-1	P01857	>sp|P01857|IGHG1_HUMAN Immunoglobulin heavy constant gamma 1 OS=Homo sapiens OX=9606 GN=IGHG1 PE=1 SV=2	R.EEQYN[+1298.47596]STYRVVSVLTVLHQDWLNGKEYK.C	Specific		N5(NGlycan / 1298.476)	180	HexNAc(4)Hex(3)	8.4e-08	940.243	4697.19	5	65.0592	88168
NS-1	P01857	>sp|P01857|IGHG1_HUMAN Immunoglobulin heavy constant gamma 1 OS=Homo sapiens OX=9606 GN=IGHG1 PE=1 SV=2	R.EEQYN[+1298.47596]STYRVVSVLTVLHQDWLNGKEYK.C	Specific		N5(NGlycan / 1298.476)	180	HexNAc(4)Hex(3)	5.4e-08	1175.05	4697.18	4	64.9097	87953
NS-1	P01857	>sp|P01857|IGHG1_HUMAN Immunoglobulin heavy constant gamma 1 OS=Homo sapiens OX=9606 GN=IGHG1 PE=1 SV=2	R.EEQYN[+1241.45450]STYRVVSVLTVLHQDWLNGKEYK.C	Specific		N5(NGlycan / 1241.4545)	180	HexNAc(3)Hex(3)Fuc(1)	3.3e-08	928.838	4640.16	5	64.9233	87975
NS-1	P01857	>sp|P01857|IGHG1_HUMAN Immunoglobulin heavy constant gamma 1 OS=Homo sapiens OX=9606 GN=IGHG1 PE=1 SV=2	R.EEQYN[+1647.61324]STYRVVSVLTVLHQDWLNGK.E	Specific		N5(NGlycan / 1647.6132)	180	HexNAc(5)Hex(3)Fuc(1)	3.2e-08	1157.28	4626.11	4	68.0076	92469
NS-1	P01857	>sp|P01857|IGHG1_HUMAN Immunoglobulin heavy constant gamma 1 OS=Homo sapiens OX=9606 GN=IGHG1 PE=1 SV=2	R.EEQYN[+1606.58669]STYRVVSVLTVLHQDWLNGK.E	Specific		N5(NGlycan / 1606.5867)	180	HexNAc(4)Hex(4)Fuc(1)	7.2e-07	1147.03	4585.09	4	67.9049	92318
NS-1	P01857	>sp|P01857|IGHG1_HUMAN Immunoglobulin heavy constant gamma 1 OS=Homo sapiens OX=9606 GN=IGHG1 PE=1 SV=2	R.EEQYN[+1606.58669]STYRVVSVLTVLHQDWLNGK.E	Specific		N5(NGlycan / 1606.5867)	180	HexNAc(4)Hex(4)Fuc(1)	1.5e-06	1529.04	4585.1	3	67.7608	92109
NS-1	P01857	>sp|P01857|IGHG1_HUMAN Immunoglobulin heavy constant gamma 1 OS=Homo sapiens OX=9606 GN=IGHG1 PE=1 SV=2	R.EEQYN[+1444.53387]STYRVVSVLTVLHQDWLNGK.E	Specific		N5(NGlycan / 1444.5339)	180	HexNAc(4)Hex(3)Fuc(1)	4.2e-12	1106.51	4423.03	4	68.2087	92760
NS-1	P01857	>sp|P01857|IGHG1_HUMAN Immunoglobulin heavy constant gamma 1 OS=Homo sapiens OX=9606 GN=IGHG1 PE=1 SV=2	R.EEQYN[+1444.53387]STYRVVSVLTVLHQDWLNGK.E	Specific		N5(NGlycan / 1444.5339)	180	HexNAc(4)Hex(3)Fuc(1)	2.3e-12	1106.51	4423.03	4	68.0107	92474
NS-1	P01857	>sp|P01857|IGHG1_HUMAN Immunoglobulin heavy constant gamma 1 OS=Homo sapiens OX=9606 GN=IGHG1 PE=1 SV=2	R.EEQYN[+1444.53387]STYRVVSVLTVLHQDWLNGK.E	Specific		N5(NGlycan / 1444.5339)	180	HexNAc(4)Hex(3)Fuc(1)	1.2e-07	1475.02	4423.03	3	68.057	92541
NS-1	P01857	>sp|P01857|IGHG1_HUMAN Immunoglobulin heavy constant gamma 1 OS=Homo sapiens OX=9606 GN=IGHG1 PE=1 SV=2	R.EEQYN[+1298.47596]STYRVVSVLTVLHQDWLNGK.E	Specific		N5(NGlycan / 1298.476)	180	HexNAc(4)Hex(3)	7e-08	1070	4276.97	4	68.4128	93059
NS-1	P01857	>sp|P01857|IGHG1_HUMAN Immunoglobulin heavy constant gamma 1 OS=Homo sapiens OX=9606 GN=IGHG1 PE=1 SV=2	R.EEQYN[+2059.73493]STYR.V	Specific		N5(NGlycan / 2059.7349)	180	HexNAc(4)Hex(5)Fuc(1)NeuAc(1)	0.00033	1083.75	3249.24	3	14.8927	15598
NS-1	P01857	>sp|P01857|IGHG1_HUMAN Immunoglobulin heavy constant gamma 1 OS=Homo sapiens OX=9606 GN=IGHG1 PE=1 SV=2	R.EEQYN[+1897.68211]STYR.V	Specific		N5(NGlycan / 1897.6821)	180	HexNAc(4)Hex(4)Fuc(1)NeuAc(1)	3.9e-06	1029.74	3087.19	3	15.1608	15989
NS-1	P01857	>sp|P01857|IGHG1_HUMAN Immunoglobulin heavy constant gamma 1 OS=Homo sapiens OX=9606 GN=IGHG1 PE=1 SV=2	R.EEQYN[+1897.68211]STYR.V	Specific		N5(NGlycan / 1897.6821)	180	HexNAc(4)Hex(4)Fuc(1)NeuAc(1)	3.9e-06	1029.74	3087.19	3	15.3557	16271
NS-1	P01857	>sp|P01857|IGHG1_HUMAN Immunoglobulin heavy constant gamma 1 OS=Homo sapiens OX=9606 GN=IGHG1 PE=1 SV=2	R.EEQYN[+1897.68211]STYR.V	Specific		N5(NGlycan / 1897.6821)	180	HexNAc(4)Hex(4)Fuc(1)NeuAc(1)	4.1e-06	1029.74	3087.19	3	14.977	15721
NS-1	P01857	>sp|P01857|IGHG1_HUMAN Immunoglobulin heavy constant gamma 1 OS=Homo sapiens OX=9606 GN=IGHG1 PE=1 SV=2	R.EEQYN[+1897.68211]STYR.V	Specific		N5(NGlycan / 1897.6821)	180	HexNAc(4)Hex(4)Fuc(1)NeuAc(1)	6.8e-06	1029.74	3087.19	3	14.7921	15456
NS-1	P01857	>sp|P01857|IGHG1_HUMAN Immunoglobulin heavy constant gamma 1 OS=Homo sapiens OX=9606 GN=IGHG1 PE=1 SV=2	R.EEQYN[+1809.66607]STYR.V	Specific		N5(NGlycan / 1809.6661)	180	HexNAc(5)Hex(4)Fuc(1)	0.00033	1000.4	2999.18	3	13.5788	13709
NS-1	P01857	>sp|P01857|IGHG1_HUMAN Immunoglobulin heavy constant gamma 1 OS=Homo sapiens OX=9606 GN=IGHG1 PE=1 SV=2	R.EEQYN[+1809.66607]STYR.V	Specific		N5(NGlycan / 1809.6661)	180	HexNAc(5)Hex(4)Fuc(1)	0.00094	1000.4	2999.18	3	13.3912	13434
NS-1	P01857	>sp|P01857|IGHG1_HUMAN Immunoglobulin heavy constant gamma 1 OS=Homo sapiens OX=9606 GN=IGHG1 PE=1 SV=2	R.EEQYN[+1809.66607]STYR.V	Specific		N5(NGlycan / 1809.6661)	180	HexNAc(5)Hex(4)Fuc(1)	0.00094	1000.4	2999.18	3	13.9562	14250
NS-1	P01857	>sp|P01857|IGHG1_HUMAN Immunoglobulin heavy constant gamma 1 OS=Homo sapiens OX=9606 GN=IGHG1 PE=1 SV=2	R.EEQYN[+1768.63952]STYR.V	Specific		N5(NGlycan / 1768.6395)	180	HexNAc(4)Hex(5)Fuc(1)	7e-06	986.722	2958.15	3	12.523	12182
NS-1	P01857	>sp|P01857|IGHG1_HUMAN Immunoglobulin heavy constant gamma 1 OS=Homo sapiens OX=9606 GN=IGHG1 PE=1 SV=2	R.EEQYN[+1647.61324]STYR.V	Specific		N5(NGlycan / 1647.6132)	180	HexNAc(5)Hex(3)Fuc(1)	4.4e-06	946.379	2837.12	3	13.5376	13649
NS-1	P01857	>sp|P01857|IGHG1_HUMAN Immunoglobulin heavy constant gamma 1 OS=Homo sapiens OX=9606 GN=IGHG1 PE=1 SV=2	R.EEQYN[+1647.61324]STYR.V	Specific		N5(NGlycan / 1647.6132)	180	HexNAc(5)Hex(3)Fuc(1)	1.6e-05	1419.07	2837.12	2	13.8876	14153
NS-1	P01857	>sp|P01857|IGHG1_HUMAN Immunoglobulin heavy constant gamma 1 OS=Homo sapiens OX=9606 GN=IGHG1 PE=1 SV=2	R.EEQYN[+1647.61324]STYR.V	Specific		N5(NGlycan / 1647.6132)	180	HexNAc(5)Hex(3)Fuc(1)	1.6e-05	1419.07	2837.12	2	13.5881	13724
NS-1	P01857	>sp|P01857|IGHG1_HUMAN Immunoglobulin heavy constant gamma 1 OS=Homo sapiens OX=9606 GN=IGHG1 PE=1 SV=2	R.EEQYN[+1647.61324]STYR.V	Specific		N5(NGlycan / 1647.6132)	180	HexNAc(5)Hex(3)Fuc(1)	1.7e-05	1419.07	2837.12	2	13.7125	13904
NS-1	P01857	>sp|P01857|IGHG1_HUMAN Immunoglobulin heavy constant gamma 1 OS=Homo sapiens OX=9606 GN=IGHG1 PE=1 SV=2	R.EEQYN[+1647.61324]STYR.V	Specific		N5(NGlycan / 1647.6132)	180	HexNAc(5)Hex(3)Fuc(1)	1.6e-05	1419.07	2837.12	2	13.5388	13651
NS-1	P01857	>sp|P01857|IGHG1_HUMAN Immunoglobulin heavy constant gamma 1 OS=Homo sapiens OX=9606 GN=IGHG1 PE=1 SV=2	R.EEQYN[+1647.61324]STYR.V	Specific		N5(NGlycan / 1647.6132)	180	HexNAc(5)Hex(3)Fuc(1)	0.00051	946.38	2837.12	3	13.887	14152
NS-1	P01857	>sp|P01857|IGHG1_HUMAN Immunoglobulin heavy constant gamma 1 OS=Homo sapiens OX=9606 GN=IGHG1 PE=1 SV=2	R.EEQYN[+1606.58669]STYR.V	Specific		N5(NGlycan / 1606.5867)	180	HexNAc(4)Hex(4)Fuc(1)	7.1e-06	932.704	2796.1	3	12.793	12568
NS-1	P01857	>sp|P01857|IGHG1_HUMAN Immunoglobulin heavy constant gamma 1 OS=Homo sapiens OX=9606 GN=IGHG1 PE=1 SV=2	R.EEQYN[+1606.58669]STYR.V	Specific		N5(NGlycan / 1606.5867)	180	HexNAc(4)Hex(4)Fuc(1)	1.5e-06	1398.55	2796.1	2	12.8498	12646
NS-1	P01857	>sp|P01857|IGHG1_HUMAN Immunoglobulin heavy constant gamma 1 OS=Homo sapiens OX=9606 GN=IGHG1 PE=1 SV=2	R.EEQYN[+1606.58669]STYR.V	Specific		N5(NGlycan / 1606.5867)	180	HexNAc(4)Hex(4)Fuc(1)	7.9e-06	1398.55	2796.1	2	12.6533	12377
NS-1	P01857	>sp|P01857|IGHG1_HUMAN Immunoglobulin heavy constant gamma 1 OS=Homo sapiens OX=9606 GN=IGHG1 PE=1 SV=2	R.EEQYN[+1606.58669]STYR.V	Specific		N5(NGlycan / 1606.5867)	180	HexNAc(4)Hex(4)Fuc(1)	4.2e-06	932.704	2796.1	3	13.2391	13211
NS-1	P01857	>sp|P01857|IGHG1_HUMAN Immunoglobulin heavy constant gamma 1 OS=Homo sapiens OX=9606 GN=IGHG1 PE=1 SV=2	R.EEQYN[+1606.58669]STYR.V	Specific		N5(NGlycan / 1606.5867)	180	HexNAc(4)Hex(4)Fuc(1)	4.4e-06	932.704	2796.1	3	12.8492	12645
NS-1	P01857	>sp|P01857|IGHG1_HUMAN Immunoglobulin heavy constant gamma 1 OS=Homo sapiens OX=9606 GN=IGHG1 PE=1 SV=2	R.EEQYN[+1606.58669]STYR.V	Specific		N5(NGlycan / 1606.5867)	180	HexNAc(4)Hex(4)Fuc(1)	3.5e-06	1398.55	2796.1	2	12.6751	12405
NS-1	P01857	>sp|P01857|IGHG1_HUMAN Immunoglobulin heavy constant gamma 1 OS=Homo sapiens OX=9606 GN=IGHG1 PE=1 SV=2	R.EEQYN[+1606.58669]STYR.V	Specific		N5(NGlycan / 1606.5867)	180	HexNAc(4)Hex(4)Fuc(1)	1.5e-05	932.704	2796.1	3	12.6745	12404
NS-1	P01857	>sp|P01857|IGHG1_HUMAN Immunoglobulin heavy constant gamma 1 OS=Homo sapiens OX=9606 GN=IGHG1 PE=1 SV=2	R.EEQYN[+1606.58669]STYR.V	Specific		N5(NGlycan / 1606.5867)	180	HexNAc(4)Hex(4)Fuc(1)	1.6e-05	932.703	2796.1	3	13.052	12937
NS-1	P01857	>sp|P01857|IGHG1_HUMAN Immunoglobulin heavy constant gamma 1 OS=Homo sapiens OX=9606 GN=IGHG1 PE=1 SV=2	R.EEQYN[+1606.58669]STYR.V	Specific		N5(NGlycan / 1606.5867)	180	HexNAc(4)Hex(4)Fuc(1)	5.4e-06	1398.55	2796.1	2	13.0526	12938
NS-1	P01857	>sp|P01857|IGHG1_HUMAN Immunoglobulin heavy constant gamma 1 OS=Homo sapiens OX=9606 GN=IGHG1 PE=1 SV=2	R.EEQYN[+1606.58669]STYR.V	Specific		N5(NGlycan / 1606.5867)	180	HexNAc(4)Hex(4)Fuc(1)	5.3e-05	1398.55	2796.1	2	12.5814	12269
NS-1	P01857	>sp|P01857|IGHG1_HUMAN Immunoglobulin heavy constant gamma 1 OS=Homo sapiens OX=9606 GN=IGHG1 PE=1 SV=2	R.EEQYN[+1606.58669]STYR.V	Specific		N5(NGlycan / 1606.5867)	180	HexNAc(4)Hex(4)Fuc(1)	0.00023	1398.55	2796.1	2	13.2398	13212
NS-1	P01857	>sp|P01857|IGHG1_HUMAN Immunoglobulin heavy constant gamma 1 OS=Homo sapiens OX=9606 GN=IGHG1 PE=1 SV=2	R.EEQYN[+1460.52878]STYR.V	Specific		N5(NGlycan / 1460.5288)	180	HexNAc(4)Hex(4)	1.1e-05	884.017	2650.04	3	13.092	12995
NS-1	P01857	>sp|P01857|IGHG1_HUMAN Immunoglobulin heavy constant gamma 1 OS=Homo sapiens OX=9606 GN=IGHG1 PE=1 SV=2	R.EEQYN[+1460.52878]STYR.V	Specific		N5(NGlycan / 1460.5288)	180	HexNAc(4)Hex(4)	0.00053	884.017	2650.04	3	13.2892	13284
NS-1	P01857	>sp|P01857|IGHG1_HUMAN Immunoglobulin heavy constant gamma 1 OS=Homo sapiens OX=9606 GN=IGHG1 PE=1 SV=2	R.EEQYN[+1444.53387]STYR.V	Specific		N5(NGlycan / 1444.5339)	180	HexNAc(4)Hex(3)Fuc(1)	6.8e-07	1317.53	2634.04	2	13.2385	13210
NS-1	P01857	>sp|P01857|IGHG1_HUMAN Immunoglobulin heavy constant gamma 1 OS=Homo sapiens OX=9606 GN=IGHG1 PE=1 SV=2	R.EEQYN[+1444.53387]STYR.V	Specific		N5(NGlycan / 1444.5339)	180	HexNAc(4)Hex(3)Fuc(1)	1.2e-06	1317.53	2634.04	2	13.0514	12936
NS-1	P01857	>sp|P01857|IGHG1_HUMAN Immunoglobulin heavy constant gamma 1 OS=Homo sapiens OX=9606 GN=IGHG1 PE=1 SV=2	R.EEQYN[+1444.53387]STYR.V	Specific		N5(NGlycan / 1444.5339)	180	HexNAc(4)Hex(3)Fuc(1)	1.3e-06	1317.53	2634.04	2	12.7151	12463
NS-1	P01857	>sp|P01857|IGHG1_HUMAN Immunoglobulin heavy constant gamma 1 OS=Homo sapiens OX=9606 GN=IGHG1 PE=1 SV=2	R.EEQYN[+1444.53387]STYR.V	Specific		N5(NGlycan / 1444.5339)	180	HexNAc(4)Hex(3)Fuc(1)	1.2e-06	1317.53	2634.04	2	13.4404	13506
NS-1	P01857	>sp|P01857|IGHG1_HUMAN Immunoglobulin heavy constant gamma 1 OS=Homo sapiens OX=9606 GN=IGHG1 PE=1 SV=2	R.EEQYN[+1444.53387]STYR.V	Specific		N5(NGlycan / 1444.5339)	180	HexNAc(4)Hex(3)Fuc(1)	1.1e-06	1317.53	2634.04	2	12.8486	12644
NS-1	P01857	>sp|P01857|IGHG1_HUMAN Immunoglobulin heavy constant gamma 1 OS=Homo sapiens OX=9606 GN=IGHG1 PE=1 SV=2	R.EEQYN[+1444.53387]STYR.V	Specific		N5(NGlycan / 1444.5339)	180	HexNAc(4)Hex(3)Fuc(1)	3.4e-06	878.687	2634.05	3	13.3396	13358
NS-1	P01857	>sp|P01857|IGHG1_HUMAN Immunoglobulin heavy constant gamma 1 OS=Homo sapiens OX=9606 GN=IGHG1 PE=1 SV=2	R.EEQYN[+1444.53387]STYR.V	Specific		N5(NGlycan / 1444.5339)	180	HexNAc(4)Hex(3)Fuc(1)	4.3e-06	878.687	2634.05	3	13.1375	13062
NS-1	P01857	>sp|P01857|IGHG1_HUMAN Immunoglobulin heavy constant gamma 1 OS=Homo sapiens OX=9606 GN=IGHG1 PE=1 SV=2	R.EEQYN[+1444.53387]STYR.V	Specific		N5(NGlycan / 1444.5339)	180	HexNAc(4)Hex(3)Fuc(1)	1.5e-06	1317.53	2634.04	2	13.5844	13718
NS-1	P01857	>sp|P01857|IGHG1_HUMAN Immunoglobulin heavy constant gamma 1 OS=Homo sapiens OX=9606 GN=IGHG1 PE=1 SV=2	R.EEQYN[+1444.53387]STYR.V	Specific		N5(NGlycan / 1444.5339)	180	HexNAc(4)Hex(3)Fuc(1)	8.2e-06	878.686	2634.04	3	12.7789	12545
NS-1	P01857	>sp|P01857|IGHG1_HUMAN Immunoglobulin heavy constant gamma 1 OS=Homo sapiens OX=9606 GN=IGHG1 PE=1 SV=2	R.EEQYN[+1444.53387]STYR.V	Specific		N5(NGlycan / 1444.5339)	180	HexNAc(4)Hex(3)Fuc(1)	4.2e-06	878.687	2634.05	3	13.5364	13647
NS-1	P01857	>sp|P01857|IGHG1_HUMAN Immunoglobulin heavy constant gamma 1 OS=Homo sapiens OX=9606 GN=IGHG1 PE=1 SV=2	R.EEQYN[+1444.53387]STYR.V	Specific		N5(NGlycan / 1444.5339)	180	HexNAc(4)Hex(3)Fuc(1)	8.6e-06	878.686	2634.04	3	12.952	12791
NS-1	P01857	>sp|P01857|IGHG1_HUMAN Immunoglobulin heavy constant gamma 1 OS=Homo sapiens OX=9606 GN=IGHG1 PE=1 SV=2	R.EEQYN[+1444.53387]STYR.V	Specific		N5(NGlycan / 1444.5339)	180	HexNAc(4)Hex(3)Fuc(1)	3.5e-06	1317.53	2634.05	2	12.6757	12406
NS-1	P01857	>sp|P01857|IGHG1_HUMAN Immunoglobulin heavy constant gamma 1 OS=Homo sapiens OX=9606 GN=IGHG1 PE=1 SV=2	R.EEQYN[+1444.53387]STYR.V	Specific		N5(NGlycan / 1444.5339)	180	HexNAc(4)Hex(3)Fuc(1)	1.3e-05	878.686	2634.04	3	13.7132	13905
NS-1	P01857	>sp|P01857|IGHG1_HUMAN Immunoglobulin heavy constant gamma 1 OS=Homo sapiens OX=9606 GN=IGHG1 PE=1 SV=2	R.EEQYN[+1444.53387]STYR.V	Specific		N5(NGlycan / 1444.5339)	180	HexNAc(4)Hex(3)Fuc(1)	0.00023	878.686	2634.04	3	12.8652	12671
NS-1	P01857	>sp|P01857|IGHG1_HUMAN Immunoglobulin heavy constant gamma 1 OS=Homo sapiens OX=9606 GN=IGHG1 PE=1 SV=2	R.EEQYN[+1444.53387]STYR.V	Specific		N5(NGlycan / 1444.5339)	180	HexNAc(4)Hex(3)Fuc(1)	1.2e-05	1317.53	2634.04	2	12.8966	12715
NS-1	P01857	>sp|P01857|IGHG1_HUMAN Immunoglobulin heavy constant gamma 1 OS=Homo sapiens OX=9606 GN=IGHG1 PE=1 SV=2	R.EEQYN[+1444.53387]STYR.V	Specific		N5(NGlycan / 1444.5339)	180	HexNAc(4)Hex(3)Fuc(1)	9.1e-06	1317.53	2634.04	2	13.625	13777
NS-1	P01857	>sp|P01857|IGHG1_HUMAN Immunoglobulin heavy constant gamma 1 OS=Homo sapiens OX=9606 GN=IGHG1 PE=1 SV=2	R.EEQYN[+1444.53387]STYR.V	Specific		N5(NGlycan / 1444.5339)	180	HexNAc(4)Hex(3)Fuc(1)	1.7e-05	1317.53	2634.04	2	12.9403	12779
NS-1	P01857	>sp|P01857|IGHG1_HUMAN Immunoglobulin heavy constant gamma 1 OS=Homo sapiens OX=9606 GN=IGHG1 PE=1 SV=2	R.EEQYN[+1444.53387]STYR.V	Specific		N5(NGlycan / 1444.5339)	180	HexNAc(4)Hex(3)Fuc(1)	0.00011	1317.53	2634.04	2	13.39	13432
NS-1	P01857	>sp|P01857|IGHG1_HUMAN Immunoglobulin heavy constant gamma 1 OS=Homo sapiens OX=9606 GN=IGHG1 PE=1 SV=2	R.EEQYN[+1298.47596]STYR.V	Specific		N5(NGlycan / 1298.476)	180	HexNAc(4)Hex(3)	1.4e-06	1244.5	2487.99	2	13.3402	13359
NS-1	P01857	>sp|P01857|IGHG1_HUMAN Immunoglobulin heavy constant gamma 1 OS=Homo sapiens OX=9606 GN=IGHG1 PE=1 SV=2	R.EEQYN[+1298.47596]STYR.V	Specific		N5(NGlycan / 1298.476)	180	HexNAc(4)Hex(3)	4.3e-06	830.001	2487.99	3	13.323	13338
NS-1	P01857	>sp|P01857|IGHG1_HUMAN Immunoglobulin heavy constant gamma 1 OS=Homo sapiens OX=9606 GN=IGHG1 PE=1 SV=2	R.EEQYN[+1298.47596]STYR.V	Specific		N5(NGlycan / 1298.476)	180	HexNAc(4)Hex(3)	9.3e-06	830	2487.99	3	13.4847	13577
NS-1	P01857	>sp|P01857|IGHG1_HUMAN Immunoglobulin heavy constant gamma 1 OS=Homo sapiens OX=9606 GN=IGHG1 PE=1 SV=2	R.EEQYN[+1298.47596]STYR.V	Specific		N5(NGlycan / 1298.476)	180	HexNAc(4)Hex(3)	6.1e-06	1244.5	2487.99	2	13.1381	13063
NS-1	P01857	>sp|P01857|IGHG1_HUMAN Immunoglobulin heavy constant gamma 1 OS=Homo sapiens OX=9606 GN=IGHG1 PE=1 SV=2	R.EEQYN[+1298.47596]STYR.V	Specific		N5(NGlycan / 1298.476)	180	HexNAc(4)Hex(3)	1.3e-05	830.001	2487.99	3	13.1894	13138
NS-1	P01857	>sp|P01857|IGHG1_HUMAN Immunoglobulin heavy constant gamma 1 OS=Homo sapiens OX=9606 GN=IGHG1 PE=1 SV=2	R.EEQYN[+1298.47596]STYR.V	Specific		N5(NGlycan / 1298.476)	180	HexNAc(4)Hex(3)	1.7e-05	1244.5	2487.99	2	13.5382	13650
NS-1	P01857	>sp|P01857|IGHG1_HUMAN Immunoglobulin heavy constant gamma 1 OS=Homo sapiens OX=9606 GN=IGHG1 PE=1 SV=2	R.EEQYN[+1298.47596]STYR.V	Specific		N5(NGlycan / 1298.476)	180	HexNAc(4)Hex(3)	4.8e-05	830.001	2487.99	3	13.3906	13433
NS-1	P01857	>sp|P01857|IGHG1_HUMAN Immunoglobulin heavy constant gamma 1 OS=Homo sapiens OX=9606 GN=IGHG1 PE=1 SV=2	R.EEQYN[+1298.47596]STYR.V	Specific		N5(NGlycan / 1298.476)	180	HexNAc(4)Hex(3)	0.00083	830.001	2487.99	3	13.3144	13325
NS-1	P01857	>sp|P01857|IGHG1_HUMAN Immunoglobulin heavy constant gamma 1 OS=Homo sapiens OX=9606 GN=IGHG1 PE=1 SV=2	R.EEQYN[+1298.47596]STYR.V	Specific		N5(NGlycan / 1298.476)	180	HexNAc(4)Hex(3)	0.00025	830.001	2487.99	3	13.108	13021
NS-1	P01857	>sp|P01857|IGHG1_HUMAN Immunoglobulin heavy constant gamma 1 OS=Homo sapiens OX=9606 GN=IGHG1 PE=1 SV=2	R.EEQYN[+1298.47596]STYR.V	Specific		N5(NGlycan / 1298.476)	180	HexNAc(4)Hex(3)	0.00075	1244.5	2487.99	2	13.7138	13906
NS-1	P01857	>sp|P01857|IGHG1_HUMAN Immunoglobulin heavy constant gamma 1 OS=Homo sapiens OX=9606 GN=IGHG1 PE=1 SV=2	R.EEQYN[+1241.45450]STYR.V	Specific		N5(NGlycan / 1241.4545)	180	HexNAc(3)Hex(3)Fuc(1)	9.8e-06	1215.98	2430.96	2	13.0932	12997
NS-1	P01857	>sp|P01857|IGHG1_HUMAN Immunoglobulin heavy constant gamma 1 OS=Homo sapiens OX=9606 GN=IGHG1 PE=1 SV=2	R.EEQYN[+1241.45450]STYR.V	Specific		N5(NGlycan / 1241.4545)	180	HexNAc(3)Hex(3)Fuc(1)	2.3e-06	1215.99	2430.96	2	12.9187	12744
NS-1	P01857	>sp|P01857|IGHG1_HUMAN Immunoglobulin heavy constant gamma 1 OS=Homo sapiens OX=9606 GN=IGHG1 PE=1 SV=2	R.EEQYN[+1241.45450]STYR.V	Specific		N5(NGlycan / 1241.4545)	180	HexNAc(3)Hex(3)Fuc(1)	9.6e-06	1215.99	2430.97	2	13.2898	13285
NS-1	P01857	>sp|P01857|IGHG1_HUMAN Immunoglobulin heavy constant gamma 1 OS=Homo sapiens OX=9606 GN=IGHG1 PE=1 SV=2	R.EEQYN[+1095.39659]STYR.V	Specific		N5(NGlycan / 1095.3966)	180	HexNAc(3)Hex(3)	0.00038	1142.96	2284.91	2	13.0649	12958
NS-1	P08603	>sp|P08603|CFAH_HUMAN Complement factor H OS=Homo sapiens OX=9606 GN=CFH PE=1 SV=4	R.WQSIPLC[+57.02146]VEKIPC[+57.02146]SQPPQIEHGTIN[+1913.67702]SSR.S	Specific	C7(Carbamidomethyl / 57.0215); C13(Carbamidomethyl / 57.0215)	N25(NGlycan / 1913.677)	882	HexNAc(4)Hex(5)NeuAc(1)	0.00041	1294.83	5176.29	4	51.3108	68136
NS-1	P08603	>sp|P08603|CFAH_HUMAN Complement factor H OS=Homo sapiens OX=9606 GN=CFH PE=1 SV=4	K.IPC[+57.02146]SQPPQIEHGTIN[+2350.83035]SSR.S	Specific	C3(Carbamidomethyl / 57.0215)	N15(NGlycan / 2350.8304)	882	HexNAc(4)Hex(5)Fuc(1)NeuAc(2)	2.4e-06	1093.71	4371.81	4	30.2811	37791
NS-1	P08603	>sp|P08603|CFAH_HUMAN Complement factor H OS=Homo sapiens OX=9606 GN=CFH PE=1 SV=4	K.IPC[+57.02146]SQPPQIEHGTIN[+2350.83035]SSR.S	Specific	C3(Carbamidomethyl / 57.0215)	N15(NGlycan / 2350.8304)	882	HexNAc(4)Hex(5)Fuc(1)NeuAc(2)	2.4e-06	1093.71	4371.81	4	30.0788	37495
NS-1	P08603	>sp|P08603|CFAH_HUMAN Complement factor H OS=Homo sapiens OX=9606 GN=CFH PE=1 SV=4	K.IPC[+57.02146]SQPPQIEHGTIN[+2350.83035]SSR.S	Specific	C3(Carbamidomethyl / 57.0215)	N15(NGlycan / 2350.8304)	882	HexNAc(4)Hex(5)Fuc(1)NeuAc(2)	2.8e-06	1093.46	4370.81	4	29.879	37203
NS-1	P08603	>sp|P08603|CFAH_HUMAN Complement factor H OS=Homo sapiens OX=9606 GN=CFH PE=1 SV=4	K.IPC[+57.02146]SQPPQIEHGTIN[+2350.83035]SSR.S	Specific	C3(Carbamidomethyl / 57.0215)	N15(NGlycan / 2350.8304)	882	HexNAc(4)Hex(5)Fuc(1)NeuAc(2)	2.1e-06	1457.94	4371.82	3	30.1811	37645
NS-1	P08603	>sp|P08603|CFAH_HUMAN Complement factor H OS=Homo sapiens OX=9606 GN=CFH PE=1 SV=4	K.IPC[+57.02146]SQPPQIEHGTIN[+2350.83035]SSR.S	Specific	C3(Carbamidomethyl / 57.0215)	N15(NGlycan / 2350.8304)	882	HexNAc(4)Hex(5)Fuc(1)NeuAc(2)	4.6e-06	1457.94	4371.81	3	29.9802	37351
NS-1	P08603	>sp|P08603|CFAH_HUMAN Complement factor H OS=Homo sapiens OX=9606 GN=CFH PE=1 SV=4	K.IPC[+57.02146]SQPPQIEHGTIN[+2350.83035]SSR.S	Specific	C3(Carbamidomethyl / 57.0215)	N15(NGlycan / 2350.8304)	882	HexNAc(4)Hex(5)Fuc(1)NeuAc(2)	0.00033	1457.61	4370.81	3	30.385	37944
NS-1	P08603	>sp|P08603|CFAH_HUMAN Complement factor H OS=Homo sapiens OX=9606 GN=CFH PE=1 SV=4	K.IPC[+57.02146]SQPPQIEHGTIN[+2221.78776]SSR.S	Specific	C3(Carbamidomethyl / 57.0215)	N15(NGlycan / 2221.7878)	882	HexNAc(4)Hex(6)Fuc(1)NeuAc(1)	3e-07	1061.45	4242.78	4	30.2618	37767
NS-1	P08603	>sp|P08603|CFAH_HUMAN Complement factor H OS=Homo sapiens OX=9606 GN=CFH PE=1 SV=4	K.IPC[+57.02146]SQPPQIEHGTIN[+2221.78776]SSR.S	Specific	C3(Carbamidomethyl / 57.0215)	N15(NGlycan / 2221.7878)	882	HexNAc(4)Hex(6)Fuc(1)NeuAc(1)	2.7e-06	1061.45	4242.78	4	30.088	37510
NS-1	P08603	>sp|P08603|CFAH_HUMAN Complement factor H OS=Homo sapiens OX=9606 GN=CFH PE=1 SV=4	K.IPC[+57.02146]SQPPQIEHGTIN[+2221.78776]SSR.S	Specific	C3(Carbamidomethyl / 57.0215)	N15(NGlycan / 2221.7878)	882	HexNAc(4)Hex(6)Fuc(1)NeuAc(1)	0.00049	1061.45	4242.78	4	30.1694	37633
NS-1	P08603	>sp|P08603|CFAH_HUMAN Complement factor H OS=Homo sapiens OX=9606 GN=CFH PE=1 SV=4	K.IPC[+57.02146]SQPPQIEHGTIN[+2204.77244]SSR.S	Specific	C3(Carbamidomethyl / 57.0215)	N15(NGlycan / 2204.7724)	882	HexNAc(4)Hex(5)NeuAc(2)	3.9e-07	1057.19	4225.75	4	30.4299	38009
NS-1	P08603	>sp|P08603|CFAH_HUMAN Complement factor H OS=Homo sapiens OX=9606 GN=CFH PE=1 SV=4	K.IPC[+57.02146]SQPPQIEHGTIN[+2204.77244]SSR.S	Specific	C3(Carbamidomethyl / 57.0215)	N15(NGlycan / 2204.7724)	882	HexNAc(4)Hex(5)NeuAc(2)	2.9e-07	1057.19	4225.76	4	30.0265	37418
NS-1	P08603	>sp|P08603|CFAH_HUMAN Complement factor H OS=Homo sapiens OX=9606 GN=CFH PE=1 SV=4	K.IPC[+57.02146]SQPPQIEHGTIN[+2204.77244]SSR.S	Specific	C3(Carbamidomethyl / 57.0215)	N15(NGlycan / 2204.7724)	882	HexNAc(4)Hex(5)NeuAc(2)	5.6e-07	1057.19	4225.75	4	30.6253	38290
NS-1	P08603	>sp|P08603|CFAH_HUMAN Complement factor H OS=Homo sapiens OX=9606 GN=CFH PE=1 SV=4	K.IPC[+57.02146]SQPPQIEHGTIN[+2204.77244]SSR.S	Specific	C3(Carbamidomethyl / 57.0215)	N15(NGlycan / 2204.7724)	882	HexNAc(4)Hex(5)NeuAc(2)	5.3e-07	1057.2	4225.76	4	30.228	37713
NS-1	P08603	>sp|P08603|CFAH_HUMAN Complement factor H OS=Homo sapiens OX=9606 GN=CFH PE=1 SV=4	K.IPC[+57.02146]SQPPQIEHGTIN[+2204.77244]SSR.S	Specific	C3(Carbamidomethyl / 57.0215)	N15(NGlycan / 2204.7724)	882	HexNAc(4)Hex(5)NeuAc(2)	8.5e-08	1409.26	4225.76	3	30.1132	37550
NS-1	P08603	>sp|P08603|CFAH_HUMAN Complement factor H OS=Homo sapiens OX=9606 GN=CFH PE=1 SV=4	K.IPC[+57.02146]SQPPQIEHGTIN[+2204.77244]SSR.S	Specific	C3(Carbamidomethyl / 57.0215)	N15(NGlycan / 2204.7724)	882	HexNAc(4)Hex(5)NeuAc(2)	1.7e-07	1409.26	4225.76	3	30.2385	37730
NS-1	P08603	>sp|P08603|CFAH_HUMAN Complement factor H OS=Homo sapiens OX=9606 GN=CFH PE=1 SV=4	K.IPC[+57.02146]SQPPQIEHGTIN[+2204.77244]SSR.S	Specific	C3(Carbamidomethyl / 57.0215)	N15(NGlycan / 2204.7724)	882	HexNAc(4)Hex(5)NeuAc(2)	1.8e-07	1409.26	4225.76	3	30.3795	37935
NS-1	P08603	>sp|P08603|CFAH_HUMAN Complement factor H OS=Homo sapiens OX=9606 GN=CFH PE=1 SV=4	K.IPC[+57.02146]SQPPQIEHGTIN[+2204.77244]SSR.S	Specific	C3(Carbamidomethyl / 57.0215)	N15(NGlycan / 2204.7724)	882	HexNAc(4)Hex(5)NeuAc(2)	1.5e-07	1409.26	4225.76	3	30.1774	37639
NS-1	P08603	>sp|P08603|CFAH_HUMAN Complement factor H OS=Homo sapiens OX=9606 GN=CFH PE=1 SV=4	K.IPC[+57.02146]SQPPQIEHGTIN[+2204.77244]SSR.S	Specific	C3(Carbamidomethyl / 57.0215)	N15(NGlycan / 2204.7724)	882	HexNAc(4)Hex(5)NeuAc(2)	1.8e-07	1409.26	4225.76	3	30.4526	38046
NS-1	P08603	>sp|P08603|CFAH_HUMAN Complement factor H OS=Homo sapiens OX=9606 GN=CFH PE=1 SV=4	K.IPC[+57.02146]SQPPQIEHGTIN[+2204.77244]SSR.S	Specific	C3(Carbamidomethyl / 57.0215)	N15(NGlycan / 2204.7724)	882	HexNAc(4)Hex(5)NeuAc(2)	1.7e-07	1409.26	4225.76	3	29.9771	37346
NS-1	P08603	>sp|P08603|CFAH_HUMAN Complement factor H OS=Homo sapiens OX=9606 GN=CFH PE=1 SV=4	K.IPC[+57.02146]SQPPQIEHGTIN[+2204.77244]SSR.S	Specific	C3(Carbamidomethyl / 57.0215)	N15(NGlycan / 2204.7724)	882	HexNAc(4)Hex(5)NeuAc(2)	1.7e-07	1409.26	4225.76	3	30.1405	37587
NS-1	P08603	>sp|P08603|CFAH_HUMAN Complement factor H OS=Homo sapiens OX=9606 GN=CFH PE=1 SV=4	K.IPC[+57.02146]SQPPQIEHGTIN[+2204.77244]SSR.S	Specific	C3(Carbamidomethyl / 57.0215)	N15(NGlycan / 2204.7724)	882	HexNAc(4)Hex(5)NeuAc(2)	4.1e-06	1057.19	4225.76	4	29.8314	37134
NS-1	P08603	>sp|P08603|CFAH_HUMAN Complement factor H OS=Homo sapiens OX=9606 GN=CFH PE=1 SV=4	K.IPC[+57.02146]SQPPQIEHGTIN[+2204.77244]SSR.S	Specific	C3(Carbamidomethyl / 57.0215)	N15(NGlycan / 2204.7724)	882	HexNAc(4)Hex(5)NeuAc(2)	3.8e-07	1409.26	4225.76	3	30.5518	38185
NS-1	P08603	>sp|P08603|CFAH_HUMAN Complement factor H OS=Homo sapiens OX=9606 GN=CFH PE=1 SV=4	K.IPC[+57.02146]SQPPQIEHGTIN[+2204.77244]SSR.S	Specific	C3(Carbamidomethyl / 57.0215)	N15(NGlycan / 2204.7724)	882	HexNAc(4)Hex(5)NeuAc(2)	1.1e-05	1408.92	4224.76	3	30.7416	38458
NS-1	P08603	>sp|P08603|CFAH_HUMAN Complement factor H OS=Homo sapiens OX=9606 GN=CFH PE=1 SV=4	K.IPC[+57.02146]SQPPQIEHGTIN[+2204.77244]SSR.S	Specific	C3(Carbamidomethyl / 57.0215)	N15(NGlycan / 2204.7724)	882	HexNAc(4)Hex(5)NeuAc(2)	0.00062	845.957	4225.76	5	30.0512	37458
NS-1	P08603	>sp|P08603|CFAH_HUMAN Complement factor H OS=Homo sapiens OX=9606 GN=CFH PE=1 SV=4	K.IPC[+57.02146]SQPPQIEHGTIN[+1914.69743]SSR.S	Specific	C3(Carbamidomethyl / 57.0215)	N15(NGlycan / 1914.6974)	882	HexNAc(4)Hex(5)Fuc(2)	1.8e-05	1312.56	3935.66	3	28.4233	35086
NS-1	P08603	>sp|P08603|CFAH_HUMAN Complement factor H OS=Homo sapiens OX=9606 GN=CFH PE=1 SV=4	K.IPC[+57.02146]SQPPQIEHGTIN[+1913.67702]SSR.S	Specific	C3(Carbamidomethyl / 57.0215)	N15(NGlycan / 1913.677)	882	HexNAc(4)Hex(5)NeuAc(1)	1.2e-09	984.421	3934.66	4	28.6963	35484
NS-1	P08603	>sp|P08603|CFAH_HUMAN Complement factor H OS=Homo sapiens OX=9606 GN=CFH PE=1 SV=4	K.IPC[+57.02146]SQPPQIEHGTIN[+1913.67702]SSR.S	Specific	C3(Carbamidomethyl / 57.0215)	N15(NGlycan / 1913.677)	882	HexNAc(4)Hex(5)NeuAc(1)	1.1e-06	984.421	3934.66	4	28.7706	35590
NS-1	P08603	>sp|P08603|CFAH_HUMAN Complement factor H OS=Homo sapiens OX=9606 GN=CFH PE=1 SV=4	K.IPC[+57.02146]SQPPQIEHGTIN[+1913.67702]SSR.S	Specific	C3(Carbamidomethyl / 57.0215)	N15(NGlycan / 1913.677)	882	HexNAc(4)Hex(5)NeuAc(1)	2.2e-07	1312.22	3934.66	3	28.6195	35368
NS-1	P08603	>sp|P08603|CFAH_HUMAN Complement factor H OS=Homo sapiens OX=9606 GN=CFH PE=1 SV=4	K.IPC[+57.02146]SQPPQIEHGTIN[+1913.67702]SSR.S	Specific	C3(Carbamidomethyl / 57.0215)	N15(NGlycan / 1913.677)	882	HexNAc(4)Hex(5)NeuAc(1)	1.5e-07	1312.23	3934.66	3	28.7879	35618
NS-1	P08603	>sp|P08603|CFAH_HUMAN Complement factor H OS=Homo sapiens OX=9606 GN=CFH PE=1 SV=4	K.IPC[+57.02146]SQPPQIEHGTIN[+1913.67702]SSR.S	Specific	C3(Carbamidomethyl / 57.0215)	N15(NGlycan / 1913.677)	882	HexNAc(4)Hex(5)NeuAc(1)	2.1e-06	984.421	3934.66	4	28.57	35296
NS-1	P08603	>sp|P08603|CFAH_HUMAN Complement factor H OS=Homo sapiens OX=9606 GN=CFH PE=1 SV=4	K.IPC[+57.02146]SQPPQIEHGTIN[+1913.67702]SSR.S	Specific	C3(Carbamidomethyl / 57.0215)	N15(NGlycan / 1913.677)	882	HexNAc(4)Hex(5)NeuAc(1)	3.2e-07	1312.22	3934.66	3	28.815	35655
NS-1	P08603	>sp|P08603|CFAH_HUMAN Complement factor H OS=Homo sapiens OX=9606 GN=CFH PE=1 SV=4	K.IPC[+57.02146]SQPPQIEHGTIN[+1913.67702]SSR.S	Specific	C3(Carbamidomethyl / 57.0215)	N15(NGlycan / 1913.677)	882	HexNAc(4)Hex(5)NeuAc(1)	1.7e-06	984.422	3934.67	4	28.9864	35903
[truncated: 116,693 more rows]

## Sheet: Table S7
Supplementary Table S7 - Intact glycopeptides identified in the LC-MS/MS glycoproteomics data of all 37 septic shock patients using Byonic (ICU day 1, narrow 512 focused search)
[truncated: 6,386 more rows]

## Sheet: Table S8
Supplementary Table S8 - Relative level of Lex in the septic shock serum glycoproteome as determined by Byonic and I-GPA (ICU day 1)
[truncated: 41 more rows]

[truncated: 5 more sheets: Table S9, Table S10, Table S11, Table S12, Table S13]
